# Supplementary material for: Beyond Parkinson Disease: Amyotrophic Lateral Sclerosis and the Axon Guidance Pathway
Source: PLoS One. 2008 Jan 16;3(1):e1449. doi: 10.1371/journal.pone.0001449 (PMC2175528; doi:10.1371/journal.pone.0001449)
Supplement: Text S1 — Detailed SNP Identifier Information and Additional Results for Three Outcomes (ALS). For each of the 4,133 axon guidance pathway SNPs included in the ALS whole-genome association dataset [19], provided are detailed SNP identifier information and additional results for three outcomes: ALS susceptibility, survival free of ALS, and predicted age at onset of ALS. (1.36 MB TXT) [file pone.0001449.s002.txt]

Gene	rsID	Chromosome	Contig Position	allele1	allele2	Susceptibility OR (trend)	Susceptibility OR 95% Lower Bound (trend)	Susceptibility OR 95% Upper Bound (trend)	Susceptibility p-value (trend)	Susceptibility OR (dominant)	Susceptibility OR 95% Lower Bound (dominant)	Susceptibility OR 95% Upper Bound (dominant)	Susceptibility p-value (dominant)	Susceptibility OR (recessive)	Susceptibility OR 95% Lower Bound (recessive)	Susceptibility OR 95% Upper Bound (recessive)	Susceptibility p-value (recessive)	Survival HR (trend)	Survival HR 95% Lower Bound (trend)	Survival HR 95% Upper Bound (trend)	Survival p-value (trend)	Survival HR (dominant)	Survival HR 95% Lower Bound (dominant)	Survival HR 95% Upper Bound (dominant)	Survival p-value (dominant)	Survival HR (recessive)	Survival HR 95% Lower Bound (recessive)	Survival HR 95% Upper Bound (recessive)	Survival p-value (recessive)	Age at Onset Regression Coefficient (trend)	Age at Onset Regression Coefficient Lower Bound (trend)	Age at Onset Regression Coefficient Upper Bound (trend)	Age at Onset p-value (trend)	Age at Onset Regression Coefficient (dominant)	Age at Onset Regression Coefficient Lower Bound (dominant)	Age at Onset Regression Coefficient Upper Bound (dominant)	Age at Onset p-value (dominant)	Age at Onset Regression Coefficient (recessive)	Age at Onset Regression Coefficient Lower Bound (recessive)	Age at Onset Regression Coefficient Upper Bound (recessive)	Age at Onset p-value (recessive)
ABL1	rs2583839	9	132583760	C	T	1.17179	0.88494	1.55161	0.2689	1.27498	0.843676	1.92677	0.2494	1.17387	0.696267	1.97907	0.5478	1.08038	0.911679	1.28031	0.372958	1.1112	0.860694	1.43462	0.415686	1.10239	0.813255	1.49431	0.534043	-1.61761	-3.65822	0.423005	0.121413	-2.12882	-5.21553	0.95789	0.177571	-2.17483	-5.81718	1.46753	0.242899
ABL1	rs4740359	9	132585040	G	A	1.25085	0.800984	1.95337	0.3255	1.44149	0.887307	2.34179	0.1402	0.139276	0.0114011	1.70141	0.1232	1.45591	1.1003	1.92645	0.0108045	1.43214	1.07993	1.89922	0.0154328	11.6535	1.58203	85.8425	0.0812452	-2.77906	-6.03927	0.481151	0.0959237	-2.5862	-5.92918	0.756779	0.130605	-16.7912	-40.6356	7.05323	0.16865
ABL1	rs10751508	9	132597937	C	T	1.18843	0.793536	1.77983	0.4025	1.31843	0.836262	2.07859	0.2345	0.58391	0.143381	2.37795	0.453	1.50126	1.17096	1.92475	0.00201546	1.4978	1.14414	1.96079	0.00421033	2.4792	1.01843	6.03525	0.0822885	-3.0298	-5.89653	-0.163066	0.0392523	-2.96932	-6.13281	0.194163	0.0668976	-8.12222	-18.859	2.61457	0.139305
ABL1	rs2855160	9	132607062	C	T	1.15686	0.875091	1.52936	0.3067	1.23649	0.81985	1.86485	0.3118	1.18161	0.701585	1.99007	0.5307	1.08957	0.920572	1.28959	0.319518	1.11737	0.866716	1.44052	0.388948	1.12535	0.831999	1.52214	0.44888	-1.76037	-3.77877	0.258039	0.0885081	-2.3102	-5.37642	0.756027	0.140901	-2.41554	-6.02988	1.19881	0.191329
ABL1	rs2791731	9	132607692	T	C	1.15686	0.875091	1.52936	0.3067	1.23649	0.81985	1.86485	0.3118	1.18161	0.701585	1.99007	0.5307	1.08957	0.920572	1.28959	0.319518	1.11737	0.866716	1.44052	0.388948	1.12535	0.831999	1.52214	0.44888	-1.76037	-3.77877	0.258039	0.0885081	-2.3102	-5.37642	0.756027	0.140901	-2.41554	-6.02988	1.19881	0.191329
ABL1	rs2253084	9	132611594	C	T	1.10228	0.810323	1.49943	0.5353	1.16416	0.782148	1.73275	0.4541	1.03506	0.502977	2.13004	0.9255	0.908123	0.75543	1.09168	0.301285	0.972534	0.764878	1.23657	0.820139	0.647644	0.407658	1.02891	0.0502742	-0.197533	-2.48129	2.08623	0.865506	-1.22688	-4.10396	1.65019	0.403992	3.23435	-2.17528	8.64397	0.242275
ABL1	rs4740363	9	132619005	A	G	0.972983	0.526623	1.79768	0.9304	1.08834	0.560758	2.11228	0.8025	5.81E-06	9.46E-148	3.57E+136	0.9423	1.1571	0.776441	1.72439	0.481979	1.1571	0.776441	1.72439	0.481979	1	1	1	1	-0.366039	-5.20618	4.4741	0.882273	-0.366039	-5.20618	4.4741	0.882273	NA	NA	NA	1
ABL1	rs4740366	9	132620443	A	G	1.22079	0.815148	1.82828	0.3334	1.36395	0.865213	2.15016	0.1819	0.58391	0.143381	2.37795	0.453	1.50718	1.17623	1.93125	0.00177305	1.50435	1.15002	1.96785	0.00370955	2.4792	1.01843	6.03525	0.0822885	-3.05317	-5.91138	-0.194971	0.0372091	-2.99615	-6.14735	0.155045	0.0634565	-8.12222	-18.859	2.61457	0.139305
ABL1	rs2855169	9	132620722	T	C	1.08532	0.799106	1.47406	0.6004	1.14294	0.768611	1.69956	0.5095	1.01222	0.495181	2.06911	0.9734	0.908123	0.75543	1.09168	0.301285	0.972534	0.764878	1.23657	0.820139	0.647644	0.407658	1.02891	0.0502742	-0.197533	-2.48129	2.08623	0.865506	-1.22688	-4.10396	1.65019	0.403992	3.23435	-2.17528	8.64397	0.242275
ABL1	rs2583836	9	132621042	T	C	1.21276	0.910835	1.61476	0.1874	1.61499	1.00591	2.59289	0.0479	1.06409	0.615413	1.83987	0.8242	1.10239	0.931104	1.3052	0.260051	1.19038	0.900264	1.57398	0.219858	1.12295	0.817175	1.54315	0.478717	-1.75729	-3.79567	0.28109	0.0926246	-2.70469	-6.0688	0.659431	0.116636	-2.60519	-6.38246	1.17209	0.177947
ABL1	rs4740203	9	132626629	C	T	1.30986	0.834469	2.05608	0.2412	1.53025	0.934996	2.50446	0.0911	0.13809	0.0113423	1.68121	0.1211	1.39948	1.05537	1.85579	0.0232735	1.37587	1.0352	1.82865	0.0323231	11.6535	1.58203	85.8425	0.0812452	-2.38372	-5.67988	0.912441	0.1575	-2.1657	-5.54732	1.21593	0.210468	-16.8828	-40.7222	6.95664	0.166258
ABL1	rs2855171	9	132628764	C	T	0.849575	0.63309	1.14009	0.2778	0.780076	0.525377	1.15825	0.2187	0.885726	0.468269	1.67534	0.7091	0.997352	0.833762	1.19304	0.976841	1.00327	0.791198	1.27218	0.978519	0.97748	0.651174	1.4673	0.911434	0.40076	-1.78238	2.5839	0.719277	0.395455	-2.49027	3.28118	0.788444	0.88616	-4.03534	5.80766	0.724424
ABL1	rs4990084	9	132636413	T	C	0.987571	0.745414	1.30839	0.9306	0.991252	0.652092	1.50681	0.9672	0.972082	0.582477	1.62228	0.9137	1.05512	0.894568	1.24449	0.524715	1.14793	0.891467	1.47818	0.281259	0.976973	0.716733	1.3317	0.88166	-0.849729	-2.90917	1.20972	0.419393	-1.39219	-4.45731	1.67292	0.374119	-0.726667	-4.45995	3.00662	0.703125
ABL1	rs2251403	9	132646156	T	C	0.965734	0.729267	1.27888	0.8079	0.955989	0.627851	1.45562	0.8339	0.952675	0.572924	1.58413	0.8518	1.0331	0.876066	1.21827	0.699839	1.11278	0.864895	1.43171	0.403212	0.952733	0.699045	1.29849	0.754437	-0.365073	-2.42113	1.69098	0.728096	-0.846094	-3.90538	2.21319	0.588213	0.0555556	-3.67872	3.78983	0.976759
ABL1	rs2855179	9	132647102	A	G	0.911406	0.693203	1.19829	0.5067	0.876703	0.559555	1.37361	0.5659	0.887013	0.564474	1.39385	0.6033	1.13212	0.962941	1.33102	0.133203	1.25846	0.96033	1.64915	0.0899596	1.11498	0.848198	1.46568	0.439538	-1.34134	-3.33946	0.656782	0.189362	-2.33744	-5.60187	0.926995	0.161627	-1.26899	-4.57197	2.034	0.452086
ABL1	rs7026988	9	132657720	C	T	0.735168	0.486547	1.11083	0.1446	0.750587	0.473011	1.19105	0.2238	0.36627	0.0804296	1.66797	0.1946	1.21554	0.93345	1.58289	0.156626	1.2266	0.923429	1.6293	0.166225	1.39955	0.447213	4.37988	0.585972	-1.39103	-4.57391	1.79185	0.392425	-1.58124	-5.00334	1.84087	0.365921	-0.446078	-14.3116	13.4194	0.949767
ABL1	rs10901285	9	132660695	G	A	1.02521	0.759524	1.38384	0.8708	1.07627	0.725297	1.59708	0.7153	0.916835	0.470237	1.78758	0.7989	1.03774	0.867269	1.24173	0.688539	1.09007	0.859355	1.38274	0.476813	0.937914	0.620254	1.41826	0.753314	-0.636475	-2.85372	1.58077	0.574147	-1.03341	-3.91983	1.85301	0.483445	-0.133302	-5.0559	4.7893	0.95771
ABL1	rs11244147	9	132666989	T	G	0.842985	0.577564	1.23038	0.3763	0.829947	0.536446	1.28403	0.4029	0.739259	0.226743	2.41024	0.6166	1.31677	1.04385	1.66103	0.0243786	1.35632	1.04026	1.7684	0.0275635	1.51426	0.710908	3.22543	0.316701	-2.26537	-5.04587	0.51513	0.111449	-2.80948	-5.97502	0.356059	0.083067	-1.08795	-10.2317	8.05578	0.815775
ABL1	rs10901291	9	132707702	C	T	0.822686	0.559016	1.21072	0.3226	0.808769	0.517201	1.26471	0.3525	0.695857	0.206621	2.34351	0.5586	1.3183	1.03724	1.67552	0.0289797	1.36137	1.03666	1.78778	0.0303946	1.48268	0.65706	3.34572	0.375594	-2.54013	-5.42349	0.343233	0.0853559	-3.13773	-6.3927	0.11725	0.0598982	-0.962206	-10.8205	8.8961	0.84843
ABL1	rs3824400	9	132723896	G	A	0.759386	0.49876	1.1562	0.1999	0.774757	0.481135	1.24757	0.2942	0.402645	0.0909691	1.78218	0.2312	1.21347	0.923979	1.59367	0.174333	1.22067	0.909689	1.63796	0.192368	1.48184	0.474003	4.63259	0.528787	-1.59656	-4.87471	1.68158	0.340632	-1.79591	-5.3427	1.75088	0.32186	-1.1201	-14.985	12.7448	0.874305
ABL1	rs11244164	9	132725937	A	G	0.98486	0.670915	1.44571	0.9379	1.03526	0.663131	1.61621	0.8788	0.671338	0.202455	2.22615	0.515	1.0189	0.804764	1.29002	0.877435	1.00139	0.767017	1.30739	0.991839	1.23626	0.586835	2.60438	0.626646	-0.525928	-3.32648	2.27463	0.713102	-0.28655	-3.49061	2.91751	0.860983	-3.23328	-12.3172	5.85059	0.486001
ABL1	rs12003046	9	132731447	T	C	1.29759	0.847452	1.98683	0.2312	1.39262	0.866613	2.2379	0.1717	0.922626	0.198223	4.29434	0.9183	0.942601	0.734877	1.20904	0.632477	0.944759	0.718593	1.24211	0.678633	0.840088	0.315079	2.23991	0.69749	0.574734	-2.45571	3.60517	0.710389	0.455749	-2.85022	3.76172	0.787212	3.01937	-9.00537	15.0441	0.623009
ABL1	rs3780282	9	132733475	C	T	1.15687	0.787632	1.6992	0.4579	1.28464	0.823005	2.0052	0.2707	0.671944	0.202696	2.22751	0.5158	1.05826	0.839802	1.33354	0.639534	1.04999	0.808884	1.36297	0.717561	1.24205	0.589719	2.61598	0.620038	-0.871522	-3.62543	1.88239	0.535597	-0.731963	-3.86034	2.39642	0.646895	-3.29699	-12.3651	5.77108	0.476693
ABL1	rs11792273	9	132743853	A	G	1.07803	0.661382	1.75715	0.7632	1.20808	0.69582	2.09745	0.5021	0.375373	0.0576995	2.44205	0.3056	1.11175	0.82168	1.50423	0.498042	1.10102	0.800336	1.51466	0.558412	1.6261	0.405665	6.51823	0.533002	-0.623041	-4.23859	2.99251	0.735809	-0.512436	-4.37106	3.34619	0.794834	-3.8022	-20.7469	13.1425	0.660428
ABL1	rs2696141	9	132743920	G	T	1.27781	0.815721	2.00166	0.2849	1.38723	0.836708	2.29997	0.205	0.853725	0.175879	4.14403	0.8445	0.974796	0.752124	1.26339	0.84497	0.979673	0.734361	1.30693	0.888103	0.887888	0.331441	2.37853	0.798697	0.220061	-2.92072	3.36084	0.890872	0.133801	-3.33175	3.59935	0.939735	1.59444	-10.3535	13.5424	0.793858
ABL1	rs12005009	9	132745575	T	C	1.06714	0.756429	1.50549	0.7115	1.13291	0.748595	1.71451	0.5552	0.853537	0.332463	2.1913	0.7421	1.09492	0.88945	1.34785	0.396428	1.08156	0.845263	1.38393	0.534322	1.31141	0.750195	2.29248	0.361723	-1.2627	-3.71503	1.18963	0.313776	-1.34977	-4.29567	1.59612	0.369954	-2.45388	-9.18213	4.27438	0.475323
ABL1	rs3808814	9	132747606	C	T	0.84333	0.499638	1.42344	0.5237	0.809285	0.453656	1.4437	0.474	1.0543	0.131903	8.42702	0.9602	1.28288	0.938435	1.75375	0.133083	1.28045	0.907142	1.80739	0.17251	1.98697	0.642657	6.14332	0.309445	-2.45309	-6.18983	1.28364	0.199296	-2.74412	-6.91955	1.43131	0.198801	-3.51481	-17.4148	10.3851	0.620567
ABL1	rs1056209	9	132752411	G	A	1.02178	0.632355	1.65102	0.9299	1.1859	0.682208	2.06147	0.5458	0.279088	0.0467059	1.66768	0.1623	1.0943	0.806682	1.48448	0.566932	1.08403	0.785978	1.4951	0.635193	1.6261	0.405665	6.51823	0.533002	-0.451591	-4.09494	3.19176	0.808234	-0.314976	-4.20805	3.5781	0.874119	-3.8022	-20.7469	13.1425	0.660428
ABL1	rs2855197	9	132754227	A	G	1.18964	0.784785	1.80336	0.4136	1.29492	0.807826	2.07572	0.2835	0.739856	0.184124	2.97293	0.6713	1.00918	0.79088	1.28774	0.941659	1.01573	0.77333	1.33411	0.911118	0.959044	0.395638	2.32477	0.924265	-0.536422	-3.49833	2.42549	0.722887	-0.778307	-4.06809	2.51148	0.643231	1.24815	-9.53077	12.0271	0.820626
ABL1	rs10901296	9	132755477	G	A	1.11367	0.678873	1.82695	0.6701	1.26325	0.720597	2.21457	0.4149	0.37805	0.0578725	2.4696	0.3101	1.0305	0.755077	1.4064	0.852087	1.01166	0.729002	1.40391	0.945003	1.6261	0.405665	6.51823	0.533002	0.7	-3.00059	4.40059	0.71111	1.01153	-2.95222	4.97527	0.61735	-3.8022	-20.7469	13.1425	0.660428
ABLIM1	rs6585278	10	116176372	C	T	1.04941	0.6973	1.57933	0.8172	1.09945	0.697455	1.73314	0.6832	0.694247	0.160161	3.00933	0.626	1.08605	0.849092	1.38915	0.514345	1.07542	0.826068	1.40005	0.590998	1.4205	0.527653	3.82412	0.513369	-1.60967	-4.55357	1.33422	0.284802	-1.85077	-5.03846	1.33691	0.256127	-0.532288	-12.5622	11.4976	0.930954
ABLIM1	rs11196739	10	116178475	C	T	0.862152	0.541656	1.37229	0.5319	0.837499	0.51225	1.36926	0.4799	1.32284	0.115267	15.1813	0.8223	0.913233	0.683805	1.21964	0.534256	0.897278	0.662961	1.21441	0.47786	1.28375	0.324333	5.08123	0.76352	1.00974	-2.41702	4.4365	0.564052	1.10313	-2.52637	4.73263	0.551862	0.639706	-16.2126	17.492	0.940746
ABLIM1	rs11812741	10	116179920	G	A	0.833508	0.528311	1.31501	0.4341	0.822865	0.502781	1.34672	0.4383	0.755527	0.108006	5.28506	0.7777	0.921915	0.690501	1.23089	0.577751	0.906642	0.669939	1.22698	0.521329	1.27647	0.322267	5.05597	0.76798	0.6125	-2.83417	4.05917	0.727878	0.653238	-2.99742	4.30389	0.726071	0.730769	-16.2197	17.6812	0.932721
ABLIM1	rs10787530	10	116183907	G	A	1.36188	1.01455	1.8281	0.0402	1.45913	0.95681	2.22516	0.0798	1.54342	0.893798	2.66518	0.12	0.979965	0.824175	1.1652	0.818569	0.998172	0.768075	1.2972	0.989088	0.942549	0.693146	1.28169	0.699047	0.0413199	-2.08036	2.163	0.969579	0.0698718	-3.1013	3.24104	0.965585	0.0311111	-3.70317	3.76539	0.986984
ABLIM1	rs941853	10	116189165	G	A	0.903809	0.613224	1.33209	0.6096	0.967173	0.622957	1.50159	0.8818	0.427017	0.112555	1.62005	0.2115	0.806673	0.623677	1.04336	0.095028	0.757654	0.576531	0.995679	0.0421359	1.66699	0.688795	4.03439	0.305035	1.39026	-1.54785	4.32838	0.354519	2.22779	-1.0232	5.47878	0.180349	-5.67778	-16.4367	5.0811	0.301888
ABLIM1	rs727532	10	116194766	A	G	0.940782	0.637654	1.38801	0.7585	0.943978	0.608701	1.46393	0.7969	0.834229	0.222277	3.13095	0.7883	0.798434	0.622762	1.02366	0.0688982	0.757654	0.576531	0.995679	0.0421359	1.02109	0.45426	2.29522	0.960248	1.62228	-1.26124	4.50581	0.271127	2.22779	-1.0232	5.47878	0.180349	-1.47336	-11.3308	8.38406	0.769779
ABLIM1	rs7080135	10	116204106	A	C	0.829285	0.620195	1.10887	0.2072	0.893253	0.584585	1.3649	0.602	0.635715	0.372095	1.0861	0.098	1.09975	0.913162	1.32446	0.317111	1.08065	0.838964	1.39196	0.546514	1.21938	0.859277	1.7304	0.277996	-0.193856	-2.40358	2.01587	0.863607	-0.160525	-3.23583	2.91478	0.918588	-0.407131	-4.6396	3.82534	0.850598
ABLIM1	rs11813036	10	116206531	T	C	27860	6.06E-164	1.28E+172	0.9585	27860	6.06E-164	1.28E+172	0.9585	.	.	.	1	1.91082	0.306287	11.9209	0.663153	1.91082	0.306287	11.9209	0.663153	1	1	1	1	-1.78102	-25.7082	22.1461	0.884114	-1.78102	-25.7082	22.1461	0.884114	NA	NA	NA	1
ABLIM1	rs12268190	10	116208374	C	T	1.11028	0.821335	1.50089	0.4967	1.21691	0.813837	1.81963	0.3393	0.975585	0.519189	1.83318	0.9388	0.997028	0.826918	1.20213	0.975113	0.912441	0.715165	1.16414	0.462512	1.22605	0.853837	1.76053	0.281859	-0.124432	-2.26984	2.02098	0.909577	1.0637	-1.86336	3.99076	0.476909	-2.84681	-7.17628	1.48265	0.198568
ABLIM1	rs10885570	10	116212157	G	A	0.868621	0.639538	1.17976	0.3676	0.951383	0.638671	1.41721	0.8065	0.587484	0.299414	1.15271	0.1225	1.05728	0.864717	1.29273	0.587748	0.987978	0.778126	1.25442	0.920987	1.45508	0.927435	2.2829	0.122285	0.191011	-2.12978	2.51181	0.871964	0.847048	-2.05027	3.74437	0.567105	-1.92126	-7.33968	3.49716	0.487662
ABLIM1	rs6585283	10	116217311	A	C	0.743221	0.442345	1.24875	0.2628	0.783386	0.456492	1.34437	0.376	2.83E-06	1.44E-190	5.56E+178	0.953	1.21735	0.874677	1.69427	0.254292	1.21735	0.874677	1.69427	0.254292	1	1	1	1	-1.89771	-5.89525	2.09983	0.35296	-1.89771	-5.89525	2.09983	0.35296	NA	NA	NA	1
ABLIM1	rs4457666	10	116217444	T	G	1.54736	0.803412	2.98021	0.1923	1.59295	0.791711	3.20508	0.1924	1.88349	0.0804751	44.0826	0.694	0.767942	0.521377	1.13111	0.164888	0.746947	0.500273	1.11525	0.138008	1.38549	0.202052	9.50038	0.790563	1.84448	-2.66867	6.35763	0.423809	2.04034	-2.71623	6.79691	0.401226	0.226277	-23.7018	24.1543	0.985226
ABLIM1	rs1535386	10	116223224	A	G	0.931816	0.700903	1.2388	0.6271	0.92272	0.599646	1.41986	0.7147	0.896192	0.543451	1.47789	0.6678	1.05732	0.894241	1.25015	0.514757	1.08238	0.837285	1.39923	0.543673	1.07218	0.79723	1.44196	0.653996	-0.68353	-2.71875	1.35169	0.510922	-0.666421	-3.77214	2.4393	0.674397	-1.24091	-4.83863	2.35681	0.499591
ABLIM1	rs11814528	10	116223814	C	T	0.957399	0.702681	1.30445	0.7827	0.954066	0.640088	1.42206	0.8175	0.927667	0.46739	1.84122	0.8301	0.875725	0.722993	1.06072	0.171777	0.80307	0.632235	1.02007	0.072932	1.02048	0.675924	1.54068	0.923991	1.46864	-0.750404	3.68768	0.195659	2.64541	-0.221273	5.51209	0.0715959	-0.544	-5.55365	4.46565	0.831613
ABLIM1	rs10510005	10	116229075	C	T	0.929493	0.686056	1.25931	0.6372	0.965732	0.646373	1.44288	0.8649	0.784176	0.408854	1.50404	0.4647	0.876328	0.723117	1.062	0.175389	0.782728	0.615851	0.994824	0.0458952	1.10319	0.741284	1.64178	0.646191	1.29227	-0.90363	3.48817	0.24974	2.8873	0.0132833	5.76132	0.0499613	-1.83161	-6.67415	3.01093	0.459129
ABLIM1	rs2475224	10	116233842	G	A	1.42408	0.926393	2.18915	0.1077	1.39763	0.882673	2.21301	0.154	3.35963	0.48012	23.509	0.2227	0.91703	0.716671	1.1734	0.487084	0.89278	0.682685	1.16753	0.40334	1.14412	0.473061	2.76713	0.784203	0.932215	-1.9989	3.86333	0.533569	1.36231	-1.88132	4.60594	0.411117	-2.41852	-13.1946	8.3576	0.660366
ABLIM1	rs1080709	10	116235947	A	G	0.868181	0.617001	1.22162	0.4176	0.849993	0.569384	1.2689	0.427	0.830711	0.317789	2.1715	0.7054	1.0134	0.820213	1.2521	0.902184	1.00761	0.790818	1.28383	0.951152	1.07394	0.570479	2.0217	0.832507	-0.0206186	-2.56409	2.52285	0.987335	-0.270109	-3.18987	2.64966	0.856251	1.68679	-6.00475	9.37833	0.667653
ABLIM1	rs2475228	10	116242855	A	G	1.07727	0.808145	1.43603	0.612	1.1297	0.714345	1.78656	0.6022	1.0739	0.670126	1.72097	0.7671	0.889857	0.751539	1.05363	0.175743	0.908669	0.691318	1.19435	0.49574	0.801762	0.601624	1.06848	0.124137	1.38679	-0.694946	3.46852	0.192757	1.71113	-1.60486	5.02712	0.312717	1.93617	-1.50283	5.37516	0.270787
ABLIM1	rs7910989	10	116247513	C	T	0.959408	0.710544	1.29544	0.7869	1.10219	0.736656	1.64911	0.6362	0.656891	0.347849	1.2405	0.1957	0.88649	0.731372	1.07451	0.217402	0.817568	0.642798	1.03986	0.10237	1.02142	0.681216	1.53152	0.91925	1.22443	-1.01229	3.46115	0.284242	2.55047	-0.340754	5.4417	0.0849399	-1.40763	-6.32742	3.51216	0.575403
ABLIM1	rs17717312	10	116247895	G	A	1.16021	0.722788	1.86236	0.5385	1.07847	0.638937	1.82037	0.7774	3.528	0.551604	22.5646	0.1836	0.776342	0.584171	1.03173	0.0695819	0.752985	0.546741	1.03703	0.0733497	0.677437	0.252329	1.81874	0.407666	2.75538	-0.648324	6.15908	0.11375	2.81884	-1.03053	6.66821	0.152356	6.79259	-5.22132	18.8065	0.268767
ABLIM1	rs2475229	10	116248374	G	T	1.15681	0.623825	2.14517	0.6441	1.23916	0.642806	2.38876	0.5222	1.16E-05	6.58E-198	2.03E+187	0.9599	1.12864	0.779514	1.63412	0.527962	1.12864	0.779514	1.63412	0.527962	1	1	1	1	-1.15909	-5.65795	3.33977	0.613984	-1.15909	-5.65795	3.33977	0.613984	NA	NA	NA	1
ABLIM1	rs2475230	10	116249920	A	G	1.28705	0.930657	1.77992	0.1277	1.37774	0.92381	2.05472	0.1167	1.30134	0.57438	2.94835	0.5282	0.848988	0.69938	1.0306	0.0940325	0.835722	0.658411	1.06078	0.1396	0.750167	0.458104	1.22843	0.233076	1.89858	-0.449264	4.24643	0.114135	2.07329	-0.803701	4.95028	0.158952	3.31259	-2.65515	9.28032	0.277571
ABLIM1	rs10510006	10	116250617	A	C	1.10613	0.714745	1.71182	0.6509	0.970168	0.597414	1.5755	0.9026	5.8227	1.0046	33.7487	0.0499	0.825206	0.640676	1.06289	0.125126	0.8167	0.606385	1.09996	0.174134	0.636862	0.28335	1.43142	0.237145	2.2323	-0.853574	5.31817	0.157375	2.00909	-1.58374	5.60192	0.274036	7.557	-2.26112	17.3751	0.132555
ABLIM1	rs17091953	10	116253478	T	C	0.901668	0.62485	1.30112	0.5804	0.924172	0.606301	1.4087	0.714	0.652472	0.205421	2.07242	0.4693	0.919385	0.728668	1.16002	0.475168	0.905835	0.700546	1.17128	0.448195	0.957284	0.42571	2.15262	0.913577	0.78845	-1.99953	3.57643	0.579838	0.691529	-2.40233	3.78539	0.661671	2.85849	-7.04206	12.759	0.571939
ABLIM1	rs12765660	10	116258629	C	A	0.905872	0.630612	1.30128	0.5929	0.928231	0.613543	1.40432	0.7245	0.658427	0.207302	2.09127	0.4788	0.89102	0.707133	1.12273	0.323014	0.872602	0.677034	1.12466	0.28904	0.960902	0.427371	2.16049	0.92119	1.37102	-1.37552	4.11756	0.328746	1.41297	-1.62684	4.45279	0.363071	2.78625	-7.06718	12.6397	0.579877
ABLIM1	rs2475233	10	116262976	C	T	1.16293	0.842236	1.60575	0.3596	1.22812	0.823619	1.83128	0.3139	1.11223	0.49256	2.51147	0.798	0.857019	0.703641	1.04383	0.120858	0.847188	0.667063	1.07595	0.172935	0.75288	0.446762	1.26874	0.265485	1.75547	-0.639116	4.15005	0.151899	1.71774	-1.16965	4.60513	0.244621	3.97564	-2.34916	10.3004	0.219003
ABLIM1	rs941852	10	116265087	A	G	1.15373	0.778331	1.7102	0.4767	1.18874	0.767859	1.84033	0.4384	1.03758	0.252535	4.26303	0.9592	0.951436	0.750887	1.20555	0.674497	0.923903	0.713051	1.1971	0.547219	1.25478	0.562294	2.80009	0.632586	0.56923	-2.24294	3.3814	0.691873	0.975084	-2.16277	4.11293	0.542988	-2.62065	-12.4749	7.23361	0.602621
ABLIM1	rs2497707	10	116267515	G	A	1.21195	0.699083	2.10108	0.4938	1.22949	0.689413	2.19264	0.4842	1.16623	0.0600997	22.6307	0.9191	1.18011	0.854433	1.62991	0.325088	1.18137	0.845608	1.65045	0.337839	1.60207	0.242685	10.5759	0.724642	-0.599458	-4.4947	3.29578	0.763161	-0.623619	-4.66668	3.41944	0.762639	-0.777372	-24.7053	23.1505	0.949274
ABLIM1	rs11196775	10	116269013	T	G	0.938631	0.710861	1.23938	0.6553	0.844948	0.549677	1.29883	0.4428	1.02199	0.629497	1.65921	0.9299	1.00183	0.853607	1.17578	0.982191	1.10779	0.857688	1.43083	0.430166	0.880404	0.655767	1.18199	0.391078	-0.654116	-2.67166	1.36342	0.52566	-1.9015	-5.00003	1.19703	0.230092	0.461452	-3.09131	4.01421	0.799243
ABLIM1	rs2497708	10	116271540	A	C	0.842878	0.637254	1.11485	0.2314	0.77772	0.489906	1.23462	0.2869	0.814053	0.518471	1.27815	0.3718	1.06156	0.900488	1.25144	0.476861	1.17315	0.891663	1.54351	0.247988	1.0002	0.757748	1.32023	0.998873	-1.62114	-3.66028	0.418007	0.12034	-2.93218	-6.23611	0.371755	0.0830805	-1.3595	-4.71079	1.99179	0.427244
ABLIM1	rs2475239	10	116273746	G	T	0.864875	0.654557	1.14277	0.3076	0.796824	0.504083	1.25957	0.3314	0.850721	0.540818	1.33821	0.4845	1.06628	0.905509	1.25559	0.441667	1.19193	0.906938	1.56648	0.20178	0.996388	0.754892	1.31514	0.979589	-1.68417	-3.71521	0.346863	0.105259	-3.177	-6.46187	0.107861	0.0590635	-1.28057	-4.63229	2.07116	0.454597
ABLIM1	rs2497714	10	116282551	G	A	0.729086	0.405403	1.3112	0.2918	0.73542	0.405585	1.33349	0.3119	3.35E-05	7.28E-173	1.54E+163	0.9583	1.25324	0.876485	1.79195	0.228815	1.25324	0.876485	1.79195	0.228815	1	1	1	1	-1.60611	-5.91018	2.69797	0.465181	-1.60611	-5.91018	2.69797	0.465181	NA	NA	NA	1
ABLIM1	rs7913199	10	116284487	C	T	0.817748	0.57609	1.16078	0.2608	0.83846	0.550191	1.27777	0.4127	0.538985	0.2018	1.43956	0.2181	1.09622	0.879626	1.36614	0.417937	1.0782	0.835581	1.39125	0.56447	1.38475	0.73529	2.60786	0.339247	-1.40279	-4.02258	1.21699	0.294874	-1.31793	-4.411	1.77515	0.404372	-3.91698	-11.5971	3.76312	0.318373
ABLIM1	rs11196780	10	116286644	G	A	1.1716	0.850362	1.61419	0.3332	1.22779	0.825611	1.82589	0.3113	1.16454	0.527609	2.57036	0.7062	0.944469	0.781433	1.14152	0.553046	0.912342	0.719002	1.15767	0.450146	1.0017	0.647592	1.54942	0.993934	1.3467	-0.916946	3.61036	0.244614	2.07154	-0.809773	4.95284	0.159932	0.390332	-4.92901	5.70967	0.885746
ABLIM1	rs10885575	10	116287287	A	G	1.16629	0.84717	1.60561	0.3461	1.2174	0.819768	1.8079	0.33	1.16978	0.530507	2.57937	0.6977	0.945715	0.78267	1.14272	0.561745	0.914637	0.721137	1.16006	0.461823	1.00069	0.64699	1.54776	0.997516	1.34147	-0.916202	3.59915	0.245198	2.05794	-0.812761	4.92863	0.161135	0.393281	-4.9155	5.70206	0.884661
ABLIM1	rs883768	10	116290948	G	A	1.17291	0.851756	1.61515	0.329	1.22969	0.827619	1.82709	0.3065	1.16432	0.528038	2.56734	0.7062	0.945715	0.78267	1.14272	0.561745	0.914637	0.721137	1.16006	0.461823	1.00069	0.64699	1.54776	0.997516	1.34147	-0.916202	3.59915	0.245198	2.05794	-0.812761	4.92863	0.161135	0.393281	-4.9155	5.70206	0.884661
ABLIM1	rs986212	10	116301521	C	T	1.14475	0.825338	1.58777	0.4184	1.21384	0.810512	1.81787	0.3474	1.05438	0.453891	2.44931	0.9021	0.915101	0.752937	1.11219	0.36876	0.909056	0.714437	1.15669	0.436723	0.840546	0.506964	1.39362	0.489515	1.32586	-1.05091	3.70263	0.275196	1.53879	-1.3791	4.45669	0.302222	2.03113	-4.11696	8.17922	0.517839
ABLIM1	rs10749170	10	116302100	T	C	1.23843	0.878033	1.74674	0.2235	1.29512	0.857025	1.95716	0.2201	1.30271	0.504105	3.36645	0.5854	0.9155	0.749629	1.11807	0.382335	0.930298	0.728019	1.18878	0.562487	0.749247	0.428876	1.30893	0.288549	1.64743	-0.830161	4.12502	0.19359	1.57143	-1.40431	4.54717	0.301574	4.17308	-2.62028	10.9664	0.229638
ABLIM1	rs2497730	10	116305099	C	T	0.759226	0.541662	1.06418	0.1104	0.737116	0.489227	1.11061	0.1453	0.61154	0.248042	1.50773	0.2859	1.09303	0.892852	1.33809	0.393517	1.12872	0.880433	1.44702	0.342339	1.06255	0.606416	1.86178	0.83793	-1.75217	-4.23362	0.729271	0.167496	-1.8815	-4.88753	1.12453	0.220962	-3.47739	-10.2516	3.29679	0.315245
ABLIM1	rs10787538	10	116305941	C	A	0.938737	0.707711	1.24518	0.6611	0.842325	0.536618	1.32219	0.4561	1.0117	0.632563	1.61808	0.9613	1.03517	0.876454	1.22263	0.684209	0.995465	0.762286	1.29997	0.973408	1.10433	0.841453	1.44933	0.477929	-0.33212	-2.31585	1.65161	0.743052	0.405	-2.82862	3.63862	0.806267	-1.34564	-4.6482	1.95691	0.425209
ABLIM1	rs2483548	10	116309006	T	C	0.73745	0.526339	1.03324	0.0773	0.715345	0.474257	1.07899	0.1107	0.572505	0.234187	1.39957	0.2219	1.10704	0.904716	1.35462	0.329071	1.15156	0.897757	1.4771	0.270082	1.06255	0.606416	1.86178	0.83793	-1.93282	-4.41514	0.549513	0.128139	-2.15014	-5.16084	0.860564	0.162719	-3.47739	-10.2516	3.29679	0.315245
ABLIM1	rs7923449	10	116313710	G	A	0.927772	0.70122	1.22752	0.5999	0.826992	0.527904	1.29553	0.4072	0.997266	0.626073	1.58854	0.9908	1.02962	0.873183	1.21409	0.728637	0.996697	0.764141	1.30003	0.980548	1.08738	0.829548	1.42536	0.54678	-0.273144	-2.24345	1.69716	0.786047	0.324848	-2.89562	3.54531	0.843423	-1.10108	-4.38957	2.18741	0.512208
ABLIM1	rs2483567	10	116322760	G	A	1.04585	0.772244	1.4164	0.7722	1.09328	0.736959	1.62188	0.6578	0.960399	0.483583	1.90736	0.9082	0.987159	0.822519	1.18475	0.889222	0.933691	0.736474	1.18372	0.570985	1.13798	0.774121	1.67285	0.51801	0.48807	-1.66351	2.63965	0.656952	1.56508	-1.30999	4.44015	0.286937	-1.82955	-6.51392	2.85482	0.444631
ABLIM1	rs3808949	10	116326282	A	C	0.619072	0.278189	1.37766	0.2405	0.626247	0.265736	1.47585	0.2851	0.19692	0.00435659	8.90089	0.4037	1.10203	0.642834	1.88925	0.738926	1.01657	0.580601	1.77991	0.954584	60.3728	7.07587	515.114	0.0141667	-2.8276	-8.9275	3.2723	0.364389	-1.41232	-8.19746	5.37283	0.683616	-25.8242	-49.5543	-2.09402	0.0338236
ABLIM1	rs2483578	10	116336214	T	C	0.720581	0.500846	1.03672	0.078	0.733499	0.474728	1.13332	0.1632	0.40355	0.141301	1.15252	0.0907	1.16184	0.924875	1.45952	0.205513	1.16801	0.898046	1.51914	0.25223	1.38433	0.683496	2.80376	0.392091	-2.21836	-4.96178	0.52506	0.114152	-2.31609	-5.49949	0.867313	0.155011	-4.78886	-13.34	3.76233	0.273327
ABLIM1	rs11196793	10	116336919	C	T	0.826559	0.625253	1.09268	0.1816	0.791401	0.513539	1.21961	0.2895	0.755736	0.466293	1.22484	0.2561	1.0589	0.896688	1.25046	0.500371	1.05778	0.818045	1.36776	0.664152	1.10783	0.830261	1.47819	0.490751	-0.719659	-2.72543	1.28611	0.482508	-0.649845	-3.7656	2.46591	0.683013	-1.37453	-4.87931	2.13025	0.442744
ABLIM1	rs2483580	10	116337328	G	A	1.12615	0.818667	1.54911	0.4656	1.16057	0.780479	1.72576	0.4623	1.15034	0.522053	2.53479	0.7284	0.967982	0.802283	1.1679	0.731523	0.945158	0.74476	1.19948	0.642001	1.01149	0.653975	1.56446	0.959301	0.97893	-1.27312	3.23098	0.394972	1.51791	-1.36395	4.39977	0.30282	0.294466	-5.0144	5.60334	0.913508
ABLIM1	rs1413195	10	116342037	G	A	1.02664	0.758746	1.38912	0.8648	1.10545	0.744921	1.64046	0.6188	0.845282	0.425331	1.67987	0.6316	0.977539	0.812348	1.17632	0.808811	0.919189	0.725104	1.16522	0.486192	1.14874	0.771761	1.70986	0.502414	0.537848	-1.63807	2.71377	0.628436	1.56618	-1.30858	4.44093	0.286548	-1.7624	-6.59821	3.07342	0.475643
ABLIM1	rs2483583	10	116344186	T	G	0.815148	0.575421	1.15475	0.2506	0.852437	0.558003	1.30223	0.4605	0.487461	0.186809	1.27198	0.1426	1.09622	0.879626	1.36614	0.417937	1.0782	0.835581	1.39125	0.56447	1.38475	0.73529	2.60786	0.339247	-1.40279	-4.02258	1.21699	0.294874	-1.31793	-4.411	1.77515	0.404372	-3.91698	-11.5971	3.76312	0.318373
ABLIM1	rs2497663	10	116346418	G	A	0.795279	0.56062	1.12816	0.1997	0.812813	0.533304	1.23882	0.3355	0.514783	0.1944	1.36318	0.182	1.09622	0.879626	1.36614	0.417937	1.0782	0.835581	1.39125	0.56447	1.38475	0.73529	2.60786	0.339247	-1.40279	-4.02258	1.21699	0.294874	-1.31793	-4.411	1.77515	0.404372	-3.91698	-11.5971	3.76312	0.318373
ABLIM1	rs7914325	10	116352310	A	G	1.09997	0.694724	1.74162	0.6846	1.07062	0.657811	1.7425	0.7837	2.20493	0.252811	19.2306	0.4745	1.01271	0.768476	1.33457	0.928993	1.01819	0.753088	1.37662	0.9074	0.960822	0.306856	3.00851	0.943871	1.39586	-1.95787	4.74959	0.415341	1.82186	-1.82322	5.46694	0.328134	-2.46814	-16.3306	11.3944	0.727383
ABLIM1	rs10787540	10	116354414	A	G	1.0495	0.768716	1.43285	0.7611	1.04821	0.706604	1.55496	0.8151	1.11233	0.531606	2.32743	0.7776	1.07978	0.892757	1.30598	0.430921	1.00715	0.79415	1.27728	0.953138	1.46201	0.973602	2.19543	0.082908	-0.96416	-3.16183	1.23351	0.390605	-0.58836	-3.46857	2.29185	0.689188	-3.10673	-8.01554	1.80208	0.215869
ABLIM1	rs2497666	10	116355031	A	G	1.03891	0.668168	1.61537	0.8655	1.07468	0.660545	1.74847	0.7719	0.729819	0.131036	4.0648	0.7194	0.842187	0.640953	1.1066	0.207668	0.831089	0.618858	1.1161	0.210606	0.80294	0.260672	2.47327	0.660532	2.89065	-0.392851	6.17415	0.0855693	3.15329	-0.403664	6.71025	0.0834147	3.59804	-10.261	17.457	0.611268
ABLIM1	rs11196799	10	116355203	T	C	1.07024	0.798987	1.43359	0.6491	1.23769	0.819713	1.86879	0.3108	0.862924	0.490484	1.51817	0.6092	1.03	0.851334	1.24617	0.76151	0.93397	0.723541	1.2056	0.601405	1.26112	0.897764	1.77154	0.193314	-0.465441	-2.66099	1.73011	0.678098	0.303476	-2.78391	3.39087	0.847369	-2.18731	-6.30767	1.93305	0.299041
ABLIM1	rs11196802	10	116357719	C	T	1.13685	0.778966	1.65915	0.5063	1.18214	0.766505	1.82315	0.4494	1.01321	0.307325	3.34043	0.9828	1.23406	0.986061	1.54444	0.0714582	1.2001	0.933433	1.54295	0.159169	2.01422	1.02949	3.94086	0.0646653	-3.00626	-5.62118	-0.391338	0.0250324	-3.20569	-6.23447	-0.176913	0.0389713	-5.74018	-13.8066	2.3262	0.164219
ABLIM1	rs2483593	10	116359696	A	G	1.10707	0.596804	2.0536	0.747	1.10707	0.596804	2.0536	0.747	.	.	.	1	1.18755	0.8341	1.69077	0.350367	1.18755	0.8341	1.69077	0.350367	1	1	1	1	-1.6583	-5.92381	2.60722	0.446726	-1.6583	-5.92381	2.60722	0.446726	NA	NA	NA	1
ABLIM1	rs2483597	10	116363012	A	G	1.09345	0.832084	1.43692	0.5218	1.04273	0.700614	1.55189	0.8367	1.32305	0.764002	2.29118	0.3182	1.10845	0.946338	1.29834	0.204675	1.15529	0.908137	1.46972	0.238821	1.16195	0.856019	1.57722	0.3432	-1.61098	-3.53095	0.308995	0.101232	-2.41156	-5.32632	0.503198	0.106059	-2.09885	-5.81171	1.61402	0.268869
ABLIM1	rs2497669	10	116365126	C	-	.	.	.	1	.	.	.	1	.	.	.	1	1	1	1	1	1	1	1	1	1	1	1	1	NA	NA	NA	1	NA	NA	NA	1	NA	NA	NA	1
ABLIM1	rs2483603	10	116367952	C	A	1.18008	0.843646	1.65068	0.334	1.13112	0.756427	1.69141	0.5486	1.815	0.721806	4.56385	0.2057	0.986947	0.816356	1.19318	0.89154	1.05275	0.828671	1.33742	0.675189	0.740685	0.439361	1.24866	0.238123	0.146225	-2.25751	2.54996	0.90518	-0.723656	-3.62659	2.17928	0.625519	4.46923	-1.85093	10.7894	0.16688
ABLIM1	rs17719089	10	116373333	G	T	0.961327	0.723641	1.27708	0.7856	0.732331	0.464803	1.15384	0.1798	1.25817	0.783384	2.0207	0.3425	0.899362	0.766714	1.05496	0.192038	1.0057	0.773873	1.30698	0.966025	0.715492	0.533617	0.959358	0.0209684	1.67046	-0.360635	3.70155	0.108124	0.237131	-2.92963	3.4039	0.883425	4.65485	1.18695	8.12275	0.00900301
ABLIM1	rs11196810	10	116373609	G	T	1.33316	0.86408	2.05689	0.1943	1.4018	0.867835	2.26431	0.168	1.19391	0.244574	5.82817	0.8267	1.14788	0.896957	1.46899	0.280185	1.13085	0.864478	1.47929	0.374166	1.68526	0.696602	4.07707	0.296151	-2.32883	-5.25857	0.600919	0.120395	-2.43449	-5.6834	0.814414	0.143071	-4.65926	-15.425	6.1065	0.397037
ABLIM1	rs1333689	10	116380465	G	A	0.98507	0.626348	1.54924	0.9481	1.03916	0.635914	1.69812	0.8782	0.432445	0.0627675	2.97938	0.395	0.821373	0.620839	1.08668	0.15773	0.820143	0.608683	1.10506	0.183776	0.603395	0.150298	2.42243	0.433626	3.59339	0.193788	6.99298	0.0392301	3.66792	0.0684411	7.26741	0.0467885	7.78205	-9.14346	24.7076	0.36829
ABLIM1	rs11196826	10	116397396	C	T	1.31174	0.796359	2.16067	0.287	1.40705	0.823652	2.40366	0.2119	0.641788	0.0753694	5.46497	0.6851	1.09174	0.820256	1.45308	0.551395	1.07947	0.801031	1.45468	0.626325	1.77884	0.445786	7.09815	0.470954	-1.92143	-5.34006	1.4972	0.2716	-1.97771	-5.5958	1.64038	0.284949	-3.8022	-20.7469	13.1425	0.660428
ABLIM1	rs4752071	10	116398627	G	T	1.20127	0.825816	1.74741	0.3379	1.31186	0.855703	2.0112	0.2136	0.780864	0.240311	2.53733	0.6809	1.02495	0.815166	1.28873	0.834164	0.972276	0.757626	1.24774	0.824208	1.82956	0.900338	3.71781	0.126552	-0.370275	-3.03327	2.29272	0.785423	0.119298	-2.90957	3.14817	0.938522	-4.78886	-13.34	3.76233	0.273327
ABLIM1	rs10885591	10	116399903	C	A	1.12601	0.681107	1.86152	0.6438	1.17646	0.701317	1.97351	0.5384	0.305531	0.0185671	5.02767	0.407	0.794361	0.584295	1.07995	0.131742	0.779506	0.570522	1.06504	0.10815	2.17321	0.31801	14.8513	0.519294	3.92834	0.284299	7.57238	0.0355158	4.28607	0.52583	8.04631	0.0262873	-3.78832	-27.7122	20.1355	0.756521
ABLIM1	rs12570718	10	116406949	C	T	1.03997	0.783291	1.38075	0.7865	0.918894	0.606101	1.39311	0.6905	1.30663	0.773613	2.20691	0.3177	0.913385	0.770098	1.08333	0.296525	0.880931	0.688964	1.12639	0.314739	0.897011	0.649145	1.23952	0.504951	1.37495	-0.6837	3.4336	0.191614	0.950697	-2.02884	3.93024	0.532239	3.32576	-0.583101	7.23462	0.0965381
ABLIM1	rs17092237	10	116407002	C	T	1.11034	0.675177	1.82598	0.6802	1.15804	0.694199	1.93181	0.5743	0.305531	0.0185671	5.02767	0.407	0.807829	0.595676	1.09554	0.159857	0.793239	0.582056	1.08104	0.132847	2.17321	0.31801	14.8513	0.519294	3.71186	0.0923352	7.33139	0.0454148	4.04894	0.315878	7.78201	0.0344135	-3.78832	-27.7122	20.1355	0.756521
ABLIM1	rs1333682	10	116407537	T	C	0.869839	0.641329	1.17977	0.3702	0.961682	0.645614	1.43248	0.8477	0.569724	0.291139	1.11488	0.1011	1.25628	1.0233	1.54229	0.0300706	1.09306	0.859393	1.39027	0.467697	2.53825	1.66537	3.86864	9.90E-05	-2.85549	-5.07489	-0.636087	0.0122512	-2.35719	-5.26224	0.547863	0.112919	-7.05466	-11.9175	-2.19183	0.00480288
ABLIM1	rs7893317	10	116409311	G	A	1.11103	0.625046	1.97489	0.7199	1.15001	0.634039	2.08589	0.6456	2.09E-05	9.94E-190	4.38E+179	0.9603	0.964654	0.684509	1.35945	0.834347	0.964654	0.684509	1.35945	0.834347	1	1	1	1	0.750167	-3.42255	4.92288	0.724835	0.750167	-3.42255	4.92288	0.724835	NA	NA	NA	1
ABLIM1	rs11196845	10	116411832	T	C	1.49979	1.0201	2.20503	0.0398	1.68115	1.08717	2.59965	0.0199	1.04987	0.313949	3.51083	0.9371	0.958417	0.76317	1.20361	0.711315	0.896447	0.698173	1.15103	0.388887	1.7242	0.886064	3.35514	0.148106	0.416689	-2.20976	3.04313	0.756071	1.16462	-1.86113	4.19037	0.451253	-4.36174	-12.4403	3.71679	0.290882
ABLIM1	rs11597188	10	116423337	C	T	0.937744	0.704982	1.24736	0.659	0.798405	0.529132	1.20471	0.2839	1.17053	0.682805	2.00665	0.5672	0.994092	0.837943	1.17934	0.945759	0.97895	0.76719	1.24916	0.864582	1.01698	0.731409	1.41405	0.920853	-0.0466654	-2.11692	2.02359	0.964793	-0.543287	-3.50552	2.41894	0.71952	0.821018	-3.19019	4.83222	0.688606
ABLIM1	rs4751639	10	116424800	C	T	0.933096	0.703706	1.23726	0.6307	0.881379	0.549996	1.41243	0.5999	0.941251	0.601426	1.47309	0.7912	0.906194	0.761267	1.07871	0.267851	0.802059	0.610223	1.0542	0.120405	0.966416	0.731937	1.27601	0.807465	1.31746	-0.725088	3.36001	0.207231	1.72892	-1.57113	5.02897	0.305396	1.77193	-1.5939	5.13776	0.303063
ABLIM1	rs11196865	10	116427164	T	C	1.27887	0.827198	1.97716	0.269	1.29436	0.812431	2.06215	0.2781	1.51142	0.213261	10.7117	0.6795	0.76056	0.584408	0.989807	0.0359874	0.742116	0.561047	0.981624	0.0321533	0.812238	0.263469	2.50402	0.67958	4.23763	1.11944	7.35582	0.00818932	4.50586	1.15813	7.85359	0.00881692	6.29412	-7.55134	20.1396	0.373707
ABLIM1	rs11196869	10	116432608	G	A	1.26693	0.826457	1.94215	0.2782	1.24442	0.788948	1.96285	0.3474	2.70489	0.295143	24.7894	0.379	0.945882	0.737238	1.21357	0.654215	0.938091	0.715884	1.22927	0.63674	0.973659	0.361814	2.62016	0.957127	1.31967	-1.68551	4.32485	0.390159	1.26498	-2.00777	4.53773	0.449356	4.03413	-7.98642	16.0547	0.511233
ABLIM2	rs4696709	4	8017712	G	A	1.04773	0.724768	1.51461	0.8042	1.10178	0.723323	1.67826	0.6519	0.750032	0.227335	2.47454	0.6369	1.18263	0.948559	1.47447	0.142596	1.2288	0.954831	1.58137	0.113279	1.0956	0.517368	2.32009	0.82194	-1.01699	-3.72033	1.68635	0.461544	-1.37075	-4.40294	1.66144	0.376369	0.817697	-8.32643	9.96182	0.860998
ABLIM2	rs4696886	4	8018583	C	T	1.19135	0.714989	1.9851	0.5018	1.21763	0.715218	2.07297	0.4686	0.836571	0.0501798	13.9469	0.9011	1.28471	0.957072	1.7245	0.105291	1.26783	0.932546	1.72366	0.139526	2.55083	0.633633	10.2689	0.257907	-1.66827	-5.15456	1.81801	0.34912	-1.57677	-5.27778	2.12424	0.404429	-6.32051	-23.2546	10.6136	0.465068
ABLIM2	rs10008860	4	8020494	G	A	1.03967	0.786821	1.37376	0.7845	1.10748	0.72962	1.68103	0.6318	0.978098	0.588624	1.62527	0.9319	0.86292	0.726959	1.02431	0.0907683	0.821175	0.639313	1.05477	0.126878	0.826998	0.603148	1.13393	0.228955	1.18579	-0.855158	3.22673	0.255803	1.77836	-1.24318	4.79991	0.249682	1.26765	-2.49318	5.02849	0.509392
ABLIM2	rs7699715	4	8031552	C	T	1.03873	0.774487	1.39312	0.7998	1.08075	0.72671	1.60726	0.7015	0.979802	0.525353	1.82737	0.9488	0.911331	0.756899	1.09727	0.324512	0.858383	0.675282	1.09113	0.213052	0.985137	0.664863	1.45969	0.940033	0.186882	-1.9811	2.35487	0.865958	0.674373	-2.212	3.56075	0.647364	-0.904401	-5.59257	3.78376	0.705645
ABLIM2	rs870714	4	8032138	G	A	0.97854	0.735528	1.30184	0.8817	1.04115	0.696894	1.55545	0.844	0.842496	0.473386	1.49941	0.5603	1.15664	0.966754	1.38381	0.113904	1.08976	0.853392	1.39159	0.489815	1.4884	1.05941	2.0911	0.0288763	-1.38093	-3.44147	0.679607	0.190133	-0.654954	-3.6059	2.296	0.663905	-4.13161	-8.18295	-0.0802612	0.0466481
ABLIM2	rs1574393	4	8035118	C	T	1.05428	0.658764	1.68725	0.8257	1.02438	0.610644	1.71844	0.9273	1.67773	0.252067	11.1668	0.5929	1.28867	0.988882	1.67934	0.0711227	1.37988	1.01636	1.87342	0.0455563	1.10249	0.410985	2.95747	0.85568	-1.18982	-4.46573	2.08608	0.477149	-1.4098	-5.06188	2.24228	0.449937	-0.751852	-12.7913	11.2876	0.902673
ABLIM2	rs13133269	4	8035636	T	C	1.19582	0.688891	2.07579	0.5253	1.28183	0.731735	2.24549	0.3858	2.72E-06	5.92E-174	1.25E+162	0.9481	0.767722	0.547509	1.07651	0.114053	0.767722	0.547509	1.07651	0.114053	1	1	1	1	3.45266	-0.612013	7.51733	0.0970828	3.45266	-0.612013	7.51733	0.0970828	NA	NA	NA	1
ABLIM2	rs7686189	4	8036524	C	T	1.21907	0.699793	2.12368	0.4845	1.3087	0.744349	2.30093	0.3505	2.72E-06	5.91E-174	1.25E+162	0.9481	0.767722	0.547509	1.07651	0.114053	0.767722	0.547509	1.07651	0.114053	1	1	1	1	3.45266	-0.612013	7.51733	0.0970828	3.45266	-0.612013	7.51733	0.0970828	NA	NA	NA	1
ABLIM2	rs7677869	4	8037760	C	T	0.982674	0.73814	1.30822	0.9048	1.03702	0.697039	1.54284	0.8577	0.858378	0.477299	1.54372	0.6103	1.10468	0.926679	1.31686	0.269075	1.06946	0.841237	1.35959	0.58289	1.29775	0.920364	1.82987	0.149998	-0.904384	-2.97478	1.16602	0.392661	-0.276152	-3.18596	2.63366	0.852574	-3.09727	-7.25473	1.06019	0.14539
ABLIM2	rs4696725	4	8038457	G	A	0.92567	0.558057	1.53544	0.765	0.895855	0.526613	1.524	0.6851	1.90444	0.124774	29.0678	0.6433	1.29281	0.966863	1.72863	0.0953081	1.35603	0.986023	1.86489	0.0698581	1.0037	0.249085	4.04447	0.995864	-1.46723	-5.05277	2.11832	0.423226	-1.52445	-5.34637	2.29747	0.435018	-2.79487	-19.7423	14.1526	0.746767
ABLIM2	rs4696662	4	8042487	T	C	1.04813	0.683437	1.60743	0.8295	1.03717	0.653009	1.64734	0.8772	1.32161	0.223423	7.81773	0.7586	1.25507	0.977549	1.61137	0.0831909	1.33907	1.013	1.7701	0.0450252	0.84661	0.272941	2.62602	0.748643	-0.655416	-3.76002	2.44919	0.679362	-0.859856	-4.18048	2.46077	0.612193	1.91299	-11.9507	15.7767	0.787017
ABLIM2	rs4696726	4	8043532	A	G	0.893044	0.65309	1.22116	0.4789	0.983113	0.662202	1.45954	0.9327	0.559116	0.262448	1.19113	0.1325	1.05865	0.872509	1.28449	0.565017	1.12751	0.886533	1.43398	0.328117	0.865102	0.513216	1.45826	0.578342	0.282232	-2.14229	2.70676	0.819696	-0.11892	-3.02015	2.78231	0.936027	2.51705	-3.84079	8.8749	0.43845
ABLIM2	rs13129405	4	8043649	C	T	0.929446	0.617725	1.39847	0.7257	1.02956	0.66007	1.60588	0.8979	0.151875	0.0166797	1.38288	0.095	0.898267	0.695894	1.15949	0.405391	0.917982	0.702938	1.19881	0.527169	0.374766	0.0558466	2.51492	0.208959	1.16658	-1.97266	4.30582	0.467022	0.866061	-2.34449	4.07661	0.597434	19.2721	-4.3514	42.8955	0.110992
ABLIM2	rs4696727	4	8043686	T	C	0.943083	0.706839	1.25829	0.6906	1.01668	0.680501	1.51892	0.9357	0.762765	0.426608	1.3638	0.3614	0.97559	0.816874	1.16514	0.784024	1.01088	0.793321	1.2881	0.930167	0.875194	0.59872	1.27934	0.48374	1.16395	-1.03093	3.35884	0.299542	1.1045	-1.81999	4.029	0.459792	2.38571	-2.22558	6.99701	0.311466
ABLIM2	rs17772026	4	8048542	A	G	0.852975	0.640027	1.13678	0.2783	0.900544	0.586567	1.38259	0.6322	0.701164	0.42002	1.17049	0.1751	1.04833	0.877112	1.25298	0.604265	1.04636	0.810568	1.35074	0.725182	1.09121	0.78767	1.51173	0.614237	-0.0834308	-2.22567	2.0588	0.93921	0.115199	-2.96322	3.19361	0.941584	-0.477045	-4.4422	3.48811	0.81376
ABLIM2	rs16841542	4	8053291	T	G	1.31086	0.806193	2.13145	0.2756	1.39575	0.83379	2.33647	0.2052	0.46411	0.0323628	6.65573	0.5723	0.841445	0.636937	1.11162	0.213869	0.880776	0.652481	1.18895	0.401072	0.212198	0.0299125	1.50533	0.0395419	1.88081	-1.6407	5.40231	0.296112	1.41229	-2.21677	5.04135	0.44627	25.3004	1.52432	49.0764	0.0379416
ABLIM2	rs4696664	4	8059164	G	A	0.919564	0.695883	1.21514	0.5556	0.986684	0.627305	1.55195	0.9538	0.808202	0.51081	1.27874	0.3634	1.06968	0.896003	1.27703	0.456183	0.949226	0.723125	1.24602	0.712148	1.25936	0.954761	1.66114	0.109619	-0.456003	-2.4889	1.57689	0.660538	0.740334	-2.54958	4.03025	0.659517	-2.01069	-5.35737	1.33599	0.239993
ABLIM2	rs17180256	4	8060659	A	G	1.24588	0.911151	1.70358	0.1691	1.19733	0.806035	1.77858	0.3728	1.86474	0.868888	4.00197	0.1103	1.10336	0.918764	1.32505	0.295466	1.08398	0.853593	1.37655	0.50835	1.28529	0.866714	1.90602	0.227187	-0.768852	-2.92933	1.39163	0.486079	-0.714376	-3.59373	2.16498	0.627158	-1.77689	-6.53495	2.98117	0.46482
ABLIM2	rs13125250	4	8061012	T	C	1.34167	0.948134	1.89854	0.0976	1.25933	0.828029	1.91529	0.2816	2.93239	1.04905	8.19689	0.0407	0.984897	0.808969	1.19908	0.878714	0.945576	0.737451	1.21244	0.655816	1.1355	0.711665	1.81175	0.62022	0.364736	-1.9633	2.69277	0.75902	0.603943	-2.40255	3.61044	0.694092	0.0160362	-5.66315	5.69522	0.995588
ABLIM2	rs1317368	4	8062596	T	G	1.64991	0.854226	3.18673	0.1366	1.63657	0.83851	3.1942	0.1494	40879.2	8.90E-164	1.88E+172	0.957	1.25112	0.900709	1.73786	0.195434	1.27429	0.902009	1.80022	0.18166	1.12398	0.158284	7.98138	0.913919	-1.97939	-5.98295	2.02416	0.333383	-2.21175	-6.37715	1.95366	0.298926	2.23358	-21.693	26.1602	0.854959
ABLIM2	rs16841559	4	8063067	C	T	1.08841	0.813595	1.45605	0.5685	1.13561	0.761511	1.69349	0.5331	1.07524	0.592498	1.95129	0.8115	0.993676	0.836854	1.17989	0.94221	1.04927	0.824893	1.33467	0.693866	0.875069	0.607378	1.26074	0.466333	0.784897	-1.35842	2.92821	0.473515	0.146823	-2.76958	3.06323	0.92147	3.01102	-1.40676	7.42879	0.182702
ABLIM2	rs4696729	4	8066321	C	T	1.12213	0.851118	1.47945	0.4143	1.25502	0.827497	1.90342	0.2856	1.05105	0.636045	1.73684	0.846	1.07305	0.907831	1.26835	0.409228	1.16833	0.902587	1.51231	0.232779	1.0099	0.744762	1.36944	0.94964	-0.652015	-2.73706	1.43303	0.540446	-1.81582	-4.93538	1.30375	0.254925	0.493435	-3.21183	4.1987	0.794277
ABLIM2	rs16841570	4	8067064	T	C	1.03831	0.542997	1.98543	0.9095	1.12037	0.572567	2.19228	0.7401	5.61E-06	1.22E-173	2.58E+162	0.9511	0.942474	0.636669	1.39516	0.760199	0.942474	0.636669	1.39516	0.760199	1	1	1	1	-1.85642	-6.61405	2.90121	0.445058	-1.85642	-6.61405	2.90121	0.445058	NA	NA	NA	1
ABLIM2	rs9990943	4	8068024	C	T	1.28188	0.922164	1.78191	0.14	1.19086	0.793057	1.78822	0.4001	2.48374	1.02364	6.02653	0.0448	0.896931	0.741368	1.08513	0.258166	0.836283	0.654854	1.06798	0.149897	0.989312	0.643814	1.52022	0.960671	0.519657	-1.72153	2.76084	0.649863	0.732143	-2.21577	3.68005	0.626805	0.522612	-4.69388	5.73911	0.844475
ABLIM2	rs2385895	4	8068659	G	T	1.12292	0.851607	1.48066	0.4117	1.08636	0.71449	1.65177	0.6985	1.3032	0.787105	2.15771	0.3038	1.06072	0.90016	1.24991	0.48197	1.05186	0.815962	1.35595	0.693157	1.12467	0.844265	1.49821	0.426908	-1.0184	-2.98667	0.949862	0.311423	-1.49377	-4.57442	1.58687	0.34276	-1.26707	-4.73746	2.20333	0.474846
ABLIM2	rs17795113	4	8069056	C	T	0.77177	0.579864	1.02719	0.0763	0.78652	0.525091	1.17811	0.2446	0.582221	0.33031	1.02625	0.062	0.913472	0.763577	1.09279	0.320114	0.919609	0.722638	1.17027	0.496452	0.821402	0.558145	1.20883	0.305795	0.68873	-1.50999	2.88745	0.539758	0.187764	-2.72529	3.10082	0.899561	2.642	-2.03691	7.3209	0.269383
ABLIM2	rs4696666	4	8070347	G	A	0.885637	0.583285	1.34472	0.5689	0.90912	0.56791	1.45534	0.6916	0.558901	0.121565	2.56959	0.4551	1.21079	0.937193	1.56425	0.153437	1.2709	0.957173	1.68744	0.10486	0.902539	0.289416	2.81456	0.850349	-1.67135	-4.84019	1.49749	0.302163	-2.19905	-5.60337	1.20526	0.206567	4.35424	-9.44218	18.1507	0.536705
ABLIM2	rs11932811	4	8071402	A	G	1.34462	0.935425	1.9328	0.1103	1.45979	0.962128	2.21486	0.0759	1.1099	0.366287	3.36314	0.8538	1.00907	0.815419	1.24872	0.933991	0.999008	0.781911	1.27638	0.993662	1.09775	0.583747	2.06436	0.784736	0.99895	-1.5654	3.5633	0.44581	1.22974	-1.74246	4.20193	0.418105	0.75283	-6.94079	8.44645	0.848051
ABLIM2	rs13131680	4	8072492	C	A	1.1499	0.868217	1.52298	0.3304	1.04521	0.683483	1.59838	0.8384	1.48006	0.88967	2.46222	0.1317	1.07596	0.913076	1.26791	0.382531	1.08846	0.840034	1.41036	0.519231	1.12613	0.84755	1.49627	0.417473	-1.26676	-3.24115	0.707627	0.20966	-1.80978	-4.94343	1.32386	0.258665	-1.64964	-5.08119	1.78191	0.346929
ABLIM2	rs7685070	4	8074384	G	A	1.28244	0.882155	1.86436	0.1931	1.41431	0.926478	2.15902	0.1088	0.799003	0.240203	2.65778	0.7146	1.01852	0.817643	1.26876	0.870758	1.01115	0.789394	1.2952	0.930202	1.11315	0.55131	2.24757	0.779941	0.491709	-2.15917	3.14258	0.716469	0.619797	-2.38665	3.62624	0.686481	0.103464	-8.46656	8.67349	0.981139
ABLIM2	rs11729381	4	8077076	C	T	1.19434	0.777612	1.8344	0.4176	1.22582	0.757286	1.98425	0.4077	1.21572	0.265317	5.5706	0.8015	0.85794	0.664201	1.10819	0.230858	0.875123	0.655338	1.16862	0.360069	0.532151	0.193799	1.46123	0.172379	1.55927	-1.611	4.72954	0.335894	1.43071	-2.07375	4.93518	0.424303	5.55627	-6.45574	17.5683	0.365409
ABLIM2	rs11726230	4	8077138	G	T	1.31334	0.885426	1.94806	0.176	1.41702	0.894109	2.24575	0.1385	1.15213	0.331604	4.00298	0.8237	0.8394	0.666289	1.05749	0.128154	0.881702	0.67322	1.15475	0.355711	0.403459	0.164467	0.989737	0.0217211	1.80868	-1.13605	4.75341	0.22969	1.05802	-2.21576	4.3318	0.526982	12.6556	1.98067	23.3304	0.0208778
ABLIM2	rs17795172	4	8079837	G	A	0.825746	0.613062	1.11222	0.2082	0.809479	0.543847	1.20485	0.2981	0.713125	0.375819	1.35317	0.3014	1.01271	0.844054	1.21508	0.892226	1.05691	0.83309	1.34087	0.647953	0.903919	0.589643	1.3857	0.624596	-0.152042	-2.41754	2.11346	0.895446	-0.891898	-3.77606	1.99227	0.544945	2.09645	-3.10019	7.29308	0.429799
ABLIM2	rs2385904	4	8082371	G	A	0.924607	0.67407	1.26826	0.6271	0.842691	0.564327	1.25836	0.4032	1.18093	0.547005	2.54953	0.6721	1.01698	0.842426	1.2277	0.861779	1.01352	0.795757	1.29088	0.91346	1.05155	0.672473	1.64432	0.830325	-0.54828	-2.8287	1.73214	0.637848	-0.902954	-3.84124	2.03533	0.547466	-0.0265604	-5.46181	5.40869	0.992365
ABLIM2	rs11942146	4	8082490	T	G	1.20021	0.853354	1.68805	0.2948	1.39429	0.906706	2.14407	0.1307	0.83768	0.349764	2.00623	0.6912	1.00266	0.815111	1.23337	0.979945	1.02111	0.795454	1.31078	0.870152	0.918899	0.514683	1.64057	0.763646	0.735992	-1.8155	3.28748	0.572309	0.430818	-2.61056	3.47219	0.781511	3.33233	-3.74272	10.4074	0.356786
ABLIM2	rs4696732	4	8084288	C	T	0.604749	0.408606	0.895046	0.0122	0.587949	0.368509	0.93806	0.0263	0.33853	0.108577	1.05549	0.0625	1.23944	0.956022	1.60687	0.115176	1.19546	0.890129	1.60553	0.243413	2.22314	1.04036	4.75063	0.0666522	-1.72177	-4.73514	1.2916	0.263749	-1.48684	-5.05213	2.07845	0.414427	-6.07143	-15.2221	3.07925	0.194552
ABLIM2	rs6857972	4	8085672	C	T	0.845556	0.61601	1.16064	0.2997	0.943574	0.636072	1.39973	0.7729	0.45874	0.206445	1.01936	0.0563	0.99936	0.81377	1.22728	0.995128	0.979983	0.772652	1.24295	0.86752	1.12563	0.644943	1.96459	0.698331	0.705385	-1.74957	3.16034	0.573783	1.22028	-1.65897	4.09953	0.406878	-1.37816	-8.16292	5.40661	0.690849
ABLIM2	rs1574131	4	8092700	A	G	1.08993	0.820887	1.44714	0.5518	1.26693	0.820514	1.95623	0.2862	0.955769	0.583429	1.56573	0.8575	0.99636	0.839752	1.18217	0.966655	1.00204	0.770417	1.30329	0.987884	0.986633	0.733425	1.32726	0.928757	0.353201	-1.726	2.43241	0.739427	0.696009	-2.48596	3.87797	0.668464	0.168182	-3.43249	3.76886	0.927124
ABLIM2	rs6852834	4	8096369	A	G	0.759487	0.551667	1.0456	0.0923	0.80539	0.541583	1.1977	0.2856	0.458005	0.209074	1.00332	0.0515	1.0324	0.839337	1.26988	0.764078	0.994551	0.783904	1.2618	0.964111	1.31611	0.767075	2.2581	0.339057	0.307396	-2.12663	2.74142	0.804683	0.908466	-1.97058	3.78751	0.536783	-2.47181	-9.01762	4.074	0.459857
ABLIM2	rs4696738	4	8096392	G	A	1.30686	0.90681	1.88338	0.1518	1.43453	0.93989	2.18948	0.095	1.0002	0.336697	2.97123	0.9997	0.993737	0.804626	1.2273	0.953365	1.00657	0.784884	1.29088	0.958877	0.913348	0.485849	1.71701	0.766208	0.938413	-1.64768	3.5245	0.477552	0.810463	-2.2095	3.83042	0.599313	3.03585	-4.64986	10.7216	0.439483
ABLIM2	rs2385916	4	8098873	T	C	1.22112	0.881592	1.6914	0.23	1.33354	0.89558	1.98568	0.157	1.05284	0.462211	2.39822	0.9025	0.981461	0.802044	1.20101	0.855311	0.86762	0.683222	1.10178	0.243966	1.61429	1.04073	2.50396	0.0472584	-0.584034	-2.83497	1.66691	0.611483	0.308102	-2.56144	3.17764	0.833478	-4.2518	-9.50657	1.00297	0.113924
ABLIM2	rs6849076	4	8100613	A	G	0.762204	0.566736	1.02509	0.073	0.888572	0.585053	1.34955	0.5797	0.463881	0.261596	0.822586	0.0088	0.945971	0.779217	1.14841	0.574104	0.881333	0.689736	1.12615	0.3151	1.10148	0.744592	1.62942	0.645159	0.921749	-1.3316	3.1751	0.423393	2.32496	-0.638007	5.28793	0.125217	-1.791	-6.47558	2.89358	0.454295
ABLIM2	rs1320062	4	8100797	G	A	1.14448	0.784652	1.66931	0.4838	1.18523	0.773861	1.81529	0.435	1.02819	0.299484	3.52998	0.9648	1.0493	0.837924	1.31399	0.680249	0.995633	0.772602	1.28305	0.972994	1.66325	0.883276	3.13198	0.151189	-0.622476	-3.22891	1.98396	0.640093	-0.2543	-3.31508	2.80648	0.870762	-3.81321	-11.494	3.86763	0.331386
ABLIM2	rs1574414	4	8100956	G	T	1.23331	0.848389	1.79287	0.2724	1.30893	0.852024	2.01087	0.2196	1.06484	0.332705	3.40805	0.9158	0.995604	0.801477	1.23675	0.968183	1.00413	0.779396	1.29366	0.974602	0.936467	0.481854	1.81999	0.840239	0.642537	-2.00895	3.29403	0.63519	0.516069	-2.56177	3.59391	0.742681	2.41562	-5.67438	10.5056	0.558868
ABLIM2	rs10029338	4	8101243	G	A	1.05854	0.763713	1.46719	0.7328	1.10014	0.739822	1.63594	0.6375	0.948839	0.405178	2.22197	0.9037	1.01958	0.835855	1.24368	0.84908	1.02245	0.805285	1.29818	0.855484	1.02778	0.610178	1.73119	0.919274	-1.4401	-3.84245	0.962248	0.241045	-2.21349	-5.08363	0.65665	0.131798	0.732051	-5.60971	7.07382	0.821177
ABLIM2	rs13152591	4	8104705	T	G	0.811718	0.595989	1.10553	0.1862	0.883426	0.594076	1.31371	0.5407	0.506464	0.248963	1.0303	0.061	1.02491	0.838284	1.25309	0.811177	1.00013	0.787449	1.27025	0.99916	1.16988	0.71437	1.91586	0.542192	1.01153	-1.36311	3.38617	0.404501	1.66434	-1.21179	4.54046	0.257706	-0.762882	-6.74285	5.21709	0.802742
ABLIM2	rs10222845	4	8105372	G	A	1.15098	0.862186	1.53651	0.3405	1.23492	0.80498	1.8945	0.3343	1.15413	0.687332	1.93795	0.588	0.96739	0.813976	1.14972	0.706134	1.00373	0.771508	1.30584	0.97788	0.897132	0.658018	1.22314	0.487495	0.601545	-1.52904	2.73213	0.580456	-0.153716	-3.32869	3.02126	0.924469	2.07927	-1.66567	5.82422	0.277455
ABLIM2	rs2076769	4	8112119	G	A	0.877663	0.658783	1.16927	0.373	0.837205	0.554961	1.263	0.3974	0.852644	0.494279	1.47083	0.5669	1.11919	0.943808	1.32717	0.197478	1.2052	0.941893	1.54212	0.135091	1.08585	0.775587	1.52024	0.644515	-0.483551	-2.58483	1.61772	0.652318	-0.90379	-3.87194	2.06436	0.551127	-0.116489	-4.20172	3.96874	0.955471
ABLIM2	rs4696669	4	8113102	A	G	0.951437	0.706858	1.28064	0.7427	0.888511	0.594219	1.32855	0.5649	1.06399	0.577786	1.95934	0.8423	0.914428	0.768026	1.08874	0.312517	0.933519	0.734733	1.18609	0.573931	0.793504	0.544929	1.15547	0.213945	0.994509	-1.14853	3.13754	0.363852	0.649731	-2.25345	3.55291	0.661264	2.80144	-1.67789	7.28077	0.221325
ABLIM2	rs16841624	4	8113730	C	T	1.00152	0.695412	1.44237	0.9935	1.06924	0.699949	1.63338	0.7569	0.639078	0.209581	1.94875	0.4316	1.0163	0.807432	1.2792	0.891084	0.974712	0.755305	1.25785	0.843011	1.5346	0.75727	3.10987	0.270199	0.491395	-2.20922	3.19201	0.72164	0.93507	-2.15997	4.03011	0.554238	-2.21395	-10.78	6.35206	0.61286
ABLIM2	rs6845573	4	8114401	C	T	1.25441	0.909928	1.7293	0.167	1.29382	0.869643	1.9249	0.2043	1.4368	0.646673	3.19232	0.374	0.986465	0.815456	1.19334	0.888044	0.990814	0.780334	1.25807	0.939627	0.95736	0.606011	1.51241	0.848258	-0.717481	-3.01107	1.57611	0.540304	-0.89781	-3.76491	1.96929	0.539888	-0.825197	-6.33915	4.68876	0.769497
ABLIM2	rs17178569	4	8115661	G	A	1.11829	0.775548	1.61249	0.5496	1.20647	0.792015	1.8378	0.3825	0.732304	0.224575	2.38793	0.6056	0.893635	0.716272	1.11492	0.313258	0.947697	0.735522	1.22108	0.674332	0.435658	0.177436	1.06967	0.0383008	1.90271	-0.851369	4.65678	0.176827	1.49176	-1.5634	4.54691	0.339407	8.76617	-1.05402	18.5864	0.0813099
ABLIM2	rs6829649	4	8121693	T	G	1.19219	0.759482	1.87143	0.4451	1.16646	0.723749	1.87999	0.5275	2.47034	0.276198	22.0949	0.4189	1.08181	0.839757	1.39364	0.546734	1.10035	0.830998	1.457	0.507854	1.00669	0.373511	2.71322	0.989535	-0.928902	-4.01848	2.16068	0.556157	-0.752381	-4.14134	2.63658	0.663806	-4.59133	-16.6091	7.42641	0.454617
ABLIM2	rs6842276	4	8126034	C	T	1.25972	0.957017	1.65816	0.1002	1.3	0.839964	2.01198	0.2396	1.44764	0.906302	2.31231	0.1222	0.95017	0.807836	1.11758	0.537042	1.02787	0.780618	1.35344	0.843383	0.846919	0.644192	1.11344	0.227772	0.355072	-1.67768	2.38782	0.73234	-0.823343	-4.1441	2.49741	0.627386	1.77135	-1.54419	5.08689	0.295959
ABLIM2	rs6856548	4	8131381	C	T	0.83143	0.632501	1.09293	0.1865	0.783968	0.492452	1.24805	0.3054	0.74236	0.463745	1.18837	0.2152	1.04203	0.880601	1.23305	0.631818	0.981056	0.746718	1.28894	0.891197	1.15726	0.867618	1.5436	0.325316	-0.272059	-2.25699	1.71287	0.788446	-0.0521221	-3.36839	3.26414	0.975451	-0.773044	-4.23921	2.69312	0.662427
ABLIM2	rs6447849	4	8135460	C	T	0.937495	0.703556	1.24922	0.6596	0.930989	0.591894	1.46435	0.7571	0.904774	0.559938	1.46198	0.6829	0.954039	0.802079	1.13479	0.594869	0.982019	0.748262	1.2888	0.896484	0.890964	0.659729	1.20325	0.446349	0.473293	-1.64437	2.59095	0.661704	0.305556	-2.97461	3.58573	0.855269	0.99819	-2.59868	4.59506	0.586947
ABLIM2	rs11724908	4	8136074	G	A	0.880971	0.650531	1.19304	0.4131	0.928575	0.624852	1.37993	0.714	0.667776	0.341497	1.3058	0.2384	1.0458	0.867772	1.26036	0.641311	1.03031	0.81196	1.30739	0.805594	1.14227	0.756017	1.72586	0.534966	-0.490476	-2.72507	1.74412	0.667386	-0.0970419	-2.98604	2.79195	0.947556	-2.172	-7.17543	2.83143	0.395604
ABLIM2	rs2292739	4	8140498	C	T	0.824049	0.612757	1.1082	0.201	0.827923	0.556184	1.23243	0.3526	0.670304	0.357399	1.25716	0.213	1.10972	0.927032	1.32841	0.259562	1.14123	0.89868	1.44923	0.27771	1.14469	0.773402	1.69422	0.506972	-1.37025	-3.56084	0.820335	0.221253	-1.65987	-4.55542	1.23569	0.26219	-1.97967	-6.7463	2.78695	0.416341
ABLIM2	rs4303965	4	8151172	A	G	1.79747	0.800089	4.03816	0.1562	1.79747	0.800089	4.03816	0.1562	.	.	.	1	0.809354	0.512813	1.27738	0.348931	0.809354	0.512813	1.27738	0.348931	1	1	1	1	3.85588	-1.67146	9.38322	0.172656	3.85588	-1.67146	9.38322	0.172656	NA	NA	NA	1
ABLIM2	rs10938688	4	8153532	C	T	1.09344	0.809494	1.47698	0.5606	1.05449	0.710121	1.56587	0.7927	1.32753	0.684686	2.57393	0.402	0.894471	0.750712	1.06576	0.208596	0.90972	0.717048	1.15416	0.436166	0.753881	0.509234	1.11606	0.14259	2.25269	0.110617	4.39476	0.0402295	2.40734	-0.461369	5.27605	0.101167	4.261	-0.401067	8.92307	0.074339
ABLIM2	rs4696758	4	8157149	G	A	0.953649	0.71824	1.26622	0.743	1.06362	0.663433	1.7052	0.798	0.837547	0.532769	1.31668	0.4428	0.840534	0.70551	1.0014	0.0519214	0.787026	0.595938	1.03939	0.0984437	0.808727	0.60797	1.07578	0.137498	2.18107	0.114286	4.24785	0.0395492	3.77171	0.433573	7.10984	0.0276183	1.9512	-1.42663	5.32902	0.258551
ABLIM2	rs1878519	4	8161682	C	T	0.924602	0.699808	1.2216	0.5815	0.753136	0.485625	1.16801	0.206	1.11096	0.690498	1.78744	0.6647	0.924953	0.786763	1.08742	0.343884	0.935951	0.726696	1.20546	0.609519	0.850746	0.634755	1.14023	0.272011	0.982327	-1.00976	2.97441	0.334653	0.237341	-2.83491	3.30959	0.87976	2.79751	-0.740347	6.33538	0.122346
ABLIM2	rs1105616	4	8162017	T	G	1.11726	0.773531	1.61372	0.5547	1.08211	0.714674	1.63846	0.7094	1.68473	0.509891	5.56651	0.3927	0.886906	0.710597	1.10696	0.283006	0.872205	0.678235	1.12165	0.283264	0.86982	0.430828	1.75612	0.671972	1.41324	-1.25796	4.08445	0.300669	1.48218	-1.56531	4.52967	0.341297	2.80712	-5.75644	11.3707	0.521098
ABLIM2	rs2138826	4	8167102	G	A	1.0009	0.724658	1.38244	0.9956	0.99136	0.660283	1.48844	0.9666	1.04032	0.465618	2.32436	0.9232	1.03694	0.856535	1.25535	0.714053	1.06329	0.8334	1.3566	0.624509	0.988681	0.612023	1.59715	0.962653	-0.65806	-3.00273	1.68661	0.582705	-1.02883	-3.97819	1.92052	0.49474	-0.0509804	-5.88523	5.78327	0.986348
ABLIM2	rs1125307	4	8168571	C	T	0.846875	0.645862	1.11045	0.2298	0.631142	0.41166	0.967644	0.0352	1.06283	0.662856	1.70417	0.8004	0.955371	0.818346	1.11534	0.56266	1.0085	0.788519	1.28985	0.946167	0.847306	0.633578	1.13313	0.256469	0.481397	-1.45329	2.41609	0.626157	-0.606692	-3.5936	2.38022	0.690861	2.44883	-1.06972	5.96739	0.173655
ABLIM2	rs10938692	4	8169461	T	C	1.25291	0.933309	1.68197	0.134	1.23978	0.830479	1.85082	0.2935	1.608	0.869752	2.97287	0.1304	1.03987	0.877956	1.23164	0.653185	1.06261	0.833476	1.35474	0.621602	1.03571	0.742421	1.44485	0.838973	-0.223069	-2.27155	1.82541	0.831149	-0.600198	-3.52013	2.31974	0.687352	0.278761	-3.74642	4.30394	0.892129
ABLIM2	rs1517525	4	8170837	C	T	1.18922	0.805459	1.75581	0.3838	1.05707	0.683089	1.63581	0.8033	5.45749	1.16612	25.5414	0.0316	1.06013	0.851352	1.32012	0.604356	1.06608	0.821571	1.38335	0.636257	1.12757	0.600015	2.11898	0.729255	-0.280992	-2.94309	2.38111	0.836256	-0.364969	-3.53273	2.80279	0.821513	-0.194677	-7.89851	7.50916	0.960534
ABLIM2	rs13122226	4	8171020	T	C	1.28261	0.937543	1.75467	0.1202	1.31434	0.882608	1.95725	0.1791	1.56444	0.744821	3.28597	0.2378	1.09228	0.904834	1.31855	0.360373	1.0356	0.816197	1.31398	0.773171	1.40224	0.938835	2.09438	0.114818	-0.68685	-2.87566	1.50196	0.539035	-0.491841	-3.37414	2.39046	0.73829	-1.96774	-6.80244	2.86696	0.425722
ABLIM2	rs4696763	4	8171566	A	G	1.14022	0.847582	1.53389	0.3862	1.0581	0.70406	1.59016	0.786	1.49555	0.825336	2.71	0.185	1.03447	0.874306	1.22397	0.694441	1.12676	0.879219	1.44399	0.343045	0.921604	0.661157	1.28465	0.617097	-0.494686	-2.61666	1.62729	0.648088	-1.76584	-4.77286	1.24118	0.250744	1.38284	-2.65757	5.42325	0.502905
ABLIM2	rs10002315	4	8171705	C	T	1.00962	0.758341	1.34416	0.9477	0.966091	0.649294	1.43746	0.8649	1.12188	0.624352	2.01586	0.7007	1.00069	0.84158	1.18989	0.993758	0.953582	0.75052	1.21159	0.69845	1.10679	0.78781	1.55493	0.563267	-0.124253	-2.17967	1.93117	0.905771	0.0756494	-2.83299	2.98428	0.959381	-0.654228	-4.78374	3.47529	0.756405
ABLIM2	rs13144749	4	8172405	G	A	0.859996	0.608794	1.21485	0.3925	0.768467	0.509402	1.15928	0.2099	1.31572	0.501063	3.45492	0.5777	0.939142	0.760636	1.15954	0.556593	0.908465	0.704825	1.17094	0.456076	1.02299	0.584635	1.79	0.937397	0.675045	-1.8263	3.17639	0.597271	0.865654	-2.19587	3.92718	0.579901	0.707044	-6.04039	7.45447	0.837427
ABLIM2	rs17181631	4	8172699	C	T	0.940718	0.679658	1.30205	0.7126	0.91663	0.617118	1.36151	0.6665	0.984455	0.429065	2.25875	0.9705	0.974811	0.80203	1.18481	0.796148	1.00803	0.793864	1.27998	0.947683	0.806321	0.4706	1.38154	0.418003	0.308039	-2.12048	2.73656	0.803849	-0.429666	-3.31824	2.4589	0.770857	4.45211	-2.07895	10.9832	0.18263
ABLIM2	rs11936149	4	8173396	T	G	1.13554	0.865652	1.48957	0.359	1.2402	0.816072	1.88476	0.3139	1.1244	0.691838	1.8274	0.6363	1.00046	0.845362	1.18401	0.995728	0.948613	0.734867	1.22453	0.689341	1.07385	0.803108	1.43587	0.640123	0.158247	-1.84642	2.16291	0.877156	0.140988	-2.95599	3.23797	0.928966	0.307564	-3.22277	3.8379	0.864542
ABLIM2	rs4696765	4	8176688	T	C	1.1921	0.907165	1.56652	0.2079	1.51988	0.977875	2.3623	0.0633	1.04086	0.656165	1.65111	0.865	0.928964	0.780444	1.10575	0.407138	0.846543	0.643026	1.11447	0.241706	0.976256	0.739758	1.28836	0.864112	0.887243	-1.16574	2.94023	0.397705	1.71277	-1.61948	5.04502	0.314616	0.633539	-2.72079	3.98786	0.711528
ABLIM2	rs11724027	4	8178072	C	T	1.57193	0.737471	3.35057	0.242	1.57193	0.737471	3.35057	0.242	.	.	.	1	0.591328	0.373938	0.935098	0.0150613	0.591328	0.373938	0.935098	0.0150613	1	1	1	1	7.68431	2.2135	13.1551	0.00630088	7.68431	2.2135	13.1551	0.00630088	NA	NA	NA	1
ABLIM2	rs1104756	4	8181758	A	C	1.15868	0.777754	1.72616	0.4693	1.0426	0.67125	1.61939	0.8528	4.82411	1.00056	23.2589	0.0504	0.968186	0.770678	1.21631	0.777739	0.990968	0.759233	1.29343	0.946637	0.775739	0.365813	1.64502	0.489939	0.500204	-2.31526	3.31566	0.727945	-0.0612477	-3.28265	3.16015	0.970301	5.75564	-3.35336	14.8646	0.21662
ABLIM2	rs1878521	4	8189545	T	G	0.865213	0.532118	1.40682	0.5596	0.850813	0.506603	1.42889	0.5416	0.935493	0.100336	8.72214	0.9534	1.25519	0.950446	1.65764	0.120526	1.31655	0.972076	1.7831	0.0839303	0.88528	0.220903	3.5478	0.852386	-2.80417	-6.23552	0.627183	0.110367	-3.17984	-6.81178	0.452102	0.0872928	0.730769	-16.2197	17.6812	0.932721
ABLIM2	rs4422405	4	8190858	A	G	0.893097	0.620524	1.2854	0.543	0.774889	0.506066	1.18651	0.2412	1.98621	0.641655	6.14821	0.2345	1.10011	0.894504	1.35297	0.372288	1.1885	0.917593	1.53939	0.195732	0.891435	0.487609	1.6297	0.689331	-0.553348	-3.15572	2.04902	0.677182	-1.47513	-4.59722	1.64696	0.355231	3.73864	-3.59793	11.0752	0.318778
ABLIM2	rs16841848	4	8193572	C	T	0.949274	0.590001	1.52732	0.8302	0.907693	0.543968	1.51463	0.711	1.97505	0.188399	20.7052	0.5705	1.04046	0.781202	1.38575	0.790779	1.03741	0.758878	1.41817	0.820725	1.16094	0.373271	3.61071	0.815264	0.241854	-3.22203	3.70574	0.89125	0.172173	-3.62223	3.96657	0.929198	1.57598	-12.2883	15.4403	0.82386
ABLIM2	rs4696769	4	8199059	G	A	1.00254	0.748627	1.34259	0.9864	1.11307	0.724001	1.71122	0.6256	0.859148	0.507929	1.45322	0.5716	1.09723	0.905165	1.33006	0.34474	0.855757	0.660511	1.10872	0.243301	1.66683	1.22937	2.25994	0.0017231	-0.444508	-2.50759	1.61858	0.67314	2.3691	-0.755857	5.49406	0.138454	-4.53553	-8.12107	-0.949985	0.0137681
ABLIM2	rs12506374	4	8205434	T	C	1.10116	0.722079	1.67927	0.6546	1.08907	0.671735	1.76569	0.7294	1.42029	0.338782	5.95437	0.6316	0.929122	0.721179	1.19702	0.565649	0.886423	0.663291	1.18462	0.409982	1.22614	0.580689	2.58901	0.638893	0.741403	-2.24242	3.72523	0.626644	1.01947	-2.49104	4.52999	0.569694	0.0481541	-9.10287	9.19918	0.991778
ABLIM2	rs7660199	4	8208610	A	G	0.970586	0.728454	1.2932	0.8385	1.06515	0.713057	1.59109	0.758	0.778759	0.436993	1.38782	0.3967	1.00528	0.840854	1.20186	0.953947	1.0182	0.797903	1.29932	0.884477	0.981427	0.678428	1.41975	0.919973	-0.588777	-2.75719	1.57964	0.595031	-1.27361	-4.19618	1.64895	0.393778	0.471333	-3.99496	4.93762	0.836289
ABLIM2	rs13132877	4	8214460	T	G	0.983885	0.689156	1.40466	0.9288	0.985415	0.643479	1.50905	0.9461	0.953324	0.348821	2.60542	0.9258	1.07326	0.867207	1.32828	0.519195	1.08643	0.841268	1.40303	0.527375	1.11436	0.609279	2.03815	0.742246	-0.697418	-3.29002	1.89518	0.59845	-0.890119	-3.99505	2.21481	0.574651	-0.617424	-7.96702	6.73217	0.869337
ABLIM3	rs4147470	5	148508300	T	C	1.11002	0.836285	1.47335	0.4703	1.24212	0.788012	1.95792	0.3508	1.05698	0.662018	1.68756	0.8165	0.943972	0.794512	1.12155	0.512034	0.892341	0.679516	1.17182	0.416911	0.965525	0.728226	1.28015	0.805103	0.668097	-1.37134	2.70753	0.521368	2.24483	-1.0301	5.51976	0.180235	-0.539423	-3.90743	2.82859	0.753827
ABLIM3	rs4546368	5	148519293	T	C	1.03556	0.781162	1.37281	0.8081	1.03641	0.680087	1.57943	0.8679	1.06368	0.639391	1.76951	0.8122	0.957186	0.810192	1.13085	0.606546	0.973859	0.757832	1.25147	0.836932	0.897142	0.657458	1.22421	0.488783	0.684678	-1.35971	2.72907	0.51211	1.10534	-1.93626	4.14695	0.476901	0.617778	-3.11578	4.35134	0.745949
ABLIM3	rs4361503	5	148525002	C	T	1.00519	0.704041	1.43515	0.9773	1.04363	0.687991	1.58309	0.8409	0.795084	0.274298	2.30464	0.673	1.03168	0.826115	1.2884	0.785786	1.02678	0.79792	1.32129	0.83818	1.12192	0.554618	2.26951	0.765854	0.435257	-2.25214	3.12266	0.751149	0.503273	-2.56507	3.57162	0.748093	0.50188	-8.08305	9.08681	0.90886
ABLIM3	rs9325132	5	148528200	C	T	1.193	0.855709	1.66325	0.2984	1.11747	0.738175	1.69165	0.5998	2.04353	0.842209	4.95841	0.1146	0.926994	0.770447	1.11535	0.417463	0.937419	0.731959	1.20055	0.607606	0.800885	0.511622	1.25369	0.316249	0.333572	-1.92538	2.59252	0.772475	0.415404	-2.5848	3.41561	0.786305	0.541502	-4.76709	5.8501	0.841685
ABLIM3	rs9765483	5	148528716	G	A	1.32889	0.949392	1.86009	0.098	1.58173	1.04947	2.38394	0.0289	0.847882	0.350744	2.04965	0.7142	0.823902	0.669986	1.01318	0.0628915	0.80169	0.628814	1.02209	0.0734363	0.77119	0.439574	1.35298	0.346009	1.09093	-1.36716	3.54901	0.385141	1.05579	-1.8526	3.96417	0.477382	2.55769	-4.22616	9.34155	0.460564
ABLIM3	rs6881442	5	148529304	G	A	1.0925	0.828349	1.4409	0.5313	1.25738	0.839592	1.88307	0.2669	0.930822	0.545373	1.58869	0.7928	0.969837	0.812295	1.15793	0.733726	0.894546	0.698397	1.14578	0.379541	1.09432	0.788601	1.51855	0.593509	0.397024	-1.67134	2.46539	0.707045	0.769796	-2.20378	3.74338	0.612284	0.0910098	-3.87802	4.06004	0.964186
ABLIM3	rs9325134	5	148531358	A	G	0.952732	0.721879	1.25741	0.7325	0.89266	0.593099	1.34352	0.5864	1.01382	0.602661	1.7055	0.9588	1.01665	0.859468	1.20259	0.847539	0.995634	0.780197	1.27056	0.97196	1.07063	0.78119	1.4673	0.680495	0.332746	-1.68302	2.34851	0.746533	0.692364	-2.26578	3.65051	0.646783	0.0409668	-3.78522	3.86716	0.983272
ABLIM3	rs17109726	5	148540080	T	-	.	.	.	1	.	.	.	1	.	.	.	1	1	1	1	1	1	1	1	1	1	1	1	1	NA	NA	NA	1	NA	NA	NA	1	NA	NA	NA	1
ABLIM3	rs4362930	5	148540102	T	C	0.968829	0.734006	1.27878	0.8232	0.928168	0.616434	1.39755	0.7212	1.00924	0.600473	1.69628	0.9723	1.00771	0.850793	1.19357	0.929215	0.976797	0.76464	1.24782	0.85153	1.07063	0.78119	1.4673	0.680495	0.432151	-1.59171	2.45601	0.6759	0.905421	-2.06272	3.87356	0.550408	0.0409668	-3.78522	3.86716	0.983272
ABLIM3	rs4321739	5	148552818	T	C	0.965102	0.730176	1.27561	0.803	0.903301	0.599738	1.36051	0.6267	1.04221	0.616811	1.761	0.8773	1.02229	0.864243	1.20925	0.797587	1.00724	0.788932	1.28594	0.953822	1.07063	0.78119	1.4673	0.680495	0.264179	-1.75587	2.28423	0.797892	0.544258	-2.41962	3.50814	0.719189	0.0409668	-3.78522	3.86716	0.983272
ABLIM3	rs12108753	5	148552843	G	-	.	.	.	1	.	.	.	1	.	.	.	1	1	1	1	1	1	1	1	1	1	1	1	1	NA	NA	NA	1	NA	NA	NA	1	NA	NA	NA	1
ABLIM3	rs4277904	5	148559330	A	G	0.886376	0.665524	1.18052	0.4098	0.843414	0.560665	1.26876	0.4141	0.872745	0.503014	1.51424	0.6285	1.02042	0.855235	1.21751	0.822986	0.983678	0.771488	1.25423	0.894646	1.11786	0.795125	1.5716	0.526929	0.319566	-1.77743	2.41656	0.765404	0.558827	-2.38969	3.50734	0.710572	0.143199	-3.98529	4.27169	0.945849
ABLIM3	rs10463421	5	148561651	C	A	0.889905	0.668274	1.18504	0.4251	0.85307	0.566967	1.28355	0.4462	0.866917	0.49975	1.50384	0.6115	1.02042	0.855235	1.21751	0.822986	0.983678	0.771488	1.25423	0.894646	1.11786	0.795125	1.5716	0.526929	0.319566	-1.77743	2.41656	0.765404	0.558827	-2.38969	3.50734	0.710572	0.143199	-3.98529	4.27169	0.945849
ABLIM3	rs13167773	5	148567182	C	T	1.25514	0.828197	1.90218	0.2845	1.19156	0.741685	1.91431	0.469	2.74981	0.703785	10.744	0.1463	1.03686	0.828236	1.29802	0.757283	1.09284	0.83208	1.43531	0.526268	0.807936	0.39913	1.63546	0.539579	-1.31357	-4.1265	1.49936	0.360856	-1.76725	-5.06701	1.53251	0.294778	-0.282772	-8.85274	8.2872	0.948483
ABLIM3	rs2918285	5	148567746	A	G	0.894126	0.671341	1.19084	0.4444	0.858488	0.570709	1.29138	0.4642	0.872745	0.503014	1.51424	0.6285	1.02315	0.857336	1.22103	0.800379	0.988505	0.774949	1.26091	0.925955	1.11786	0.795125	1.5716	0.526929	0.314812	-1.78626	2.41589	0.76923	0.548843	-2.40462	3.5023	0.71597	0.143199	-3.98529	4.27169	0.945849
ABLIM3	rs13174812	5	148573665	G	A	0.915223	0.686634	1.21991	0.546	0.905195	0.609108	1.34521	0.6224	0.855712	0.471396	1.55335	0.6087	0.97116	0.81241	1.16093	0.746267	0.936686	0.738725	1.1877	0.589496	1.03366	0.710447	1.50393	0.864886	0.803127	-1.32797	2.93423	0.460756	1.06048	-1.82166	3.94261	0.471416	1.01758	-3.53497	5.57013	0.661662
ABLIM3	rs2963495	5	148576568	T	G	0.923747	0.704791	1.21073	0.5658	0.994026	0.638794	1.5468	0.9788	0.806748	0.513319	1.26791	0.3523	1.01033	0.850987	1.1995	0.906627	0.883677	0.679217	1.14968	0.361344	1.18005	0.895566	1.5549	0.246005	-0.297004	-2.27585	1.68185	0.768848	1.08122	-2.11144	4.27388	0.507398	-2.02536	-5.35514	1.30442	0.234225
ABLIM3	rs10065552	5	148582009	C	T	155547	1.16E-180	2.08E+190	0.9562	155547	1.16E-180	2.08E+190	0.9562	.	.	.	1	1.50421	0.374127	6.04778	0.593907	1.50421	0.374127	6.04778	0.593907	1	1	1	1	-1.78755	-18.7369	15.1618	0.836391	-1.78755	-18.7369	15.1618	0.836391	NA	NA	NA	1
ABLIM3	rs2918268	5	148586949	C	T	0.9242	0.702403	1.21603	0.5737	0.976925	0.622566	1.53298	0.9191	0.827494	0.526997	1.29934	0.4112	1.00563	0.845719	1.19578	0.949316	0.879895	0.674158	1.14842	0.351109	1.16578	0.884681	1.5362	0.282035	-0.221102	-2.2195	1.7773	0.828484	1.175	-2.05598	4.40598	0.476586	-1.86907	-5.20014	1.462	0.272406
ABLIM3	rs1465850	5	148591400	G	T	1.11955	0.853733	1.46814	0.4145	1.37519	0.88785	2.13003	0.1541	0.971856	0.614136	1.53794	0.903	0.973364	0.818055	1.15816	0.760745	0.84837	0.646871	1.11264	0.240665	1.10106	0.837646	1.44731	0.493604	0.392457	-1.61868	2.40359	0.702404	1.80186	-1.46735	5.07107	0.280973	-0.782468	-4.10336	2.53843	0.644582
ABLIM3	rs13161083	5	148596244	G	T	0.867449	0.52265	1.43972	0.5825	0.791228	0.453621	1.3801	0.4097	2.939	0.240204	35.96	0.3992	1.05008	0.77845	1.4165	0.756826	1.04638	0.742311	1.47502	0.800077	1.18188	0.442057	3.15984	0.765328	-0.212634	-3.83695	3.41168	0.908537	-0.369536	-4.55067	3.8116	0.862601	0.718519	-11.3303	12.7673	0.907039
ABLIM3	rs748066	5	148600728	T	C	0.936232	0.710896	1.23299	0.6392	1.01296	0.644165	1.59291	0.9555	0.827494	0.526997	1.29934	0.4112	1.01094	0.849439	1.20314	0.902516	0.889497	0.680032	1.16348	0.397055	1.16578	0.884681	1.5362	0.282035	-0.24929	-2.26116	1.76258	0.808294	1.12905	-2.12991	4.38802	0.497693	-1.86907	-5.20014	1.462	0.272406
ABLIM3	rs10073851	5	148603410	A	G	0.968124	0.7322	1.28007	0.8203	0.973858	0.622838	1.52271	0.9075	0.94063	0.590613	1.49808	0.7967	0.994944	0.834528	1.1862	0.954934	0.848498	0.651262	1.10547	0.229217	1.18743	0.897717	1.57065	0.235702	-0.231173	-2.23904	1.77669	0.821633	1.45455	-1.74859	4.65769	0.37423	-2.28352	-5.66281	1.09578	0.186463
ABLIM3	rs3816159	5	148605091	A	G	0.918199	0.698526	1.20696	0.541	0.987796	0.628149	1.55336	0.9576	0.805687	0.51502	1.2604	0.3444	1.01146	0.848836	1.20524	0.898606	0.86486	0.660938	1.1317	0.295467	1.19984	0.911847	1.57879	0.200024	-0.372701	-2.37697	1.63157	0.71579	1.12905	-2.12991	4.38802	0.497693	-2.19481	-5.50678	1.11717	0.195085
ABLIM3	rs2289285	5	148611445	C	T	1.06658	0.646879	1.75859	0.8007	1.16625	0.68283	1.99192	0.5736	9.19E-06	3.42E-132	2.47E+121	0.9378	1.24393	0.905644	1.70858	0.187928	1.24393	0.905644	1.70858	0.187928	1	1	1	1	-1.29349	-5.1166	2.52963	0.507805	-1.29349	-5.1166	2.52963	0.507805	NA	NA	NA	1
ABLIM3	rs1438689	5	148611626	T	C	1.02544	0.779548	1.34889	0.8575	1.16493	0.75322	1.80167	0.4929	0.902559	0.565632	1.44018	0.6674	0.979802	0.819524	1.17143	0.822765	0.79776	0.611644	1.04051	0.101099	1.22019	0.922	1.61482	0.171358	0.461523	-1.54578	2.46883	0.652602	2.41053	-0.78448	5.60555	0.140358	-1.37692	-4.76312	2.00927	0.426149
ABLIM3	rs2018446	5	148613937	C	A	1.10907	0.703092	1.74946	0.6564	1.13817	0.698866	1.85361	0.6032	0.808479	0.0934599	6.99378	0.847	0.859148	0.647175	1.14055	0.285557	0.841274	0.626566	1.12956	0.242434	1.28449	0.324685	5.0816	0.763038	1.62911	-1.75104	5.00926	0.345674	1.89759	-1.6719	5.46707	0.29835	-1.78755	-18.7369	15.1618	0.836391
ABLIM3	rs6887404	5	148622110	A	C	0.945797	0.497447	1.79824	0.8651	0.984229	0.480554	2.01581	0.9653	0.529186	0.041817	6.69674	0.6233	1.14805	0.769248	1.71338	0.509034	1.17261	0.761213	1.80634	0.479637	1.01624	0.142303	7.25731	0.987325	-1.36325	-6.24561	3.51911	0.584641	-1.69928	-6.89795	3.4994	0.522281	3.23723	-20.6878	27.1622	0.791054
ARHGEF12	rs4938800	11	119714596	G	A	0.994791	0.659825	1.4998	0.9801	1.02619	0.651734	1.61579	0.9112	0.686741	0.141948	3.32242	0.6405	1.00226	0.77731	1.29231	0.986134	0.962456	0.732059	1.26536	0.781389	1.78993	0.742533	4.31477	0.251121	-0.753915	-3.73611	2.22828	0.620646	0.0301112	-3.29208	3.3523	0.98584	-10.1593	-20.8716	0.553101	0.0641314
ARHGEF12	rs7932658	11	119716422	G	A	1.07061	0.812524	1.41066	0.628	1.17411	0.782803	1.76101	0.4381	0.977824	0.578812	1.6519	0.9332	0.884567	0.745934	1.04897	0.156534	0.851736	0.666876	1.08784	0.201545	0.846834	0.611063	1.17357	0.308879	1.87116	-0.1758	3.91811	0.0742937	2.38099	-0.564789	5.32676	0.114303	2.6655	-1.28744	6.61843	0.187393
ARHGEF12	rs11217837	11	119737976	A	G	0.954785	0.697642	1.30671	0.7727	0.978718	0.657188	1.45756	0.9157	0.824037	0.384453	1.76624	0.619	0.854077	0.704769	1.03502	0.102749	0.862454	0.67802	1.09706	0.226653	0.669579	0.40369	1.11059	0.0980852	2.0278	-0.340082	4.39569	0.0943938	1.61211	-1.29159	4.51582	0.277477	6.34459	0.237994	12.4512	0.0426765
ARHGEF12	rs632137	11	119752243	G	A	0.731507	0.456384	1.17248	0.1945	0.742386	0.448558	1.22869	0.247	0.316842	0.0294751	3.40589	0.3432	1.17817	0.881457	1.57477	0.277689	1.20355	0.888468	1.63037	0.240518	0.817957	0.117145	5.71133	0.817529	-2.01072	-5.57175	1.55032	0.269397	-2.30692	-5.97487	1.36104	0.218741	7.25182	-16.6608	31.1644	0.552739
ARHGEF12	rs1892894	11	119759894	C	T	1.12025	0.851971	1.47302	0.4166	1.24361	0.82653	1.87116	0.296	1.05577	0.632799	1.76145	0.8355	0.888297	0.751128	1.05051	0.164696	0.878073	0.68556	1.12465	0.306127	0.81437	0.592744	1.11886	0.195066	1.87468	-0.165876	3.91524	0.0728581	1.95571	-1.02937	4.9408	0.200189	3.37735	-0.460901	7.2156	0.085724
ARHGEF12	rs622373	11	119762055	T	C	1.05853	0.800434	1.39985	0.6901	1.23351	0.826609	1.8407	0.3046	0.837853	0.48261	1.45459	0.5299	1.06409	0.899188	1.25922	0.470933	1.15758	0.907141	1.47716	0.237025	0.963083	0.682973	1.35808	0.827142	-0.902306	-3.00514	1.20053	0.401075	-1.5182	-4.472	1.4356	0.314633	-0.514124	-4.6422	3.61395	0.807333
ARHGEF12	rs7933086	11	119774518	G	A	1.08408	0.824941	1.42461	0.5627	1.1719	0.7785	1.7641	0.4475	1.03474	0.622984	1.71865	0.8951	0.893238	0.755556	1.05601	0.184606	0.878073	0.68556	1.12465	0.306127	0.830409	0.606076	1.13778	0.237973	1.7915	-0.239607	3.8226	0.0849788	1.95571	-1.02937	4.9408	0.200189	3.09481	-0.713727	6.90335	0.112386
ARHGEF12	rs11217861	11	119793270	C	T	0.958089	0.69722	1.31657	0.7919	0.969703	0.650484	1.44557	0.88	0.86847	0.397101	1.89937	0.7241	0.868412	0.717534	1.05102	0.142328	0.9011	0.708951	1.14533	0.393841	0.61841	0.367116	1.04172	0.0510031	1.90239	-0.477448	4.28223	0.118329	1.17933	-1.70601	4.06467	0.423765	7.60412	1.36892	13.8393	0.0175147
ARHGEF12	rs747419	11	119818749	G	A	0.974911	0.710317	1.33807	0.8751	0.999213	0.671752	1.4863	0.9969	0.860115	0.3942	1.87671	0.7051	0.859536	0.709214	1.04172	0.118048	0.88231	0.694161	1.12146	0.305265	0.633685	0.3762	1.0674	0.0650875	2.11675	-0.26259	4.49609	0.082343	1.5289	-1.35181	4.40962	0.299149	7.40721	1.16274	13.6517	0.0208103
ARHGEF12	rs894839	11	119842915	A	G	1.16538	0.886599	1.53183	0.273	1.27239	0.84508	1.91577	0.2491	1.1708	0.704083	1.94688	0.5436	0.880083	0.744961	1.03972	0.13163	0.860232	0.67059	1.1035	0.239582	0.814459	0.597345	1.11048	0.184937	1.84714	-0.174629	3.8689	0.0744525	2.01252	-0.991632	5.01668	0.190279	3.19746	-0.552756	6.94768	0.0958502
ARHGEF12	rs11217878	11	119845593	G	A	1.31169	0.884474	1.94527	0.1778	1.47807	0.944613	2.31281	0.0877	0.636957	0.147541	2.74983	0.5458	0.982454	0.773651	1.24761	0.883655	1.00396	0.77066	1.30788	0.976662	0.731603	0.271232	1.97337	0.515142	1.01431	-1.93331	3.96194	0.50059	1.12007	-2.0724	4.31254	0.49225	0.989852	-11.0397	13.0194	0.871993
ARHGEF12	rs673974	11	119848014	G	A	0.963612	0.457221	2.03085	0.9224	0.963612	0.457221	2.03085	0.9224	.	.	.	1	0.724738	0.447844	1.17283	0.169094	0.724738	0.447844	1.17283	0.169094	1	1	1	1	4.3581	-1.29975	10.016	0.132271	4.3581	-1.29975	10.016	0.132271	NA	NA	NA	1
ARHGEF12	rs2276035	11	119851570	C	T	1.31169	0.884474	1.94527	0.1778	1.47807	0.944613	2.31281	0.0877	0.636957	0.147541	2.74983	0.5458	0.982454	0.773651	1.24761	0.883655	1.00396	0.77066	1.30788	0.976662	0.731603	0.271232	1.97337	0.515142	1.01431	-1.93331	3.96194	0.50059	1.12007	-2.0724	4.31254	0.49225	0.989852	-11.0397	13.0194	0.871993
ARHGEF12	rs503473	11	119860440	A	G	0.93632	0.7132	1.22924	0.6358	0.927054	0.601469	1.42888	0.7317	0.900172	0.564742	1.43483	0.6586	1.09814	0.937681	1.28605	0.246111	1.28557	0.987772	1.67315	0.0575087	0.99512	0.750481	1.31951	0.972842	-1.26763	-3.26854	0.73328	0.215413	-2.70373	-5.87844	0.470974	0.0962222	-0.575298	-3.99085	2.84025	0.741554
ARHGEF12	rs12364480	11	119870238	T	C	1.22407	0.878312	1.70593	0.2331	1.1451	0.764921	1.71424	0.5107	2.18991	0.890906	5.38293	0.0882	0.890706	0.740389	1.07154	0.214401	0.912347	0.717549	1.16003	0.453063	0.69997	0.438601	1.11709	0.114634	1.79195	-0.510447	4.09435	0.128301	1.35897	-1.55652	4.27446	0.361736	5.66982	0.0305974	11.309	0.0497759
CDC42	rs2501275	1	22247652	A	G	1.46224	1.05136	2.03369	0.0244	1.67599	1.11908	2.51005	0.0125	1.26918	0.545057	2.95531	0.5806	0.933097	0.767799	1.13398	0.484264	0.920633	0.72546	1.16831	0.495978	0.916823	0.560978	1.49839	0.715811	1.48345	-0.873527	3.84043	0.218418	1.82645	-1.06184	4.71474	0.216254	1.71481	-4.26906	7.69868	0.574796
CDC42	rs2473323	1	22261914	A	C	15.7185	5.20897	47.4321	0	23.8349	6.85606	82.8614	0	1.59948	0.0956266	26.7535	0.744	0.826041	0.612218	1.11454	0.200178	0.828999	0.606729	1.1327	0.229584	0.519713	0.0738534	3.65726	0.453498	4.54344	0.909481	8.17741	0.0148922	4.48798	0.731055	8.2449	0.0199314	14.2774	-9.59069	38.1454	0.242046
CDC42	rs2473322	1	22262659	A	C	2.14204	1.24072	3.69811	0.0065	2.26834	1.27942	4.02163	0.0052	1.7744	0.105068	29.9661	0.6911	0.826041	0.612218	1.11454	0.200178	0.828999	0.606729	1.1327	0.229584	0.519713	0.0738534	3.65726	0.453498	4.54344	0.909481	8.17741	0.0148922	4.48798	0.731055	8.2449	0.0199314	14.2774	-9.59069	38.1454	0.242046
CDC42	rs2056975	1	22281114	C	T	2.07399	1.20802	3.56075	0.0084	2.18687	1.24088	3.85404	0.007	1.78272	0.105636	30.0852	0.6886	0.826041	0.612218	1.11454	0.200178	0.828999	0.606729	1.1327	0.229584	0.519713	0.0738534	3.65726	0.453498	4.54344	0.909481	8.17741	0.0148922	4.48798	0.731055	8.2449	0.0199314	14.2774	-9.59069	38.1454	0.242046
CDC42	rs12740705	1	22293700	C	T	1.133	0.747538	1.71722	0.5564	1.24431	0.792993	1.95248	0.3421	0.264194	0.0310486	2.24804	0.2236	0.917218	0.70455	1.19408	0.518123	0.887517	0.679464	1.15928	0.377022	7.72678	1.89182	31.5586	0.0313296	0.765039	-2.34323	3.87331	0.629898	1.51022	-1.73249	4.75292	0.362139	-18.4084	-35.2178	-1.59901	0.0327187
CDC42	rs4076750	1	22296130	T	C	1.17259	0.796905	1.7254	0.4194	1.31046	0.852773	2.01378	0.218	0.423906	0.0923815	1.94516	0.27	1.02429	0.803748	1.30535	0.847098	0.968661	0.753139	1.24586	0.802818	3.42272	1.40592	8.33266	0.0233589	-0.542942	-3.34754	2.26166	0.70466	0.517618	-2.5427	3.57793	0.740512	-14.437	-25.0801	-3.79401	0.00830746
CDK5	rs2288645	7	150378679	G	A	1.03047	0.71898	1.47691	0.8702	1.04832	0.689532	1.59379	0.8253	0.956616	0.321344	2.84777	0.9365	0.866971	0.692259	1.08578	0.206846	0.849491	0.656537	1.09915	0.210329	0.825924	0.408329	1.67059	0.583175	1.1014	-1.58134	3.78414	0.421707	0.979279	-2.08808	4.04664	0.532005	3.57959	-4.97992	12.1391	0.413118
CDK5	rs2069459	7	150382523	G	T	1.09025	0.823689	1.44308	0.546	1.18258	0.79222	1.76529	0.4123	1.01681	0.582969	1.77353	0.9532	1.02513	0.862352	1.21864	0.77936	0.971874	0.764142	1.23608	0.816699	1.1641	0.835931	1.62109	0.376721	0.454447	-1.58082	2.48971	0.661992	1.1519	-1.76484	4.06864	0.439566	-0.408338	-4.41192	3.59524	0.841702
CFL1	rs635375	11	65378571	A	G	0.949767	0.706199	1.27734	0.7333	0.892688	0.598398	1.33171	0.5782	1.04931	0.562267	1.95825	0.8799	1.19251	0.998666	1.42398	0.0539461	1.27939	1.00556	1.6278	0.0438904	1.19323	0.81436	1.74837	0.375541	-1.55651	-3.73723	0.624207	0.162957	-2.67117	-5.57036	0.228025	0.0720442	-0.233333	-4.85322	4.38656	0.921217
CFL2	rs9743965	14	34246481	T	C	1.15715	0.807596	1.65799	0.4267	1.26394	0.814418	1.96157	0.2967	0.917438	0.338613	2.48571	0.8655	0.86664	0.692818	1.08407	0.20262	0.856441	0.660859	1.10991	0.236822	0.760084	0.375378	1.53906	0.425473	1.2553	-1.46452	3.97511	0.366468	0.685304	-2.45121	3.82182	0.668811	7.3132	-1.21281	15.8392	0.0938689
CFL2	rs10132688	14	34254899	T	C	0.919243	0.700573	1.20617	0.5438	0.929213	0.606979	1.42252	0.7356	0.846934	0.526578	1.36219	0.4935	0.986937	0.831438	1.17152	0.880412	0.896073	0.6936	1.15765	0.404187	1.11047	0.829082	1.48736	0.486445	0.246879	-1.75214	2.2459	0.808915	0.804813	-2.28131	3.89094	0.609668	-0.282377	-3.81274	3.24799	0.875541
CHP	rs6492995	15	39317004	T	C	0.736277	0.549193	0.987091	0.0412	0.741261	0.497351	1.10479	0.142	0.530463	0.285785	0.984625	0.045	0.860536	0.711837	1.0403	0.117228	0.796966	0.627735	1.01182	0.0624264	0.948134	0.622495	1.44412	0.798544	2.21793	0.0167674	4.41909	0.0492872	3.33253	0.490607	6.17446	0.0223001	1.19833	-3.87411	6.27078	0.643707
CHP	rs6492997	15	39328463	G	A	0.747239	0.566067	0.986396	0.0402	0.725718	0.470239	1.12	0.1482	0.619784	0.383823	1.00081	0.0509	1.03149	0.868125	1.22561	0.725151	0.965435	0.75028	1.24229	0.786168	1.16462	0.860125	1.57691	0.331619	0.0193097	-2.01216	2.05078	0.98515	0.741608	-2.32633	3.80955	0.636031	-0.991719	-4.64946	2.66602	0.595566
CHP	rs8034073	15	39332905	T	G	0.712897	0.530958	0.95718	0.0248	0.685892	0.459237	1.02441	0.066	0.55331	0.29831	1.02629	0.061	0.846545	0.699826	1.02402	0.0828659	0.778493	0.612436	0.989573	0.0407193	0.935162	0.613876	1.4246	0.746379	2.34797	0.136185	4.55976	0.0384058	3.4974	0.633018	6.36179	0.0173877	1.43011	-3.66749	6.52771	0.582864
CHP	rs6492998	15	39333923	A	G	1.18401	0.894293	1.56758	0.2386	1.37881	0.890192	2.13562	0.1508	1.11405	0.687523	1.80519	0.6611	1.11649	0.937115	1.33019	0.217655	1.06106	0.805444	1.3978	0.667547	1.25818	0.952283	1.66233	0.113239	-1.40445	-3.45082	0.641915	0.179693	-0.809852	-4.12654	2.50684	0.632622	-2.97277	-6.3382	0.392653	0.0845325
CHP	rs8030098	15	39336240	A	-	.	.	.	1	.	.	.	1	.	.	.	1	1	1	1	1	1	1	1	1	1	1	1	1	NA	NA	NA	1	NA	NA	NA	1	NA	NA	NA	1
CHP	rs7175912	15	39342541	T	C	0.757338	0.573001	1.00098	0.0513	0.792761	0.514683	1.22108	0.2925	0.572929	0.350884	0.935488	0.0264	0.973111	0.814177	1.16307	0.763956	0.874823	0.679275	1.12666	0.303659	1.12955	0.824563	1.54734	0.453807	0.391434	-1.6743	2.45717	0.710632	1.25628	-1.79266	4.30522	0.420035	-0.619048	-4.40675	3.16866	0.748962
CHP	rs16971726	15	39345329	A	G	0.799236	0.583329	1.09506	0.1637	0.850071	0.570705	1.26619	0.4246	0.479884	0.217681	1.05792	0.0693	0.79826	0.644535	0.988651	0.0356395	0.747961	0.584675	0.956849	0.0197282	0.917573	0.514462	1.63655	0.759045	2.65137	0.186062	5.11668	0.0359557	3.20875	0.295005	6.1225	0.0317717	2.83238	-4.16916	9.83391	0.428535
CHP	rs16971733	15	39349322	C	A	0.741142	0.553006	0.993283	0.0455	0.72121	0.483807	1.07511	0.1092	0.583875	0.31662	1.07672	0.0854	0.847042	0.700904	1.02365	0.082619	0.773032	0.609059	0.981151	0.0343909	0.959095	0.634575	1.44957	0.839428	2.40101	0.208869	4.59315	0.0326942	3.67552	0.82795	6.52309	0.0119729	1.216	-3.79198	6.22398	0.634518
CHP	rs16971734	15	39349685	C	T	0.566968	0.317869	1.01127	0.0551	0.581559	0.320298	1.05593	0.0754	5.51E-06	1.61E-162	1.88E+151	0.9476	1.01344	0.684838	1.49971	0.947148	1.01344	0.684838	1.49971	0.947148	1	1	1	1	0.449826	-4.3126	5.21225	0.853266	0.449826	-4.3126	5.21225	0.853266	NA	NA	NA	1
CXCL12	rs10900029	10	44182226	G	A	1.52029	1.07235	2.15534	0.019	1.77342	1.17568	2.67506	0.0065	1.07844	0.414825	2.80367	0.877	1.00651	0.81579	1.24183	0.951776	0.931327	0.732332	1.18439	0.561284	1.60488	0.947636	2.71795	0.103214	0.606968	-1.80253	3.01647	0.621891	1.59095	-1.31835	4.50024	0.284749	-3.33822	-9.67835	3.0019	0.302996
CXCL12	rs266094	10	44184306	C	T	0.957193	0.638198	1.43563	0.8326	0.87234	0.556785	1.36673	0.5513	2.87039	0.502962	16.3813	0.2359	0.999588	0.790883	1.26337	0.997248	1.00526	0.766697	1.31806	0.969764	0.958177	0.452111	2.0307	0.908838	-0.134731	-2.99196	2.7225	0.92643	-0.379591	-3.67037	2.91118	0.821304	1.55064	-7.59215	10.6934	0.739827
CXCL12	rs1065297	10	44185982	T	C	1.22095	0.584769	2.54924	0.5953	1.14317	0.526335	2.48288	0.7354	136627	2.97E-163	6.28E+172	0.9522	1.16024	0.769073	1.75035	0.490948	1.2278	0.776751	1.94075	0.393484	0.773255	0.11252	5.31394	0.757759	-0.760197	-5.92294	4.40255	0.773104	-1.32059	-6.86461	4.22343	0.640963	8.25547	-15.6526	32.1635	0.499112
CXCL12	rs197452	10	44190246	C	T	1.1602	0.771035	1.74577	0.4763	1.21513	0.766352	1.92672	0.4078	0.936074	0.220342	3.97671	0.9287	1.08725	0.850718	1.38954	0.508008	1.11641	0.850834	1.46488	0.430802	0.911327	0.339552	2.44592	0.844982	-1.06764	-4.07065	1.93538	0.486522	-1.35544	-4.62468	1.9138	0.41716	1.19318	-10.7719	13.1583	0.845186
CXCL12	rs266087	10	44191068	G	A	1.51197	1.12033	2.04054	0.0071	1.84737	1.22838	2.77828	0.0033	1.42114	0.76958	2.62432	0.2619	1.04352	0.872499	1.24807	0.642887	1.07011	0.832681	1.37523	0.595478	1.03007	0.723163	1.46721	0.871447	-0.114823	-2.3164	2.08675	0.918657	-0.602407	-3.66398	2.45916	0.700062	0.754852	-3.55907	5.06878	0.731901
CXCL12	rs2297630	10	44191554	G	A	0.5646	0.409522	0.778402	0.0005	0.494534	0.328383	0.744752	0.0008	0.439411	0.205146	0.941196	0.0348	1.15855	0.949445	1.41372	0.153914	1.21894	0.951822	1.56103	0.119977	1.13412	0.662645	1.94107	0.67053	-1.8341	-4.2761	0.607902	0.14215	-2.69506	-5.66568	0.27556	0.0764861	-0.138752	-6.69111	6.4136	0.966924
CXCL12	rs4948878	10	44194827	A	G	1.05719	0.511626	2.1845	0.8807	0.975659	0.454168	2.09595	0.9496	139898	3.04E-163	6.43E+172	0.952	1.14814	0.75475	1.74656	0.529622	1.21449	0.760137	1.94042	0.429202	0.773255	0.11252	5.31394	0.757759	-0.753982	-6.0226	4.51463	0.779312	-1.34087	-7.01783	4.33609	0.643774	8.25547	-15.6526	32.1635	0.499112
CXCL12	rs2839692	10	44194873	T	C	1.13699	0.812148	1.59177	0.4548	1.19642	0.797439	1.79502	0.3867	1.0356	0.414369	2.58822	0.9403	0.805075	0.656508	0.987264	0.0335833	0.826286	0.647123	1.05505	0.123692	0.507375	0.268055	0.960359	0.0206731	2.15375	-0.356029	4.66353	0.0937199	1.61976	-1.31849	4.55802	0.28088	8.18939	0.903921	15.4749	0.0284174
CXCL12	rs2839690	10	44195172	T	C	1.13898	0.813219	1.59524	0.4493	1.20056	0.799301	1.80326	0.3789	1.03342	0.413739	2.58122	0.9439	0.801656	0.653314	0.98368	0.0306699	0.821073	0.642568	1.04917	0.11268	0.508206	0.268481	0.961981	0.0210298	2.19168	-0.326061	4.70942	0.0891179	1.67303	-1.27762	4.62367	0.267409	8.17249	0.874896	15.4701	0.0290101
CXCL12	rs3780891	10	44198719	G	A	1.35286	0.832053	2.19964	0.2235	1.33089	0.797629	2.22065	0.2743	3.32517	0.248706	44.4571	0.3642	1.22263	0.92989	1.60754	0.160878	1.27932	0.949982	1.72284	0.113142	0.839948	0.211076	3.34245	0.781912	-1.72651	-5.10598	1.65296	0.317555	-2.20589	-5.77287	1.3611	0.226523	6.27106	-10.6633	23.2054	0.468571
CXCR4	rs16832740	2	136584346	T	C	0.742343	0.532884	1.03413	0.0787	0.670671	0.445079	1.0106	0.0567	0.777634	0.33586	1.8005	0.5574	1.10527	0.905653	1.34889	0.330467	1.15297	0.899141	1.47845	0.265412	1.05732	0.617161	1.81139	0.844419	-1.98085	-4.43312	0.471418	0.11453	-2.72626	-5.73039	0.277874	0.0764009	-1.19239	-7.74324	5.35846	0.721546
DCC	rs17753970	18	48119269	G	A	0.888124	0.651605	1.21049	0.453	0.866485	0.583326	1.2871	0.4781	0.845495	0.411581	1.73687	0.6479	1.01242	0.846812	1.21042	0.892674	1.14192	0.900883	1.44746	0.27261	0.689338	0.430905	1.10276	0.101087	-0.573818	-2.90126	1.75362	0.629321	-1.92986	-4.8015	0.941788	0.188877	4.08676	-1.5717	9.74522	0.158036
DCC	rs2256	18	48128802	C	A	1.25006	0.931342	1.67785	0.1378	1.20351	0.809394	1.78952	0.3605	1.72527	0.921674	3.22951	0.0888	0.936577	0.791289	1.10854	0.444484	0.954677	0.750917	1.21373	0.706241	0.840129	0.593269	1.18971	0.316227	0.670274	-1.40138	2.74193	0.526514	0.36214	-2.54754	3.27182	0.807459	1.97157	-2.19553	6.13868	0.354573
DCC	rs2195781	18	48130634	C	T	1.35818	1.01624	1.81517	0.039	1.4122	0.937959	2.12623	0.0989	1.65329	0.941806	2.90227	0.0805	0.913334	0.769197	1.08448	0.299754	0.907685	0.704895	1.16882	0.455213	0.857247	0.623906	1.17786	0.333879	0.733659	-1.35165	2.81896	0.491048	0.287148	-2.77359	3.34789	0.854244	2.01698	-1.80172	5.83569	0.301471
DCC	rs1443570	18	48132618	T	C	1.1727	0.800607	1.71774	0.4137	1.30824	0.846599	2.02159	0.2268	0.567543	0.148134	2.17442	0.4089	1.03243	0.810933	1.31442	0.797675	1.01504	0.785841	1.31109	0.909305	1.44322	0.535158	3.89207	0.496495	0.252255	-2.63247	3.13698	0.864042	0.328042	-2.77844	3.43452	0.836184	-0.532288	-12.5622	11.4976	0.930954
DCC	rs10502942	18	48132806	C	T	0.787842	0.517323	1.19982	0.267	0.709078	0.437424	1.14944	0.1636	1.23685	0.327483	4.67142	0.754	0.970573	0.748961	1.25776	0.817783	1.01434	0.744999	1.38106	0.928356	0.676398	0.27902	1.63972	0.35414	0.859259	-2.38942	4.10793	0.604592	0.202222	-3.53198	3.93642	0.915548	7.76667	-2.97383	18.5072	0.157531
DCC	rs1443568	18	48134240	C	T	0.872393	0.652384	1.1666	0.3576	0.886596	0.591396	1.32915	0.5603	0.746367	0.419355	1.32838	0.3204	1.08957	0.913511	1.29957	0.342007	1.17667	0.921947	1.50176	0.188841	0.993385	0.6829	1.44504	0.972219	-0.607293	-2.80602	1.59143	0.588703	-1.54377	-4.4826	1.39506	0.304113	1.0903	-3.46202	5.64261	0.639139
DCC	rs17816227	18	48135559	A	G	0.944706	0.61206	1.45814	0.7974	0.869928	0.530397	1.42681	0.5812	1.77431	0.408976	7.69768	0.4441	1.03391	0.799408	1.33721	0.803352	1.03004	0.764284	1.38819	0.847692	1.12616	0.501995	2.52639	0.789456	-0.797123	-3.90438	2.31013	0.615504	-1.14461	-4.76416	2.47493	0.5359	0.461443	-9.38364	10.3065	0.926872
DCC	rs8088453	18	48138021	C	T	0.631101	0.335575	1.18689	0.1538	0.636754	0.335205	1.20958	0.1685	2.40E-05	5.22E-173	1.10E+163	0.957	1.20836	0.798825	1.82784	0.382276	1.20836	0.798825	1.82784	0.382276	1	1	1	1	-1.82	-6.82541	3.18541	0.476659	-1.82	-6.82541	3.18541	0.476659	NA	NA	NA	1
DCC	rs3862675	18	48139135	T	C	1.3956	1.04425	1.86517	0.0247	1.48522	0.983466	2.24296	0.0606	1.66067	0.954323	2.88983	0.0733	0.903072	0.759933	1.07317	0.245785	0.8901	0.689779	1.1486	0.37413	0.852549	0.62224	1.1681	0.312398	0.975419	-1.11473	3.06557	0.361166	0.671123	-2.41545	3.7577	0.670321	2.19126	-1.59428	5.97681	0.25756
DCC	rs1443579	18	48141998	G	A	0.791913	0.534747	1.17275	0.2447	0.748848	0.486267	1.15322	0.1898	1.07986	0.252846	4.61189	0.9174	1.0688	0.843918	1.3536	0.583795	1.07205	0.822463	1.39737	0.614447	1.16758	0.521307	2.61505	0.733314	-0.683154	-3.54599	2.17969	0.640364	-0.506678	-3.72681	2.71346	0.758013	-3.34758	-13.1985	6.50338	0.50594
DCC	rs1443578	18	48142238	C	T	0.778547	0.559677	1.08301	0.1377	0.753682	0.503404	1.12839	0.1702	0.656516	0.2777	1.55209	0.3382	1.02147	0.837044	1.24653	0.835773	1.08717	0.85304	1.38557	0.500703	0.754328	0.412013	1.38105	0.339249	-0.482327	-3.00628	2.04162	0.708281	-1.47366	-4.41774	1.47041	0.32742	5.06439	-2.26097	12.3898	0.176523
DCC	rs12455312	18	48142821	G	A	1.3059	0.727639	2.34371	0.3715	1.55365	0.818395	2.94945	0.1785	4.81E-06	8.27E-154	2.80E+142	0.9438	0.912382	0.641436	1.29778	0.606016	0.912382	0.641436	1.29778	0.606016	1	1	1	1	0.227452	-4.04251	4.49742	0.916924	0.227452	-4.04251	4.49742	0.916924	NA	NA	NA	1
DCC	rs1431790	18	48146323	C	T	0.852114	0.619442	1.17218	0.3258	0.761066	0.510485	1.13465	0.1808	1.08558	0.498602	2.36356	0.8362	1.05503	0.87532	1.27163	0.576024	1.15578	0.906309	1.47393	0.245052	0.816849	0.498819	1.33765	0.4076	-0.323949	-2.69458	2.04668	0.789029	-1.42254	-4.35834	1.51325	0.343101	3.84926	-2.13462	9.83315	0.208461
DCC	rs11875845	18	48150107	C	T	0.731295	0.46145	1.15894	0.1834	0.752084	0.463611	1.22006	0.2489	0.204439	0.0141865	2.94613	0.244	1.13625	0.852371	1.51469	0.389599	1.11771	0.835825	1.49467	0.457651	5.64816	0.783733	40.7047	0.180687	-2.60143	-6.00899	0.806117	0.135728	-2.49176	-5.99435	1.01082	0.164348	-11.7949	-35.7145	12.1248	0.334661
DCC	rs12969239	18	48152365	T	C	0.869196	0.597752	1.26391	0.4633	0.796333	0.515148	1.231	0.3059	1.30911	0.411043	4.16931	0.6488	0.923237	0.737948	1.15505	0.479929	0.94006	0.720309	1.22685	0.643217	0.72739	0.359672	1.47105	0.350339	0.793961	-1.98192	3.56984	0.575528	0.0533333	-3.18064	3.28731	0.974238	7.18446	-1.34309	15.712	0.0998273
DCC	rs10502943	18	48154999	A	C	0.90068	0.580323	1.39788	0.6411	0.861832	0.529627	1.40241	0.5497	1.25511	0.246807	6.38267	0.7843	1.03187	0.795001	1.33931	0.817001	1.06666	0.792939	1.43486	0.6777	0.816599	0.307157	2.17099	0.644601	-0.145728	-3.37313	3.08167	0.929544	-0.412619	-3.99914	3.1739	0.821765	2.59444	-9.38016	14.569	0.671422
DCC	rs7227798	18	48158767	G	A	0.948089	0.653143	1.37623	0.7793	0.895976	0.581311	1.38097	0.619	1.31222	0.411841	4.18105	0.646	0.892993	0.713551	1.11756	0.315662	0.896666	0.68859	1.16762	0.414526	0.72739	0.359672	1.47105	0.350339	1.44745	-1.31019	4.20508	0.304495	0.944444	-2.26138	4.15027	0.564131	7.18446	-1.34309	15.712	0.0998273
DCC	rs11660123	18	48159351	A	G	1.07569	0.812022	1.42497	0.6112	1.12464	0.749833	1.68679	0.5703	1.06325	0.617853	1.82972	0.8249	0.966408	0.81473	1.14632	0.693347	0.911939	0.715101	1.16296	0.458937	1.03899	0.753732	1.43221	0.818384	0.44029	-1.56613	2.44671	0.667461	1.29016	-1.64144	4.22176	0.389133	-0.595347	-4.43281	3.24211	0.761302
DCC	rs9967342	18	48161807	T	C	0.832155	0.593888	1.16601	0.2862	0.79443	0.52861	1.19392	0.2687	0.825423	0.333451	2.04325	0.6784	0.880464	0.711989	1.0888	0.233775	0.873754	0.680532	1.12184	0.286655	0.771192	0.409637	1.45186	0.401386	1.74145	-0.846012	4.32892	0.188225	1.37698	-1.65517	4.40913	0.374201	6.46038	-1.1955	14.1163	0.0992897
DCC	rs8093706	18	48167069	A	C	0.754623	0.568827	1.00111	0.0514	0.670382	0.439326	1.02296	0.0642	0.714273	0.429152	1.18882	0.196	0.991732	0.837224	1.17475	0.923368	1.0189	0.796089	1.30408	0.881369	0.940578	0.678622	1.30365	0.705442	0.00875929	-2.07657	2.09408	0.993437	-0.715714	-3.70859	2.27717	0.639649	1.28719	-2.67543	5.24981	0.524872
DCC	rs7231326	18	48169408	G	A	0.765476	0.576821	1.01583	0.0647	0.676265	0.44344	1.03133	0.0698	0.740013	0.443729	1.23413	0.2491	0.991732	0.837224	1.17475	0.923368	1.0189	0.796089	1.30408	0.881369	0.940578	0.678622	1.30365	0.705442	0.00875929	-2.07657	2.09408	0.993437	-0.715714	-3.70859	2.27717	0.639649	1.28719	-2.67543	5.24981	0.524872
DCC	rs11877840	18	48171678	T	C	0.812961	0.517908	1.2761	0.3685	0.860276	0.531533	1.39234	0.5403	0.166557	0.013284	2.08832	0.1653	1.02961	0.774412	1.3689	0.842542	1.01178	0.758859	1.34899	0.936674	5.6725	0.787331	40.8687	0.179892	-1.27988	-4.65351	2.09375	0.457771	-1.10066	-4.56486	2.36354	0.533976	-11.8175	-35.7045	12.0695	0.333072
DCC	rs3862678	18	48176145	G	A	1.40876	1.02201	1.94186	0.0368	1.46724	0.985827	2.18375	0.0593	1.77822	0.804937	3.92833	0.1552	1.04319	0.867651	1.25425	0.656303	1.02912	0.810622	1.30651	0.813537	1.1328	0.755173	1.69926	0.553371	0.0225445	-2.18008	2.22516	0.984009	0.375357	-2.50582	3.25653	0.798647	-0.982854	-5.9041	3.93839	0.695774
DCC	rs12456286	18	48180442	T	C	1.34531	0.870577	2.07893	0.1822	1.51822	0.941413	2.44842	0.0874	0.525136	0.106461	2.59033	0.4292	0.858234	0.661033	1.11426	0.242979	0.84831	0.641595	1.12163	0.241695	0.839697	0.27114	2.60047	0.734994	2.73122	-0.396732	5.85916	0.0881423	2.90829	-0.446405	6.26299	0.0904234	3.93505	-9.92267	17.7928	0.578282
DCC	rs3862681	18	48184688	T	C	1.49922	1.05661	2.12723	0.0237	1.58926	1.05419	2.39592	0.0274	1.79265	0.659503	4.87275	0.2531	0.982988	0.803594	1.20243	0.866758	0.944721	0.742386	1.2022	0.642119	1.1658	0.70293	1.93346	0.561216	0.405008	-1.97535	2.78537	0.739024	1.03107	-1.88282	3.94496	0.488562	-1.88417	-8.03291	4.26457	0.548601
DCC	rs3915401	18	48188604	G	T	0.953596	0.713868	1.27383	0.7479	0.870108	0.568684	1.3313	0.5217	1.05737	0.625952	1.78613	0.8348	1.03072	0.867703	1.22435	0.7314	1.01174	0.787022	1.30062	0.927274	1.08723	0.794875	1.4871	0.603976	0.0952983	-1.94379	2.13439	0.927082	1.00898	-2.01042	4.02839	0.513043	-1.2273	-4.96793	2.51333	0.520716
DCC	rs3862683	18	48189303	T	C	1.19023	0.875777	1.61759	0.2664	1.25453	0.841951	1.86928	0.2656	1.2247	0.614773	2.43974	0.5646	1.01192	0.84052	1.21828	0.900625	0.967744	0.760472	1.23151	0.79024	1.15452	0.783656	1.7009	0.47558	-0.404315	-2.59449	1.78586	0.717769	0.258197	-2.66356	3.17996	0.86262	-2.52525	-7.21199	2.16148	0.291889
DCC	rs3862684	18	48191249	G	A	0.786015	0.516033	1.19725	0.2626	0.766991	0.482983	1.218	0.2614	0.721273	0.146924	3.54085	0.6875	0.951549	0.743562	1.21771	0.685155	1.02268	0.772248	1.35434	0.876574	0.393438	0.125065	1.23771	0.0619854	-0.169083	-3.32747	2.9893	0.91651	-0.87326	-4.26181	2.51529	0.613889	11.3493	-2.4508	25.1493	0.108135
DCC	rs1560531	18	48191698	T	C	1.56526	1.03037	2.37783	0.0362	1.61288	1.02831	2.52976	0.0378	1.89476	0.321574	11.1643	0.4803	1.05976	0.841564	1.33452	0.630036	1.10216	0.853347	1.42352	0.458934	0.713504	0.264602	1.92398	0.479839	-0.564721	-3.44882	2.31938	0.701442	-0.923957	-4.02875	2.18083	0.560188	4.03413	-7.98642	16.0547	0.511233
DCC	rs1222938	18	48195164	A	G	1.46194	1.05148	2.03264	0.0243	1.69294	1.13291	2.52981	0.0105	1.18182	0.518686	2.69277	0.6911	1.02118	0.8403	1.241	0.833699	0.983124	0.77492	1.24727	0.888614	1.20416	0.767423	1.88945	0.430751	-0.671747	-2.97542	1.63193	0.568109	0.0020727	-2.88541	2.88956	0.998878	-3.72572	-9.13089	1.67945	0.177813
DCC	rs12960771	18	48195999	T	C	0.989947	0.63431	1.54498	0.9645	1.07447	0.666544	1.73204	0.7683	0.229125	0.0279431	1.87876	0.1704	0.952169	0.725399	1.24983	0.718924	0.934525	0.705562	1.23779	0.628913	1.68081	0.420031	6.72601	0.50909	-0.353028	-3.59823	2.89217	0.831316	0.00873815	-3.39967	3.41715	0.995994	-9.84615	-26.7565	7.06422	0.254778
DCC	rs2960617	18	48202733	A	C	0.941801	0.639265	1.38751	0.7618	0.956428	0.621227	1.4725	0.8397	0.74109	0.189379	2.90008	0.6671	0.986053	0.775458	1.25384	0.9083	0.969091	0.746673	1.25776	0.811931	1.2334	0.512352	2.96919	0.683302	0.029981	-2.83908	2.89904	0.983674	0.0509513	-3.10176	3.20366	0.974754	-0.172388	-10.9508	10.606	0.975015
DCC	rs17748116	18	48203972	C	A	0.871688	0.654407	1.16111	0.3483	0.823605	0.541306	1.25313	0.3652	0.853114	0.503306	1.44605	0.5554	1.12054	0.942528	1.33216	0.19871	1.09173	0.851876	1.39912	0.486354	1.28176	0.936231	1.75482	0.131586	-0.614345	-2.64961	1.42092	0.55459	0.105429	-2.89515	3.10601	0.945146	-2.30121	-6.08584	1.48341	0.234389
DCC	rs17816780	18	48207845	C	T	1.04527	0.748465	1.45978	0.7951	1.12461	0.737813	1.71418	0.5852	0.821138	0.344975	1.95454	0.6562	0.923151	0.749463	1.13709	0.447984	0.918479	0.713853	1.18176	0.506487	0.846031	0.473182	1.51267	0.562872	0.873334	-1.66457	3.41124	0.500585	0.993908	-2.06475	4.05257	0.524724	1.45564	-5.59266	8.50394	0.685952
DCC	rs1145242	18	48209457	T	C	1.25891	0.93551	1.69412	0.1291	1.44792	0.972805	2.15508	0.0687	1.11605	0.585824	2.12618	0.7386	0.856628	0.709906	1.03367	0.103808	0.789434	0.620215	1.00482	0.0558478	0.932719	0.630502	1.3798	0.7178	1.16671	-1.02248	3.35591	0.297151	1.90675	-0.979333	4.79283	0.196448	0.337979	-4.41561	5.09157	0.889272
DCC	rs1367865	18	48215053	G	A	0.907347	0.581179	1.41656	0.669	0.887216	0.543013	1.4496	0.6331	1.01909	0.183042	5.67378	0.9828	1.08972	0.831646	1.42788	0.537813	1.07962	0.802803	1.45189	0.623202	1.42353	0.529526	3.82691	0.51056	-1.26419	-4.50075	1.97238	0.444595	-1.10455	-4.70289	2.4938	0.547913	-5.09871	-17.1136	6.91616	0.406272
DCC	rs1619323	18	48215948	T	C	0.912364	0.645922	1.28871	0.6029	0.979926	0.646394	1.48556	0.924	0.549479	0.209558	1.44078	0.2239	0.947304	0.758581	1.18298	0.626428	0.898396	0.698476	1.15554	0.401671	1.30644	0.693148	2.46237	0.428173	-0.215846	-2.80775	2.37606	0.870464	-0.170175	-3.19901	2.85866	0.912393	-0.803774	-8.49732	6.88978	0.837906
DCC	rs9304422	18	48216882	C	T	1.07218	0.750227	1.53231	0.7022	1.00925	0.663836	1.53439	0.9656	1.74995	0.595147	5.14548	0.3097	1.03252	0.838791	1.27099	0.766023	1.02805	0.799414	1.32207	0.830339	1.1046	0.632173	1.93007	0.74212	-0.746862	-3.25009	1.75636	0.559178	-0.899501	-3.94224	2.14324	0.562788	-1.01538	-7.80737	5.7766	0.769735
DCC	rs10502944	18	48217904	A	-	.	.	.	1	.	.	.	1	.	.	.	1	1	1	1	1	1	1	1	1	1	1	1	1	NA	NA	NA	1	NA	NA	NA	1	NA	NA	NA	1
DCC	rs6508142	18	48218149	G	T	1.10793	0.783567	1.56656	0.5622	0.995845	0.658549	1.5059	0.9843	2.37564	0.852061	6.62354	0.0987	1.0262	0.843752	1.24811	0.798063	1.0358	0.807692	1.32834	0.783122	1.02517	0.626297	1.67807	0.922359	-0.654775	-3.03118	1.72163	0.589608	-0.87046	-3.87603	2.13511	0.570742	-0.700182	-6.68026	5.2799	0.818661
DCC	rs347547	18	48223956	G	-	.	.	.	1	.	.	.	1	.	.	.	1	1	1	1	1	1	1	1	1	1	1	1	1	NA	NA	NA	1	NA	NA	NA	1	NA	NA	NA	1
DCC	rs17754840	18	48230457	G	A	58.1511	8.58E-83	3.94E+85	0.9671	3381.55	7.36E-165	1.55E+171	0.9671	3381.55	7.36E-165	1.55E+171	0.9671	6.41904	2.32729	17.7048	0.0223487	41.2041	5.41626	313.459	0.0223487	41.2041	5.41626	313.459	0.0223487	-12.4325	-24.3053	-0.55969	0.0410846	-24.865	-48.6105	-1.11938	0.0410846	-24.865	-48.6105	-1.11938	0.0410846
DCC	rs347546	18	48231042	C	T	1.09572	0.656253	1.82949	0.7269	1.09243	0.630896	1.8916	0.7524	1.35449	0.127952	14.3385	0.8011	1.03756	0.763689	1.40965	0.817409	1.04152	0.749176	1.44794	0.812266	1.03245	0.256526	4.15531	0.964894	-0.538873	-4.24978	3.17204	0.776153	-0.768473	-4.74937	3.21243	0.705459	2.65441	-14.1951	19.504	0.757732
DCC	rs347542	18	48234610	T	C	1.17084	0.876302	1.56438	0.2865	1.27179	0.845197	1.9137	0.2493	1.14914	0.654767	2.01677	0.6283	0.866209	0.729358	1.02874	0.100028	0.864874	0.674899	1.10832	0.254534	0.76626	0.548728	1.07003	0.107118	1.32224	-0.780222	3.42469	0.218769	1.56286	-1.42548	4.5512	0.306247	2.01345	-2.02323	6.05013	0.329126
DCC	rs347535	18	48238734	T	C	1.07927	0.793852	1.46731	0.6266	1.00892	0.680175	1.49657	0.9648	1.45876	0.716477	2.97007	0.2984	0.841817	0.704163	1.00638	0.0555272	0.846334	0.666779	1.07424	0.170281	0.676579	0.447542	1.02283	0.0503392	2.17325	-0.0206387	4.36714	0.053219	1.94153	-0.930304	4.81337	0.186254	5.308	0.337663	10.2783	0.0372583
DCC	rs12607228	18	48242131	T	C	1.04702	0.77068	1.42246	0.7689	0.959979	0.647157	1.42401	0.8392	1.45876	0.716477	2.97007	0.2984	0.849108	0.710691	1.01448	0.0679584	0.857921	0.675659	1.08935	0.208256	0.676579	0.447542	1.02283	0.0503392	1.98008	-0.212042	4.1722	0.0777747	1.62821	-1.24821	4.50462	0.268206	5.308	0.337663	10.2783	0.0372583
DCC	rs12456332	18	48244111	A	G	1.09577	0.804234	1.493	0.5625	1.02252	0.689346	1.51672	0.9119	1.5281	0.739977	3.15561	0.2523	0.835909	0.69884	0.999862	0.0468001	0.846334	0.666779	1.07424	0.170281	0.651444	0.427646	0.99236	0.0338964	2.30164	0.091865	4.51141	0.0421643	1.94153	-0.930304	4.81337	0.186254	5.999	0.945689	11.0523	0.0207078
DCC	rs1221983	18	48247264	C	A	1.17406	0.87592	1.57368	0.2835	1.25348	0.830619	1.89163	0.2824	1.1888	0.674163	2.0963	0.5504	0.840258	0.705692	1.00049	0.0494402	0.847566	0.660245	1.08803	0.198097	0.712391	0.504789	1.00537	0.0444754	2.2405	0.0934736	4.38753	0.0417843	1.88299	-1.13118	4.89715	0.221847	4.76673	0.623261	8.91019	0.0249398
DCC	rs2119840	18	48261248	C	T	0.980289	0.669091	1.43623	0.9186	0.93333	0.588545	1.4801	0.7694	1.24879	0.42255	3.69062	0.6879	1.03245	0.821205	1.29803	0.788312	0.996093	0.755228	1.31378	0.977861	1.30563	0.712651	2.39201	0.407731	-0.903666	-3.61013	1.8028	0.513392	-0.671951	-4.02165	2.67775	0.694498	-3.43858	-10.7963	3.91913	0.360484
DCC	rs12457422	18	48263676	C	-	.	.	.	1	.	.	.	1	.	.	.	1	1	1	1	1	1	1	1	1	1	1	1	1	NA	NA	NA	1	NA	NA	NA	1	NA	NA	NA	1
DCC	rs1221967	18	48264436	A	G	0.859022	0.600348	1.22915	0.4062	0.865136	0.572475	1.30741	0.492	0.665862	0.220768	2.00832	0.4706	0.843095	0.670093	1.06076	0.138958	0.81598	0.631912	1.05366	0.115068	0.910885	0.429896	1.93003	0.796318	1.93437	-0.776478	4.64523	0.163071	1.93006	-1.12229	4.98242	0.216282	4.629	-4.49914	13.7571	0.321132
DCC	rs1145245	18	48271109	A	C	1.12958	0.833677	1.5305	0.4321	1.02975	0.692788	1.53061	0.8848	1.65979	0.847136	3.252	0.1404	0.860032	0.722585	1.02362	0.086857	0.872659	0.687	1.10849	0.265639	0.706112	0.482498	1.03336	0.0607496	1.72158	-0.432326	3.87548	0.118368	1.24904	-1.64173	4.13981	0.397808	4.66803	0.0813599	9.25469	0.0470624
DCC	rs1221986	18	48272440	G	A	1.0378	0.761515	1.41432	0.8144	0.937529	0.630712	1.3936	0.7499	1.51463	0.733914	3.12585	0.2619	0.840679	0.702671	1.00579	0.0544035	0.852346	0.670346	1.08376	0.19205	0.653633	0.428992	0.995906	0.0355355	2.18138	-0.0314627	4.39421	0.0543893	1.76598	-1.12428	4.65624	0.232131	5.96774	0.914083	11.0214	0.02139
DCC	rs7238242	18	48276299	G	A	1.18066	0.881585	1.58119	0.2656	1.27323	0.829242	1.95494	0.27	1.19126	0.704585	2.01409	0.5139	0.883796	0.743384	1.05073	0.160969	0.861971	0.664289	1.11848	0.268681	0.836035	0.615936	1.13478	0.241965	1.11201	-0.982652	3.20667	0.299019	1.92032	-1.21988	5.06052	0.231725	0.806373	-2.89812	4.51087	0.669977
DCC	rs17828125	18	48280234	A	G	0.884403	0.585101	1.33681	0.5603	0.860766	0.541209	1.369	0.5268	0.949273	0.22778	3.9561	0.943	1.03723	0.807581	1.33217	0.778695	1.01341	0.765508	1.34159	0.926202	1.35455	0.602355	3.04604	0.485469	-0.344676	-3.27212	2.58277	0.817668	0.152512	-3.19489	3.49991	0.928909	-5.03558	-14.6896	4.61847	0.307531
DCC	rs2168159	18	48280913	G	A	1.26763	0.704467	2.281	0.4292	1.21825	0.660153	2.24817	0.528	140473	4.78E-179	4.12E+188	0.9562	0.981563	0.70442	1.36774	0.911448	0.976586	0.681361	1.39973	0.896154	1.02843	0.255518	4.13934	0.969093	-0.450124	-4.47052	3.57028	0.82647	-0.716012	-5.09076	3.65874	0.748614	2.74542	-14.2021	19.693	0.751099
DCC	rs7243931	18	48284720	A	G	1.15669	0.711103	1.8815	0.5579	1.17427	0.704403	1.95757	0.5381	1.01743	0.0858221	12.0617	0.9891	0.996191	0.745617	1.33098	0.979366	0.993094	0.730609	1.34988	0.964601	1.05971	0.263495	4.26187	0.937337	0.92541	-2.58807	4.43889	0.606104	0.935556	-2.79707	4.66819	0.623638	2.24176	-14.7068	19.1903	0.795641
DCC	rs1144049	18	48284910	T	C	1.51106	1.12291	2.03338	0.0066	1.61013	1.04162	2.48891	0.0325	1.88065	1.10027	3.21451	0.0213	0.897599	0.75835	1.06242	0.208859	0.953394	0.726796	1.25064	0.73427	0.771815	0.574046	1.03772	0.0789379	1.61521	-0.493349	3.72377	0.134422	0.813233	-2.46769	4.09416	0.627491	3.65141	0.0974121	7.20541	0.0450344
DCC	rs1144050	18	48285118	G	T	0.911727	0.664319	1.25128	0.5674	0.959947	0.639629	1.44068	0.8437	0.672648	0.312386	1.44839	0.3114	0.952037	0.780286	1.16159	0.62164	0.916591	0.716397	1.17273	0.487002	1.04244	0.641948	1.6928	0.869583	0.295531	-2.04644	2.6375	0.804839	0.765266	-2.19793	3.72846	0.613136	-1.12603	-6.94794	4.69589	0.704918
DCC	rs1031062	18	48292120	A	C	1.17238	0.80703	1.70312	0.4043	1.12854	0.734769	1.73334	0.581	1.96416	0.599916	6.43075	0.2651	0.997688	0.802513	1.24033	0.983355	0.984441	0.763459	1.26939	0.903414	1.08773	0.578411	2.04554	0.804366	-0.0801344	-2.69612	2.53585	0.952168	0.0841488	-2.99428	3.16258	0.957312	-1.21887	-8.91165	6.47391	0.756381
DCC	rs1037531	18	48292757	G	-	.	.	.	1	.	.	.	1	.	.	.	1	1	1	1	1	1	1	1	1	1	1	1	1	NA	NA	NA	1	NA	NA	NA	1	NA	NA	NA	1
DCC	rs2045154	18	48293674	A	C	1.21123	0.90386	1.62314	0.2	1.13227	0.756784	1.69407	0.5459	1.67172	0.922541	3.02931	0.0908	0.968564	0.820007	1.14403	0.705481	0.971432	0.761267	1.23962	0.816545	0.935739	0.679358	1.28887	0.67561	0.275477	-1.75729	2.30824	0.790735	0.15109	-2.80303	3.10521	0.920223	0.747826	-3.14442	4.64007	0.706779
DCC	rs1302850	18	48297403	T	G	1.0425	0.771587	1.40855	0.7864	0.967219	0.648745	1.44204	0.8701	1.33437	0.690399	2.57899	0.3913	0.971838	0.819202	1.15291	0.741184	0.996964	0.784714	1.26662	0.98014	0.887505	0.616166	1.27833	0.515249	0.137318	-1.95503	2.22966	0.897745	-0.142046	-3.02128	2.73719	0.92304	0.937739	-3.45806	5.33354	0.676193
DCC	rs1301943	18	48297691	A	G	0.846703	0.60596	1.18309	0.33	0.871305	0.581637	1.30523	0.5044	0.599449	0.246495	1.4578	0.2595	1.02889	0.834532	1.26852	0.791674	0.991174	0.776557	1.26511	0.943166	1.32367	0.756417	2.3163	0.346993	-0.263652	-2.73011	2.2028	0.834203	-0.208139	-3.1573	2.74102	0.890083	-0.893717	-7.67962	5.89219	0.796497
DCC	rs1144055	18	48300270	A	C	1.08223	0.799824	1.46436	0.6087	0.998397	0.67224	1.4828	0.9936	1.48432	0.754531	2.91998	0.2531	0.960802	0.80854	1.14174	0.64627	0.962375	0.758296	1.22138	0.75291	0.917662	0.637618	1.3207	0.629441	0.244043	-1.86287	2.35095	0.820573	0.13019	-2.75587	3.01625	0.929611	0.772727	-3.65852	5.20397	0.732773
DCC	rs1144063	18	48302680	A	C	0.800492	0.571678	1.12089	0.1957	0.829631	0.553762	1.24293	0.3656	0.509793	0.20677	1.2569	0.1439	1.05603	0.852977	1.30741	0.622703	1.00916	0.790597	1.28816	0.941679	1.51402	0.846203	2.70889	0.192223	-0.675992	-3.16977	1.81779	0.595643	-0.574074	-3.52255	2.3744	0.703043	-2.11692	-9.16286	4.92902	0.556433
DCC	rs12964400	18	48306360	A	G	1.22567	0.842144	1.78385	0.2884	1.19869	0.777993	1.84687	0.4116	1.94009	0.59259	6.35166	0.2739	0.997688	0.802513	1.24033	0.983355	0.984441	0.763459	1.26939	0.903414	1.08773	0.578411	2.04554	0.804366	-0.0801344	-2.69612	2.53585	0.952168	0.0841488	-2.99428	3.16258	0.957312	-1.21887	-8.91165	6.47391	0.756381
DCC	rs1144065	18	48309172	A	C	0.816656	0.585865	1.13836	0.2325	0.834948	0.557869	1.24964	0.381	0.573507	0.239645	1.37249	0.2123	1.03345	0.838078	1.27437	0.760791	0.99614	0.780216	1.27182	0.975233	1.33041	0.760227	2.32825	0.338786	-0.295627	-2.75026	2.159	0.813567	-0.235609	-3.17108	2.69987	0.875113	-0.9888	-7.73573	5.75813	0.77414
DCC	rs1816793	18	48310894	C	T	1.15352	0.861042	1.54535	0.3389	1.06017	0.709154	1.58493	0.7759	1.58627	0.872682	2.88336	0.1308	0.963216	0.8147	1.13881	0.658821	0.948677	0.74431	1.20916	0.672586	0.954098	0.690615	1.3181	0.771093	0.302151	-1.72821	2.33251	0.770754	0.388327	-2.55349	3.33015	0.796044	0.439723	-3.49393	4.37338	0.826738
DCC	rs1465943	18	48315280	G	A	1.19722	0.532501	2.6917	0.6634	1.25774	0.537724	2.94186	0.5971	4.41E-05	9.59E-173	2.03E+163	0.9594	1.13087	0.691512	1.84936	0.648329	1.13087	0.691512	1.84936	0.648329	1	1	1	1	-1.32718	-7.30576	4.65141	0.663835	-1.32718	-7.30576	4.65141	0.663835	NA	NA	NA	1
DCC	rs1975750	18	48316559	A	G	0.771685	0.58115	1.02469	0.0738	0.627347	0.401909	0.979237	0.0406	0.818748	0.50718	1.32172	0.4135	1.04816	0.888476	1.23654	0.577416	1.03815	0.806695	1.33601	0.769344	1.10444	0.823509	1.48121	0.511127	-0.401022	-2.39224	1.5902	0.693347	0.0407907	-3.02014	3.10172	0.979181	-1.33116	-4.88083	2.21851	0.462959
DCC	rs1454731	18	48334365	A	G	1.1669	0.836677	1.62747	0.3635	1.17499	0.787103	1.75403	0.4305	1.36877	0.558028	3.35744	0.4932	1.02944	0.845588	1.25326	0.77465	1.04758	0.824072	1.33172	0.705395	0.983198	0.583298	1.65726	0.948778	-0.160126	-2.55283	2.23258	0.895739	-0.456602	-3.34752	2.43432	0.757126	1.05972	-5.24524	7.36467	0.742084
DCC	rs1144081	18	48341901	T	C	0.873851	0.621483	1.2287	0.4384	0.88979	0.594582	1.33157	0.5705	0.669866	0.259109	1.73178	0.4087	1.06249	0.861296	1.31069	0.573207	1.03646	0.813244	1.32096	0.773265	1.33492	0.746989	2.38559	0.351424	-0.858356	-3.34523	1.62852	0.499294	-0.869906	-3.79952	2.05971	0.561052	-1.85551	-8.90249	5.19146	0.606216
DCC	rs7231796	18	48342017	C	A	0.717891	0.531048	0.970473	0.0316	0.638479	0.420365	0.969764	0.0359	0.678106	0.374233	1.22872	0.2008	0.985638	0.820294	1.18431	0.876896	0.96262	0.751952	1.23231	0.763057	1.02881	0.702399	1.5069	0.885693	0.253083	-1.95296	2.45913	0.82227	0.841486	-2.14256	3.82553	0.580942	-0.911063	-5.54542	3.72329	0.700323
DCC	rs9946542	18	48354022	A	G	1.04638	0.546887	2.00206	0.8912	1.07018	0.550213	2.08153	0.8417	4.41E-05	9.59E-173	2.03E+163	0.9594	1.28932	0.87465	1.9006	0.214447	1.28932	0.87465	1.9006	0.214447	1	1	1	1	-1.67536	-6.36054	3.00982	0.483981	-1.67536	-6.36054	3.00982	0.483981	NA	NA	NA	1
DCC	rs993927	18	48355292	G	T	0.749144	0.554859	1.01146	0.0599	0.710735	0.470131	1.07447	0.106	0.651574	0.35963	1.18052	0.1583	0.982246	0.818263	1.17909	0.847074	0.956693	0.751554	1.21783	0.720482	1.03238	0.705885	1.50988	0.871636	0.394487	-1.79702	2.58599	0.7245	1.06223	-1.85499	3.97945	0.476034	-0.906803	-5.52552	3.71192	0.700677
DCC	rs993928	18	48355447	C	-	.	.	.	1	.	.	.	1	.	.	.	1	1	1	1	1	1	1	1	1	1	1	1	1	NA	NA	NA	1	NA	NA	NA	1	NA	NA	NA	1
DCC	rs9959870	18	48356801	G	A	1.19467	0.840021	1.69905	0.3227	1.16623	0.76768	1.7717	0.4713	1.76362	0.641738	4.84678	0.2718	1.0135	0.825339	1.24456	0.898746	1.02838	0.802878	1.31721	0.825584	0.956497	0.535713	1.70779	0.877258	-0.287978	-2.80265	2.2267	0.82257	-0.563131	-3.56299	2.43673	0.713211	0.845691	-6.20401	7.89539	0.814289
DCC	rs1143768	18	48361975	C	T	1.2308	0.888901	1.70421	0.2116	1.29056	0.865816	1.92368	0.2109	1.28924	0.555951	2.98974	0.5541	1.08809	0.896547	1.32056	0.395637	1.10837	0.873698	1.40608	0.39719	1.11179	0.680186	1.81728	0.691189	-0.662536	-3.02127	1.6962	0.582402	-0.885411	-3.76838	1.99755	0.547706	-0.449384	-6.4298	5.53103	0.88302
DCC	rs4940191	18	48362228	G	A	1.1365	0.780978	1.65386	0.5041	1.08276	0.702722	1.66833	0.7186	1.96416	0.599916	6.43075	0.2651	1.01611	0.817051	1.26365	0.886632	1.00911	0.780781	1.30421	0.944896	1.08773	0.578411	2.04554	0.804366	-0.464997	-3.09422	2.16423	0.729129	-0.450228	-3.55649	2.65604	0.77656	-1.21887	-8.91165	6.47391	0.756381
DCC	rs948590	18	48378926	G	A	0.957073	0.718275	1.27526	0.7646	0.966046	0.641892	1.4539	0.8685	0.905024	0.520471	1.57371	0.7238	1.04193	0.876087	1.23917	0.644463	1.04968	0.818691	1.34584	0.699908	1.06529	0.7667	1.48016	0.714441	-0.827113	-2.92623	1.272	0.440606	-1.1572	-4.15466	1.84027	0.449897	-0.942264	-4.94458	3.06005	0.644849
DCC	rs1145299	18	48379680	T	C	1.54866	1.04083	2.30426	0.0314	1.57352	1.01288	2.44447	0.0442	2.4073	0.586421	9.88218	0.2233	0.939018	0.747712	1.17927	0.586033	0.942047	0.730411	1.215	0.641356	0.849339	0.379782	1.89945	0.659886	0.720098	-2.0517	3.4919	0.611025	0.433007	-2.64501	3.51103	0.782966	4.66047	-5.18298	14.5039	0.354238
DCC	rs1221872	18	48384335	G	A	1.07849	0.687687	1.69137	0.7422	1.20596	0.740828	1.96312	0.4516	0.17992	0.0176511	1.83396	0.1482	1.02518	0.768677	1.36727	0.866929	1.01279	0.755865	1.35705	0.932481	2.3425	0.327984	16.7304	0.459184	1.15301	-2.3001	4.60613	0.51337	1.32456	-2.22514	4.87427	0.465182	-4.79197	-28.7133	19.1294	0.694898
DCC	rs1221874	18	48385108	G	A	1.07849	0.687687	1.69137	0.7422	1.20596	0.740828	1.96312	0.4516	0.17992	0.0176511	1.83396	0.1482	1.02518	0.768677	1.36727	0.866929	1.01279	0.755865	1.35705	0.932481	2.3425	0.327984	16.7304	0.459184	1.15301	-2.3001	4.60613	0.51337	1.32456	-2.22514	4.87427	0.465182	-4.79197	-28.7133	19.1294	0.694898
DCC	rs1221875	18	48385267	G	A	1.1601	0.772664	1.7418	0.4742	1.34712	0.847725	2.14071	0.2079	0.408715	0.103854	1.60849	0.2011	1.05442	0.815205	1.36384	0.692563	1.01913	0.776311	1.33789	0.892121	2.0404	0.754532	5.51761	0.20717	0.751903	-2.27799	3.7818	0.627076	1.20314	-2.1002	4.50647	0.475918	-4.08395	-16.1043	7.93637	0.506026
DCC	rs17681706	18	48385281	A	G	0.962905	0.574346	1.61434	0.886	0.971867	0.567792	1.66351	0.9171	0.674288	0.0327158	13.8974	0.7986	1.02626	0.741243	1.42087	0.877466	1.01039	0.724427	1.40924	0.951662	2.5488	0.388039	16.7416	0.465001	1.1541	-2.74772	5.05592	0.562571	1.3804	-2.66871	5.42951	0.504576	-4.79487	-28.7601	19.1704	0.695255
DCC	rs1221877	18	48387824	G	A	1.07849	0.687687	1.69137	0.7422	1.20596	0.740828	1.96312	0.4516	0.17992	0.0176511	1.83396	0.1482	1.02518	0.768677	1.36727	0.866929	1.01279	0.755865	1.35705	0.932481	2.3425	0.327984	16.7304	0.459184	1.15301	-2.3001	4.60613	0.51337	1.32456	-2.22514	4.87427	0.465182	-4.79197	-28.7133	19.1294	0.694898
DCC	rs1221883	18	48389263	T	C	1.04249	0.66224	1.64107	0.8575	1.1611	0.709917	1.89903	0.552	0.181554	0.0178337	1.84829	0.1501	1.00107	0.746117	1.34316	0.994287	0.988053	0.732817	1.33219	0.936873	2.34099	0.327728	16.7219	0.459483	1.38	-2.15912	4.91912	0.445382	1.57407	-2.06888	5.21702	0.397805	-4.83026	-28.8653	19.2048	0.693969
DCC	rs1221884	18	48389344	G	A	1.07849	0.687687	1.69137	0.7422	1.20596	0.740828	1.96312	0.4516	0.17992	0.0176511	1.83396	0.1482	1.02518	0.768677	1.36727	0.866929	1.01279	0.755865	1.35705	0.932481	2.3425	0.327984	16.7304	0.459184	1.15301	-2.3001	4.60613	0.51337	1.32456	-2.22514	4.87427	0.465182	-4.79197	-28.7133	19.1294	0.694898
DCC	rs1228469	18	48396423	A	G	0.848772	0.60388	1.19298	0.3455	0.854217	0.571236	1.27738	0.4431	0.670331	0.259339	1.73265	0.4095	1.05132	0.851405	1.29817	0.6471	1.0202	0.79967	1.30154	0.872484	1.34175	0.750775	2.39792	0.343446	-0.682006	-3.1607	1.79668	0.590128	-0.609756	-3.53534	2.31583	0.683223	-1.95038	-8.95662	5.05586	0.585774
DCC	rs1221864	18	48398531	G	A	1.5436	0.724199	3.29012	0.2614	1.65346	0.743213	3.67853	0.2183	4.41E-05	9.59E-173	2.03E+163	0.9594	1.16554	0.751954	1.80659	0.502382	1.16554	0.751954	1.80659	0.502382	1	1	1	1	-0.496047	-5.80471	4.81261	0.85482	-0.496047	-5.80471	4.81261	0.85482	NA	NA	NA	1
DCC	rs2219556	18	48399088	T	C	1.67814	1.0615	2.653	0.0272	1.7279	1.04129	2.86728	0.0348	2.73688	0.48916	15.313	0.2523	0.861641	0.665203	1.11609	0.25048	0.835999	0.627503	1.11377	0.213786	0.948821	0.391381	2.30021	0.904311	0.795205	-2.29703	3.88744	0.614644	1.06882	-2.41189	4.54954	0.547773	-0.587313	-11.4074	10.2327	0.915353
DCC	rs1380650	18	48401043	T	C	1.9284	0.40099	9.27385	0.4128	1.9284	0.40099	9.27385	0.4128	.	.	.	1	1.78204	0.839882	3.78106	0.179325	1.78204	0.839882	3.78106	0.179325	1	1	1	1	-3.28678	-12.4231	5.84955	0.481345	-3.28678	-12.4231	5.84955	0.481345	NA	NA	NA	1
DCC	rs1221866	18	48405477	A	G	1.00902	0.625796	1.62692	0.9707	1.06144	0.623613	1.80666	0.8262	0.590468	0.103549	3.36701	0.5533	0.986713	0.726795	1.33958	0.931208	0.941623	0.6814	1.30122	0.708254	2.44029	0.775879	7.67521	0.18427	1.15271	-2.43756	4.74299	0.529696	1.84413	-2.11321	5.80147	0.361873	-5.4794	-19.429	8.47024	0.442046
DCC	rs1221868	18	48406227	G	A	0.848793	0.600394	1.19996	0.3538	0.925237	0.616536	1.38851	0.7077	0.404648	0.145951	1.12188	0.0826	1.0595	0.847736	1.32416	0.617094	1.00952	0.790022	1.29	0.939713	1.74825	0.896706	3.40844	0.131094	-0.844281	-3.44689	1.75833	0.525428	-0.437443	-3.41572	2.54083	0.773657	-4.9434	-13.0322	3.14543	0.232025
DCC	rs1221869	18	48406960	C	T	1.15953	0.868108	1.54879	0.3166	1.45108	0.957605	2.19886	0.0797	0.88598	0.512025	1.53305	0.6654	1.05353	0.877765	1.2645	0.57588	1.04749	0.810957	1.35301	0.719486	1.1039	0.788025	1.54639	0.569885	-0.324428	-2.51388	1.86503	0.771709	0.107361	-2.98964	3.20436	0.945879	-1.31596	-5.39823	2.76631	0.528031
DCC	rs1237775	18	48407572	C	T	1.09802	0.783987	1.53784	0.5866	1.22695	0.817038	1.84251	0.3246	0.715233	0.290371	1.76174	0.4665	1.10064	0.897646	1.34955	0.36025	1.08722	0.85398	1.38416	0.498315	1.31341	0.766281	2.2512	0.341761	-0.392968	-2.82406	2.03813	0.751623	-0.0758152	-2.99574	2.84411	0.95945	-2.47181	-9.01762	4.074	0.459857
DCC	rs4940196	18	48408404	G	A	0.922002	0.683469	1.24378	0.5952	0.875747	0.59016	1.29953	0.5102	0.976003	0.502581	1.89538	0.9429	0.89614	0.751986	1.06793	0.216308	0.954542	0.752534	1.21078	0.701246	0.652158	0.427229	0.99551	0.0354731	0.650455	-1.57478	2.87569	0.567168	-0.299206	-3.18005	2.58163	0.838843	4.35558	-0.721376	9.43253	0.093808
DCC	rs12606567	18	48408860	C	T	0.877028	0.642775	1.19665	0.4083	0.843106	0.567473	1.25262	0.3985	0.865803	0.418105	1.79289	0.6982	1.12113	0.923736	1.36071	0.250873	1.10382	0.869426	1.4014	0.417806	1.34487	0.851449	2.12422	0.223882	-1.09126	-3.39037	1.20785	0.353038	-0.985565	-3.87925	1.90812	0.504981	-2.72638	-8.2741	2.82134	0.33629
DCC	rs1675225	18	48412076	C	T	0.889943	0.559907	1.41452	0.6221	0.952674	0.577945	1.57037	0.8493	0.267194	0.0384207	1.85818	0.1828	1.20165	0.901483	1.60177	0.219456	1.17765	0.874699	1.58554	0.28898	6.06478	2.27627	16.1587	0.773819	-0.775617	-4.18001	2.62878	0.655559	-0.559091	-4.15921	3.04103	0.761067	-6.82418	-23.7555	10.1071	0.430226
DCC	rs7231528	18	48412118	T	C	0.94989	0.715893	1.26037	0.7218	0.990743	0.648676	1.51319	0.9657	0.858093	0.515526	1.4283	0.5563	1.00015	0.841101	1.18927	0.998672	0.966832	0.751767	1.24342	0.794242	1.05515	0.772178	1.44182	0.741991	0.235501	-1.82527	2.29627	0.822936	1.24145	-1.79152	4.27442	0.423099	-1.14023	-4.93228	2.65181	0.556111
DCC	rs11872911	18	48412843	A	G	1.11891	0.760527	1.64618	0.5686	1.16312	0.746942	1.81118	0.504	0.974929	0.282533	3.36416	0.9679	0.823854	0.649282	1.04536	0.102842	0.794752	0.606937	1.04069	0.0894738	0.851668	0.403311	1.79846	0.642238	2.60206	-0.221152	5.42527	0.0719467	3.1416	-0.0987571	6.38195	0.0584519	2.28358	-6.85705	11.4242	0.624766
DCC	rs12968691	18	48414828	G	A	1.47965	0.814258	2.68877	0.1991	1.57054	0.844732	2.91999	0.1542	1.91E-05	4.15E-173	8.76E+162	0.956	0.888353	0.628927	1.25479	0.495662	0.888353	0.628927	1.25479	0.495662	1	1	1	1	1.41713	-2.71189	5.54615	0.501712	1.41713	-2.71189	5.54615	0.501712	NA	NA	NA	1
DCC	rs12327170	18	48426999	G	A	0.81929	0.49121	1.3665	0.4454	0.893402	0.517418	1.5426	0.686	1.96E-06	2.65E-203	1.45E+191	0.9547	1.28686	0.933116	1.7747	0.13504	1.28686	0.933116	1.7747	0.13504	1	1	1	1	-1.61691	-5.50544	2.27162	0.415784	-1.61691	-5.50544	2.27162	0.415784	NA	NA	NA	1
DCC	rs17681801	18	48427619	C	T	0.873367	0.659745	1.15616	0.3445	0.806294	0.529728	1.22725	0.3155	0.879142	0.529642	1.45927	0.6185	0.919552	0.778502	1.08616	0.322204	0.947204	0.739681	1.21295	0.670498	0.809757	0.586756	1.11751	0.188925	0.343529	-1.72404	2.4111	0.744934	0.0580808	-2.94252	3.05868	0.969764	1.11981	-2.77118	5.0108	0.573164
DCC	rs10853620	18	48432166	G	A	1.0213	0.768761	1.35679	0.8844	0.892171	0.594371	1.33918	0.5821	1.33412	0.769758	2.31225	0.3047	1.03378	0.88075	1.2134	0.686529	1.22677	0.958264	1.57052	0.10237	0.802569	0.575307	1.11961	0.18409	-0.0961326	-2.17785	1.98559	0.927947	-2.13224	-5.0807	0.816213	0.157501	3.61862	-0.402276	7.63951	0.0788658
DCC	rs12606713	18	48433842	A	G	0.808698	0.465458	1.40505	0.4515	0.831161	0.453137	1.52455	0.5504	0.37052	0.0337705	4.06524	0.4169	1.08279	0.750978	1.56122	0.683999	1.07568	0.734093	1.57621	0.718428	1.59006	0.240319	10.5206	0.727701	-1.04117	-5.45532	3.37298	0.644233	-1.12204	-5.75994	3.51587	0.635756	-0.734317	-24.7494	23.2807	0.952254
DCC	rs11082932	18	48434137	A	C	1.03177	0.761067	1.39875	0.8405	1.2289	0.827918	1.82409	0.3068	0.627731	0.315076	1.25064	0.1861	1.10986	0.909837	1.35385	0.305775	1.02494	0.807793	1.30045	0.839132	1.64052	1.06384	2.52981	0.0356533	-0.636558	-2.90571	1.63259	0.582884	0.034635	-2.85438	2.92365	0.981271	-3.4548	-8.64121	1.73162	0.192787
DCC	rs4940199	18	48434702	T	C	1.1907	0.831672	1.70471	0.3409	1.17224	0.776966	1.7686	0.4492	1.68305	0.549865	5.15155	0.3621	0.966316	0.782577	1.19319	0.74683	1.00634	0.785783	1.28881	0.960098	0.691036	0.341528	1.39822	0.274132	1.58544	-1.05216	4.22304	0.239766	1.25	-1.74041	4.24041	0.413338	6.41199	-2.12423	14.9482	0.142104
DCC	rs1460191	18	48435190	G	T	0.925527	0.643302	1.33157	0.6768	0.967983	0.627367	1.49353	0.8831	0.634527	0.219416	1.83498	0.4015	1.16756	0.931882	1.46285	0.185426	1.19589	0.924765	1.5465	0.177649	1.21005	0.57253	2.55746	0.658363	-1.46577	-4.21416	1.28261	0.296804	-1.95542	-5.06349	1.15265	0.218592	0.671109	-8.47319	9.8154	0.885728
DCC	rs1466373	18	48439208	T	C	0.880756	0.669608	1.15849	0.3643	0.967896	0.615141	1.52294	0.8878	0.735375	0.469411	1.15203	0.1801	0.947427	0.797711	1.12524	0.538247	0.914943	0.695162	1.20421	0.528915	0.949756	0.7176	1.25702	0.713825	-0.439261	-2.50907	1.63055	0.677771	-0.337596	-3.67444	2.99925	0.842961	-0.836538	-4.2401	2.56702	0.630383
DCC	rs17749090	18	48439455	T	C	0.890894	0.550679	1.4413	0.638	0.858807	0.504724	1.46129	0.5748	1.15171	0.175977	7.53755	0.8829	1.23803	0.927664	1.65223	0.159053	1.20783	0.880601	1.65666	0.251209	2.26537	0.838582	6.11975	0.154729	-1.8808	-5.24823	1.48664	0.274613	-1.84019	-5.63932	1.95894	0.343275	-5.44444	-17.3875	6.49862	0.37238
DCC	rs999170	18	48439467	G	A	0.867035	0.555883	1.35235	0.5295	0.858726	0.538703	1.36886	0.5223	0.875661	0.0888358	8.63146	0.9095	1.10915	0.860789	1.42917	0.429184	1.20164	0.911384	1.58435	0.199969	0.254961	0.0358851	1.81148	0.0792438	-2.28764	-5.55144	0.976167	0.170635	-2.85921	-6.19719	0.478765	0.09432	23.3102	-0.457548	47.078	0.0556126
DCC	rs7239496	18	48440823	A	G	0.988385	0.742373	1.31592	0.9363	0.818983	0.531975	1.26084	0.3648	1.26677	0.764848	2.09807	0.3587	0.933568	0.792338	1.09997	0.410593	0.980032	0.761016	1.26208	0.87635	0.819646	0.603577	1.11306	0.193621	0.998531	-1.04475	3.04181	0.338995	0.582776	-2.47737	3.64293	0.709242	2.41921	-1.2754	6.11381	0.200441
DCC	rs768204	18	48441871	C	A	1.13839	0.763744	1.69681	0.5247	1.14218	0.736552	1.77118	0.5528	1.325	0.291373	6.02534	0.7159	0.994784	0.788872	1.25444	0.964672	1.01084	0.781264	1.30788	0.93479	0.841981	0.348254	2.03567	0.671195	-0.435309	-3.27853	2.40791	0.764341	-0.525077	-3.64117	2.59101	0.741449	0.0259259	-10.754	10.8059	0.996242
DCC	rs4556886	18	48441980	A	G	0.974625	0.731063	1.29933	0.861	1.01568	0.668743	1.54259	0.9418	0.893089	0.524681	1.52018	0.6771	1.0797	0.9043	1.28912	0.397366	1.05483	0.817961	1.36029	0.67725	1.1852	0.862258	1.6291	0.304248	-0.856179	-2.95051	1.23815	0.423678	-0.732524	-3.79454	2.32949	0.639525	-1.71873	-5.5514	2.11395	0.380208
DCC	rs9966348	18	48446700	C	A	0.840391	0.593091	1.19081	0.3286	0.904689	0.598565	1.36737	0.6348	0.434224	0.158704	1.18806	0.1049	1.29462	1.0399	1.61174	0.023753	1.28865	1.00703	1.64903	0.0464106	1.81666	0.930169	3.54801	0.109219	-3.18095	-5.75951	-0.602399	0.0162657	-3.46182	-6.42124	-0.5024	0.0226238	-5.2807	-13.3515	2.7901	0.200783
DCC	rs17828903	18	48447955	A	G	1.18026	0.481009	2.89602	0.7176	1.18026	0.481009	2.89602	0.7176	.	.	.	1	0.50503	0.272817	0.934894	0.0161716	0.50503	0.272817	0.934894	0.0161716	1	1	1	1	7.5986	0.604843	14.5924	0.0341103	7.5986	0.604843	14.5924	0.0341103	NA	NA	NA	1
DCC	rs7245154	18	48450415	A	G	1.03624	0.780511	1.37576	0.8056	1.103	0.735941	1.65313	0.6351	0.95373	0.549279	1.65599	0.8664	1.05813	0.893526	1.25305	0.513444	1.12483	0.879756	1.43817	0.345791	0.998564	0.71613	1.39239	0.993236	-0.717772	-2.8197	1.38416	0.503867	-2.03067	-5.00872	0.947377	0.182504	1.06754	-2.97421	5.1093	0.605093
DCC	rs4542757	18	48452722	T	C	1.22138	0.902506	1.65293	0.1957	1.17085	0.784369	1.74777	0.4406	1.65527	0.863731	3.17218	0.1295	1.02959	0.86296	1.2284	0.747376	1.06786	0.836963	1.36246	0.596508	0.976128	0.677997	1.40536	0.895369	-0.372093	-2.5512	1.80702	0.738124	-0.980975	-3.93286	1.97091	0.515368	0.669421	-3.76206	5.1009	0.767395
DCC	rs1870580	18	48458402	T	G	1.33494	0.937391	1.9011	0.1098	1.38646	0.915008	2.10082	0.1239	1.57534	0.561663	4.4185	0.3881	0.862131	0.701458	1.05961	0.15253	0.847597	0.662522	1.08437	0.185436	0.771611	0.431696	1.37917	0.362166	2.68835	0.198938	5.17776	0.035196	2.98521	0.018491	5.95192	0.0495941	4.59252	-2.43681	11.6219	0.201442
DCC	rs17755888	18	48459799	G	A	1.02733	0.748133	1.41072	0.8677	0.910633	0.61252	1.35384	0.6438	1.62052	0.763911	3.43767	0.2089	1.11124	0.926042	1.33347	0.259723	1.1287	0.888745	1.43345	0.320087	1.18318	0.793741	1.76369	0.419352	-1.79451	-3.99163	0.402609	0.110568	-2.04133	-4.92374	0.841073	0.166244	-2.91234	-7.74033	1.91565	0.238112
DCC	rs1460200	18	48462960	T	C	1.32227	0.994125	1.75873	0.0554	0.940756	0.612858	1.44409	0.7801	2.68519	1.58971	4.53556	0.0002	0.920994	0.79266	1.07011	0.281956	1.13815	0.876806	1.4774	0.32696	0.656549	0.492249	0.875687	0.00302251	1.05607	-0.924696	3.03683	0.296948	-1.27695	-4.42176	1.86786	0.426806	4.61108	1.24684	7.97531	0.00766526
DCC	rs4940206	18	48463794	G	A	0.747205	0.567049	0.984598	0.0389	0.528688	0.33438	0.835908	0.0066	0.85632	0.545808	1.34348	0.5	1.14356	0.980073	1.33433	0.0890309	1.43592	1.10031	1.87389	0.00637339	1.00995	0.764924	1.33346	0.944528	-1.92492	-3.89948	0.0496367	0.0570868	-4.64983	-7.78471	-1.51495	0.00394635	-0.321372	-3.69355	3.0508	0.851964
DCC	rs12962177	18	48464878	C	T	0.802626	0.610603	1.05504	0.1156	0.559208	0.360158	0.86827	0.0099	1.02274	0.642008	1.62927	0.9246	1.07181	0.919783	1.24897	0.375112	1.26303	0.978705	1.62997	0.0692245	0.941276	0.708638	1.25029	0.66952	-0.810569	-2.75874	1.1376	0.415502	-2.65271	-5.69742	0.392001	0.0888375	0.8325	-2.61274	4.27774	0.636156
DCC	rs1460199	18	48465385	T	G	1.26704	0.938237	1.71108	0.1232	1.16982	0.786906	1.73906	0.4384	2.11863	1.06532	4.21338	0.0328	0.908748	0.767626	1.07581	0.262611	0.940523	0.741632	1.19275	0.61287	0.742946	0.510155	1.08196	0.107371	1.3375	-0.767644	3.44264	0.214096	0.643485	-2.23702	3.52399	0.661841	4.61687	0.0957706	9.13797	0.046326
DCC	rs8084407	18	48466067	C	T	1.15527	0.770409	1.7324	0.4854	1.11015	0.7213	1.70864	0.635	3.02822	0.438266	20.9237	0.2617	0.988241	0.784415	1.24503	0.919677	1.00237	0.776002	1.29477	0.985547	0.841981	0.348254	2.03567	0.671195	-0.256357	-3.08635	2.57363	0.85921	-0.309122	-3.40593	2.78768	0.845032	0.0259259	-10.754	10.8059	0.996242
DCC	rs1903276	18	48466258	T	C	1.08261	0.704902	1.66271	0.717	1.02604	0.645234	1.63159	0.9136	2.89774	0.41006	20.4772	0.2867	1.03353	0.80185	1.33214	0.802054	1.01215	0.765788	1.33778	0.932629	1.37223	0.565496	3.32984	0.507325	-0.373392	-3.40197	2.65518	0.809235	-0.349451	-3.73933	3.04043	0.840029	-1.1963	-11.9753	9.58271	0.827959
DCC	rs1460198	18	48466647	G	T	1.17543	0.887353	1.55702	0.2603	1.01565	0.677974	1.52152	0.94	1.79356	1.03142	3.11887	0.039	0.969493	0.826054	1.13784	0.703172	0.967263	0.758658	1.23323	0.789309	0.944208	0.699035	1.27537	0.701817	0.46069	-1.49265	2.41403	0.644262	0.579439	-2.37394	3.53282	0.700875	0.723355	-2.92711	4.37382	0.698036
DCC	rs1460196	18	48469410	G	A	1.15566	0.635934	2.10013	0.6352	1.11687	0.603359	2.06741	0.7251	84178	1.83E-163	3.87E+172	0.9541	0.791276	0.548703	1.14109	0.194622	0.777366	0.531296	1.1374	0.180142	0.940534	0.131951	6.70405	0.94922	4.23614	-0.132149	8.60442	0.0583937	4.51837	-0.0704085	9.10714	0.0546519	4.24088	-19.6819	28.1637	0.728516
DCC	rs7236766	18	48476794	G	T	0.878701	0.585271	1.31924	0.5331	0.873056	0.561836	1.35667	0.5464	0.798527	0.155627	4.09727	0.7875	1.2285	0.958506	1.57455	0.110973	1.18927	0.912313	1.5503	0.205971	2.57004	1.05768	6.2449	0.0725969	-2.87061	-5.76553	0.0243046	0.0529779	-2.65227	-5.85757	0.553017	0.105993	-9.54815	-20.2684	1.17212	0.0819881
DCC	rs16960544	18	48478896	C	T	1.37802	0.828667	2.29155	0.2171	1.30855	0.765456	2.23697	0.326	368096	1.30E-198	1.04E+209	0.9573	1.0331	0.787025	1.35612	0.817837	1.02859	0.760293	1.39156	0.85663	1.14839	0.428947	3.07449	0.801389	0.049917	-3.24344	3.34327	0.976322	0.0408762	-3.63727	3.71902	0.982638	0.228782	-11.8013	12.2588	0.970293
DCC	rs16955409	18	48484955	G	A	1.39267	0.763704	2.53962	0.2804	1.36311	0.734853	2.52849	0.3262	80759.2	1.86E-171	3.50E+180	0.9563	1.03937	0.749262	1.4418	0.820797	1.00745	0.714435	1.42064	0.966361	2.25277	0.558956	9.0794	0.31507	0.393333	-3.47173	4.2584	0.84205	0.841772	-3.33069	5.01424	0.692842	-6.32051	-23.2546	10.6136	0.465068
DCC	rs1160400	18	48485283	A	G	1.18405	0.790609	1.77328	0.4127	1.14177	0.743116	1.7543	0.5454	3.02822	0.438266	20.9237	0.2617	1.00807	0.801854	1.26733	0.945266	1.02714	0.796993	1.32374	0.837122	0.841981	0.348254	2.03567	0.671195	-0.492947	-3.30361	2.31772	0.731296	-0.58979	-3.65855	2.47897	0.706693	0.0259259	-10.754	10.8059	0.996242
DCC	rs898438	18	48485785	A	G	1.20804	0.90042	1.62076	0.208	1.08923	0.733748	1.61693	0.6717	1.97554	1.03039	3.78764	0.0408	0.932764	0.790343	1.10085	0.407711	0.96583	0.76132	1.22528	0.774633	0.794794	0.556394	1.13534	0.194077	0.765203	-1.28588	2.81628	0.465272	0.0384697	-2.83069	2.90763	0.979053	3.26659	-1.01349	7.54667	0.135843
DCC	rs2054289	18	48492952	G	A	1.24889	0.869123	1.7946	0.23	1.06943	0.702401	1.62824	0.7544	6.21874	1.58271	24.4345	0.0091	0.893905	0.732117	1.09145	0.264022	0.866307	0.671138	1.11823	0.266577	0.857288	0.524116	1.40225	0.530398	1.31023	-1.0835	3.70395	0.284299	1.47958	-1.59386	4.55302	0.346228	2.56019	-3.41275	8.53313	0.401577
DCC	rs7227438	18	48494462	T	-	.	.	.	1	.	.	.	1	.	.	.	1	1	1	1	1	1	1	1	1	1	1	1	1	NA	NA	NA	1	NA	NA	NA	1	NA	NA	NA	1
DCC	rs12966053	18	48498502	G	A	1.46488	0.807147	2.65861	0.2098	1.43857	0.780438	2.65169	0.2443	80759.2	1.86E-171	3.50E+180	0.9563	1.02773	0.745302	1.41718	0.869354	0.996875	0.712082	1.39557	0.98543	2.25277	0.558956	9.0794	0.31507	0.542348	-3.25331	4.338	0.779645	0.995213	-3.08834	5.07876	0.633262	-6.32051	-23.2546	10.6136	0.465068
DCC	rs9966514	18	48502757	C	T	1.18859	0.83524	1.69142	0.3376	1.17254	0.775234	1.77347	0.4512	1.63664	0.575411	4.65508	0.3561	0.908254	0.735914	1.12095	0.365781	0.85008	0.66345	1.08921	0.195994	1.15459	0.673649	1.97888	0.608803	1.36897	-1.07732	3.81526	0.273681	2.10891	-0.868371	5.08619	0.166167	-0.364532	-6.91677	6.1877	0.913248
DCC	rs4641847	18	48503880	A	C	1.32993	0.898198	1.96918	0.1551	1.32249	0.854456	2.04691	0.2103	2.16345	0.515398	9.08134	0.2922	0.960626	0.766342	1.20416	0.723544	0.932613	0.723804	1.20166	0.588097	1.18428	0.587642	2.38671	0.671016	1.25492	-1.43184	3.94167	0.360755	1.6457	-1.42655	4.71796	0.294689	-0.0252809	-8.59531	8.54475	0.995391
DCC	rs8089980	18	48504219	T	C	0.847008	0.641491	1.11837	0.2421	0.654889	0.415648	1.03183	0.0686	0.981799	0.621569	1.5508	0.9372	1.07354	0.915641	1.25867	0.38232	1.22167	0.935864	1.59476	0.135329	0.989192	0.748883	1.30661	0.938771	-1.04854	-3.04508	0.947993	0.304224	-2.47763	-5.67192	0.716658	0.129602	-0.241627	-3.6139	3.13064	0.888419
DCC	rs9958731	18	48505466	T	C	1.0182	0.755014	1.37313	0.906	0.999221	0.667885	1.49493	0.997	1.0836	0.580744	2.02185	0.8009	0.941666	0.790998	1.12103	0.497908	0.958124	0.753808	1.21782	0.727687	0.847633	0.583196	1.23197	0.376477	0.399276	-1.74023	2.53878	0.714816	0.40412	-2.51172	3.31996	0.786101	0.782346	-3.65784	5.22254	0.730102
DCC	rs7230305	18	48505826	T	-	.	.	.	1	.	.	.	1	.	.	.	1	1	1	1	1	1	1	1	1	1	1	1	1	NA	NA	NA	1	NA	NA	NA	1	NA	NA	NA	1
DCC	rs4939702	18	48512935	G	A	0.838154	0.635285	1.10581	0.2123	0.58574	0.377927	0.907825	0.0171	1.12639	0.69936	1.81417	0.6247	1.05133	0.901046	1.22669	0.52532	1.22026	0.946174	1.57373	0.121191	0.916478	0.687131	1.22237	0.54966	-0.62191	-2.58199	1.33817	0.534536	-1.98854	-5.03196	1.05489	0.201408	0.629457	-2.85703	4.11595	0.723716
DCC	rs6508153	18	48516961	C	A	1.10926	0.787757	1.56196	0.5529	1.12023	0.752143	1.66846	0.5767	1.18048	0.43942	3.17132	0.7422	0.998222	0.812638	1.22619	0.986464	0.978316	0.769576	1.24367	0.857668	1.12407	0.644154	1.96154	0.701408	-0.335663	-2.78965	2.11832	0.788829	-0.0253837	-2.92693	2.87616	0.986332	-2.42777	-9.20839	4.35285	0.48342
DCC	rs9304427	18	48519937	C	T	1.07435	0.811471	1.42239	0.6166	1.13464	0.746609	1.72434	0.5544	1.05053	0.630786	1.74957	0.8499	0.9519	0.804527	1.12627	0.565263	0.961764	0.746301	1.23943	0.765335	0.899245	0.660306	1.22465	0.495638	0.403956	-1.65305	2.46096	0.700607	0.248097	-2.83021	3.3264	0.8746	0.950805	-2.75321	4.65482	0.615283
DCC	rs10083941	18	48536120	C	T	0.953951	0.629599	1.4454	0.8241	0.974281	0.622656	1.52448	0.9092	0.643483	0.111212	3.72325	0.6228	1.13821	0.893608	1.44976	0.300782	1.15314	0.886006	1.50082	0.2942	1.16431	0.434456	3.12028	0.784117	-1.77749	-4.72002	1.16504	0.237454	-1.79708	-4.9852	1.39103	0.270211	-4.08395	-16.1043	7.93637	0.506026
DCC	rs768048	18	48539396	C	T	0.947963	0.629623	1.42726	0.798	0.99647	0.637768	1.55692	0.9876	0.456407	0.0899423	2.31601	0.3443	1.14309	0.898167	1.4548	0.283609	1.15888	0.891267	1.50685	0.276046	1.16431	0.434456	3.12028	0.784117	-1.77845	-4.71199	1.15509	0.23577	-1.79715	-4.97303	1.37874	0.268359	-4.08395	-16.1043	7.93637	0.506026
DCC	rs8092051	18	48539910	G	A	0.947963	0.629623	1.42726	0.798	0.99647	0.637768	1.55692	0.9876	0.456407	0.0899423	2.31601	0.3443	1.14309	0.898167	1.4548	0.283609	1.15888	0.891267	1.50685	0.276046	1.16431	0.434456	3.12028	0.784117	-1.77845	-4.71199	1.15509	0.23577	-1.79715	-4.97303	1.37874	0.268359	-4.08395	-16.1043	7.93637	0.506026
DCC	rs6508159	18	48542018	C	A	0.947963	0.629623	1.42726	0.798	0.99647	0.637768	1.55692	0.9876	0.456407	0.0899423	2.31601	0.3443	1.14309	0.898167	1.4548	0.283609	1.15888	0.891267	1.50685	0.276046	1.16431	0.434456	3.12028	0.784117	-1.77845	-4.71199	1.15509	0.23577	-1.79715	-4.97303	1.37874	0.268359	-4.08395	-16.1043	7.93637	0.506026
DCC	rs1431743	18	48548289	C	T	0.394605	0.0229404	6.78771	0.5221	0.394605	0.0229404	6.78771	0.5221	.	.	.	1	1.60207	0.242685	10.5759	0.724642	1.60207	0.242685	10.5759	0.724642	1	1	1	1	-0.777372	-24.7053	23.1505	0.949274	-0.777372	-24.7053	23.1505	0.949274	NA	NA	NA	1
DCC	rs1431742	18	48548676	T	G	0.92921	0.636644	1.35622	0.7037	0.941316	0.616759	1.43666	0.7793	0.743163	0.203347	2.716	0.6537	1.02607	0.818206	1.28675	0.825356	0.999372	0.775536	1.28781	0.996123	1.3317	0.658522	2.69303	0.446856	-1.0147	-3.70486	1.67546	0.460367	-0.644928	-3.72171	2.43186	0.681515	-5.29605	-13.8587	3.26656	0.226458
DCC	rs4940211	18	48554389	G	A	0.820864	0.620664	1.08564	0.167	0.619153	0.403552	0.949941	0.0286	1.02672	0.626952	1.68141	0.9166	1.05566	0.902581	1.23471	0.498795	1.22166	0.951226	1.56898	0.113467	0.908254	0.671969	1.22762	0.527374	-0.642977	-2.63912	1.35317	0.528351	-2.22773	-5.23043	0.774968	0.147055	1.12069	-2.52837	4.76974	0.547708
DCC	rs9950339	18	48561250	A	G	1.11654	0.604582	2.06201	0.7248	1.11654	0.604582	2.06201	0.7248	.	.	.	1	0.770664	0.52364	1.13422	0.171448	0.770664	0.52364	1.13422	0.171448	1	1	1	1	4.29955	-0.362022	8.96112	0.0717405	4.29955	-0.362022	8.96112	0.0717405	NA	NA	NA	1
DCC	rs17469388	18	48562130	G	T	1.06952	0.78038	1.4658	0.6761	1.11593	0.750018	1.66035	0.5887	0.990301	0.472773	2.07435	0.9794	0.961317	0.797571	1.15868	0.676109	0.971701	0.76538	1.23364	0.81386	0.888534	0.57282	1.37826	0.591769	0.278724	-1.99968	2.55713	0.810688	0.404795	-2.47796	3.28755	0.783355	0.139261	-5.14649	5.42501	0.958854
DCC	rs10515956	18	48562430	G	A	1.03972	0.702658	1.53848	0.8455	1.09035	0.714772	1.66328	0.6882	0.540816	0.103858	2.81619	0.4656	1.15138	0.913422	1.45132	0.23777	1.16573	0.908464	1.49584	0.231553	1.16431	0.434456	3.12028	0.784117	-1.68595	-4.49551	1.12361	0.240559	-1.67445	-4.6822	1.33331	0.276168	-4.08395	-16.1043	7.93637	0.506026
DCC	rs10469016	18	48580883	G	A	0.958077	0.639888	1.43449	0.8353	1.02797	0.66678	1.58482	0.9006	0.28504	0.0471879	1.72179	0.172	1.17583	0.91262	1.51496	0.215041	1.13425	0.875198	1.46998	0.344605	4.93017	1.58021	15.3818	0.0325678	-1.79849	-4.73785	1.14088	0.231498	-1.40058	-4.51753	1.71637	0.379269	-12.0679	-25.799	1.66316	0.0861236
DCC	rs4939705	18	48588362	G	A	1.05546	0.767449	1.45157	0.74	1.18396	0.797537	1.75761	0.4026	0.718833	0.330964	1.56126	0.4045	0.943096	0.771577	1.15274	0.566315	0.89399	0.704947	1.13373	0.355658	1.1418	0.706833	1.84443	0.615719	0.557691	-1.79775	2.91313	0.642972	1.50408	-1.37328	4.38144	0.306484	-2.73109	-8.54552	3.08334	0.358057
DCC	rs1431730	18	48600949	C	T	1.04104	0.63288	1.71242	0.8742	1.01318	0.609308	1.68475	0.9597	80228.9	1.75E-163	3.69E+172	0.9543	0.706306	0.512036	0.974284	0.0272896	0.692675	0.498535	0.962417	0.0227415	1.12398	0.158284	7.98138	0.913919	4.02851	0.296845	7.76017	0.0352575	4.25507	0.394676	8.11547	0.031613	2.23358	-21.693	26.1602	0.854959
DCC	rs2096994	18	48601487	G	T	0.955397	0.684444	1.33361	0.7887	1.11003	0.745085	1.65371	0.608	0.410766	0.160784	1.04941	0.0635	1.11316	0.900633	1.37584	0.324214	1.10425	0.869358	1.40261	0.417166	1.3283	0.704967	2.50277	0.401268	-1.12495	-3.65739	1.40749	0.384704	-0.881863	-3.77454	2.01081	0.550651	-4.12453	-11.8031	3.55404	0.293359
DCC	rs12605728	18	48602574	G	A	1.04104	0.63288	1.71242	0.8742	1.01318	0.609308	1.68475	0.9597	80228.9	1.75E-163	3.69E+172	0.9543	0.706306	0.512036	0.974284	0.0272896	0.692675	0.498535	0.962417	0.0227415	1.12398	0.158284	7.98138	0.913919	4.02851	0.296845	7.76017	0.0352575	4.25507	0.394676	8.11547	0.031613	2.23358	-21.693	26.1602	0.854959
DCC	rs9957838	18	48605652	T	C	1.07612	0.775563	1.49314	0.6608	1.19831	0.806777	1.77987	0.3705	0.707007	0.299364	1.66974	0.4294	0.951092	0.770501	1.17401	0.637946	0.860223	0.677984	1.09145	0.21482	1.62194	0.978296	2.68906	0.0843691	0.212929	-2.17123	2.59709	0.861172	1.74476	-1.1307	4.62021	0.235362	-6.52944	-12.6333	-0.425582	0.0369441
DCC	rs7233856	18	48606628	G	A	1.03292	0.704749	1.5139	0.8681	1.10836	0.736794	1.66732	0.6216	0.386051	0.0858805	1.73538	0.2151	1.00397	0.791905	1.27284	0.973881	0.933552	0.731185	1.19193	0.580235	4.99109	2.18106	11.4215	0.002136	-0.396112	-3.0967	2.30447	0.773958	0.811485	-2.15154	3.77451	0.591852	-14.2522	-23.9651	-4.53925	0.00434522
DCC	rs9964026	18	48607209	T	G	0.991541	0.725014	1.35605	0.9576	1.13776	0.761349	1.70026	0.5292	0.640881	0.314467	1.30611	0.2212	0.98541	0.801673	1.21126	0.888814	0.854093	0.672187	1.08523	0.198139	1.72923	1.12503	2.65792	0.0202642	-0.154967	-2.42546	2.11552	0.89368	1.80407	-1.0764	4.68453	0.220674	-6.59339	-11.7075	-1.47924	0.0120762
DCC	rs16955617	18	48609015	C	T	33286.7	4.95E-169	2.24E+177	0.9591	33286.7	4.95E-169	2.24E+177	0.9591	.	.	.	1	6.20646	2.37208	16.239	0.934261	6.20646	2.37208	16.239	0.934261	1	1	1	1	-12.8681	-29.7499	4.01366	0.136328	-12.8681	-29.7499	4.01366	0.136328	NA	NA	NA	1
DCC	rs9948007	18	48609805	T	C	1.3573	0.694151	2.65399	0.3723	1.3573	0.694151	2.65399	0.3723	.	.	.	1	0.827966	0.558428	1.2276	0.33559	0.827966	0.558428	1.2276	0.33559	1	1	1	1	1.83824	-2.95369	6.63016	0.452794	1.83824	-2.95369	6.63016	0.452794	NA	NA	NA	1
DCC	rs965971	18	48610758	G	A	0.973102	0.620336	1.52647	0.9056	0.973086	0.61022	1.55173	0.9088	0.933232	0.0606399	14.3622	0.9605	1.00486	0.76174	1.32558	0.972681	0.95845	0.720133	1.27564	0.767675	4.34235	1.37917	13.672	0.043275	-0.922876	-4.12312	2.27737	0.57239	-0.312812	-3.75926	3.13364	0.858936	-12.2414	-26.0308	1.54791	0.0829891
DCC	rs7240741	18	48611062	G	T	0.931195	0.618796	1.40131	0.7326	0.93263	0.598587	1.45309	0.758	0.82093	0.156793	4.29819	0.8154	0.822191	0.64247	1.05219	0.11144	0.827424	0.629629	1.08736	0.1678	0.557589	0.206473	1.5058	0.20035	1.94377	-1.07865	4.9662	0.208561	2.00801	-1.28981	5.30584	0.233739	4.03413	-7.98642	16.0547	0.511233
DCC	rs727514	18	48611438	A	G	0.940509	0.65904	1.34219	0.7355	0.937381	0.625007	1.40588	0.7546	0.891832	0.291208	2.73126	0.8412	1.09197	0.876097	1.36104	0.436402	1.02188	0.800399	1.30464	0.862611	2.04036	1.11195	3.74395	0.0378548	-1.67114	-4.19414	0.851853	0.195302	-0.867787	-3.83058	2.09501	0.566391	-8.76136	-16.0375	-1.48526	0.0189741
DCC	rs11082952	18	48611793	G	A	1.01703	0.701084	1.47535	0.9291	1.01243	0.663319	1.54527	0.9544	1.08132	0.320837	3.64435	0.8997	1.11361	0.891778	1.39063	0.34737	1.09368	0.849996	1.40721	0.488464	1.47192	0.756195	2.86506	0.28685	-2.00663	-4.64546	0.632207	0.137271	-1.8551	-4.91546	1.20525	0.235832	-5.83606	-13.914	2.24192	0.157911
DCC	rs2116378	18	48615582	G	A	1.29833	0.982153	1.7163	0.0673	1.48358	0.966148	2.27812	0.072	1.33741	0.820166	2.18085	0.2444	1.01065	0.855155	1.19441	0.901148	1.06039	0.811778	1.38514	0.661625	0.963328	0.723196	1.2832	0.795694	-0.316282	-2.38476	1.7522	0.764638	-1.02951	-4.27487	2.21584	0.534615	0.288372	-3.19875	3.7755	0.871359
DCC	rs10502952	18	48620939	A	G	1.30782	0.989487	1.72856	0.0599	1.49454	0.972388	2.29707	0.0675	1.35626	0.833203	2.20769	0.2208	1.01777	0.861229	1.20277	0.83629	1.06945	0.817764	1.3986	0.616805	0.973913	0.732383	1.2951	0.854382	-0.364899	-2.4318	1.702	0.729589	-1.09019	-4.34934	2.16896	0.512618	0.205454	-3.26112	3.67203	0.907608
DCC	rs1573411	18	48621410	G	A	1.30469	0.983187	1.73132	0.066	1.34313	0.870376	2.07266	0.1832	1.55494	0.942922	2.56421	0.0843	1.01342	0.857978	1.19703	0.875356	1.07659	0.821537	1.41082	0.590777	0.956445	0.716163	1.27734	0.759312	-0.334483	-2.42846	1.7595	0.754473	-1.29459	-4.61609	2.0269	0.445607	0.517588	-3.04247	4.07765	0.775905
DCC	rs7239852	18	48624918	T	G	0.826826	0.426553	1.60271	0.5736	0.826826	0.426553	1.60271	0.5736	.	.	.	1	1.01797	0.678257	1.52782	0.932139	1.01797	0.678257	1.52782	0.932139	1	1	1	1	-0.133302	-5.0559	4.7893	0.95771	-0.133302	-5.0559	4.7893	0.95771	NA	NA	NA	1
DCC	rs7239877	18	48624970	G	-	.	.	.	1	.	.	.	1	.	.	.	1	1	1	1	1	1	1	1	1	1	1	1	1	NA	NA	NA	1	NA	NA	NA	1	NA	NA	NA	1
DCC	rs8088779	18	48627805	G	T	1.30914	0.989534	1.73199	0.0598	1.49634	0.974097	2.29857	0.0663	1.35532	0.829418	2.21469	0.2255	1.01065	0.855155	1.19441	0.901148	1.06039	0.811778	1.38514	0.661625	0.963328	0.723196	1.2832	0.795694	-0.316282	-2.38476	1.7522	0.764638	-1.02951	-4.27487	2.21584	0.534615	0.288372	-3.19875	3.7755	0.871359
DCC	rs1030594	18	48628028	A	G	1.38114	0.999061	1.90933	0.0512	1.62737	1.0918	2.42567	0.0171	1.00462	0.448962	2.24801	0.9911	0.95435	0.77876	1.16953	0.650099	0.915483	0.721443	1.16171	0.467891	1.1232	0.676817	1.86399	0.674527	0.749416	-1.64277	3.1416	0.539714	1.06319	-1.80802	3.9344	0.4686	0.0770349	-6.04074	6.19481	0.980328
DCC	rs1030593	18	48628153	T	C	1.38068	0.998676	1.90881	0.0515	1.62662	1.09121	2.42472	0.0173	1.00445	0.448818	2.24795	0.9914	0.948403	0.77409	1.16197	0.608423	0.908828	0.716545	1.15271	0.431008	1.11788	0.673601	1.85518	0.686293	0.894233	-1.50705	3.29551	0.466077	1.25013	-1.63093	4.1312	0.395809	0.173021	-5.97975	6.32579	0.956086
DCC	rs7506794	18	48629590	C	A	0.728481	0.416932	1.27283	0.2663	0.741356	0.419447	1.31032	0.3035	1.45E-05	3.16E-173	6.68E+162	0.9549	1.17329	0.813872	1.69143	0.401247	1.17329	0.813872	1.69143	0.401247	1	1	1	1	-1.53444	-5.96289	2.89402	0.497631	-1.53444	-5.96289	2.89402	0.497631	NA	NA	NA	1
DCC	rs2032256	18	48635204	C	T	0.824843	0.422667	1.6097	0.5726	0.824843	0.422667	1.6097	0.5726	.	.	.	1	1.00737	0.666375	1.52286	0.972325	1.00737	0.666375	1.52286	0.972325	1	1	1	1	-0.148	-5.15803	4.86203	0.953871	-0.148	-5.15803	4.86203	0.953871	NA	NA	NA	1
DCC	rs6508169	18	48635668	A	C	0.843592	0.434347	1.63843	0.6157	0.843592	0.434347	1.63843	0.6157	.	.	.	1	1.03633	0.690513	1.55533	0.865784	1.03633	0.690513	1.55533	0.865784	1	1	1	1	-0.430646	-5.35301	4.49171	0.863977	-0.430646	-5.35301	4.49171	0.863977	NA	NA	NA	1
DCC	rs752870	18	48640333	G	A	1.43914	1.03613	1.99891	0.0303	1.73357	1.1613	2.58785	0.0073	0.950135	0.412371	2.18918	0.9044	0.960528	0.781213	1.181	0.700957	0.915568	0.721455	1.16191	0.468544	1.19346	0.707179	2.01411	0.518699	0.547117	-1.87056	2.96479	0.657724	0.934182	-1.93897	3.80733	0.52448	-0.774003	-7.07954	5.53154	0.810055
DCC	rs11665486	18	48654444	C	T	0.840445	0.635009	1.11234	0.2247	0.800934	0.5318	1.20627	0.2885	0.778398	0.458504	1.32148	0.354	0.992328	0.842212	1.1692	0.926574	1.05349	0.826099	1.34348	0.672263	0.886247	0.639202	1.22877	0.462794	0.474397	-1.57566	2.52445	0.650507	0.238634	-2.71049	3.18776	0.874104	1.34232	-2.62004	5.30469	0.50726
DCC	rs1431748	18	48654506	T	G	1.07089	0.79935	1.43467	0.6464	1.39761	0.929716	2.10098	0.1081	0.65741	0.364699	1.18505	0.1635	1.08207	0.890954	1.31419	0.426956	0.968354	0.756051	1.24027	0.8002	1.48447	1.03398	2.13123	0.0421973	-1.03692	-3.24062	1.16678	0.357212	0.299723	-2.70741	3.30686	0.845261	-4.70979	-9.04955	-0.370028	0.0343068
DCC	rs9304435	18	48670227	T	C	0.785589	0.495173	1.24633	0.3059	0.769795	0.468913	1.26374	0.3014	0.75984	0.0956239	6.03778	0.7952	1.20345	0.900823	1.60775	0.219837	1.1031	0.810272	1.50175	0.537184	5.98036	2.43568	14.6837	0.00227428	-2.23333	-5.47279	1.00612	0.177733	-0.946667	-4.67926	2.78592	0.619519	-16.6778	-27.2746	-6.08094	0.00224641
DCC	rs1943108	18	48679020	A	G	0.966151	0.584188	1.59785	0.8933	1.02707	0.607062	1.73766	0.9207	4.20E-06	2.63E-200	6.71E+188	0.9567	1.08408	0.786258	1.49471	0.634656	1.08408	0.786258	1.49471	0.634656	1	1	1	1	-0.207084	-4.1021	3.68794	0.917083	-0.207084	-4.1021	3.68794	0.917083	NA	NA	NA	1
DCC	rs1943107	18	48679130	T	C	0.780916	0.520297	1.17208	0.2332	0.816409	0.52067	1.28013	0.3771	0.324355	0.0707003	1.48806	0.148	1.32	1.0164	1.7143	0.042676	1.25303	0.949741	1.65317	0.117394	4.12904	1.69009	10.0876	0.0110756	-2.8063	-5.78216	0.169566	0.0656377	-2.20119	-5.52941	1.12702	0.195969	-13.4185	-24.0803	-2.75675	0.0142475
DCC	rs1943093	18	48681222	T	C	0.8416	0.631994	1.12072	0.2385	0.936725	0.605144	1.44999	0.7695	0.648184	0.393998	1.06636	0.0884	0.979181	0.820949	1.16791	0.814795	0.980715	0.754585	1.27461	0.884857	0.962855	0.704522	1.31591	0.809293	0.295997	-1.84622	2.43822	0.786735	0.404808	-2.76601	3.57562	0.8026	0.348844	-3.44539	4.14307	0.857127
DCC	rs2156283	18	48684273	A	G	0.599758	0.375223	0.958655	0.0331	0.538057	0.318436	0.909149	0.0209	0.90645	0.146986	5.59	0.9158	1.30904	0.969801	1.76694	0.0908108	1.19873	0.855769	1.67913	0.302116	4.14606	1.82612	9.41331	0.00536997	-3.1732	-6.5196	0.173212	0.0641672	-2.42766	-6.50275	1.64743	0.243974	-13.0595	-22.796	-3.32299	0.00905072
DCC	rs1541287	18	48690659	C	T	1.19403	0.899109	1.58568	0.221	1.59303	1.04996	2.41701	0.029	0.866795	0.509168	1.47561	0.5987	1.10118	0.914397	1.32613	0.310017	1.03691	0.802219	1.34027	0.780012	1.30429	0.936667	1.81619	0.126664	-0.985443	-3.15647	1.18558	0.374439	-0.764456	-3.89604	2.36713	0.63271	-2.07088	-6.04558	1.90382	0.308075
DCC	rs9964756	18	48695815	G	T	0.926288	0.592672	1.4477	0.7369	0.914752	0.558201	1.49905	0.7238	0.946799	0.174046	5.15051	0.9496	0.990695	0.756398	1.29757	0.945578	0.990157	0.732824	1.33785	0.948433	0.981271	0.363752	2.64712	0.969855	0.147614	-3.12741	3.42263	0.929669	0.606493	-3.04428	4.25726	0.744969	-4.59133	-16.6091	7.42641	0.454617
DCC	rs1943097	18	48696064	G	T	0.835123	0.627752	1.111	0.2166	0.950136	0.61432	1.46952	0.8183	0.621385	0.378079	1.02126	0.0611	0.979181	0.820949	1.16791	0.814795	0.980715	0.754585	1.27461	0.884857	0.962855	0.704522	1.31591	0.809293	0.295997	-1.84622	2.43822	0.786735	0.404808	-2.76601	3.57562	0.8026	0.348844	-3.44539	4.14307	0.857127
DCC	rs12963047	18	48714549	C	T	0.837699	0.636561	1.10239	0.2067	1.12422	0.712624	1.77353	0.6149	0.556881	0.354204	0.875532	0.0115	0.956406	0.799978	1.14342	0.624532	0.940111	0.707687	1.24887	0.676633	0.94806	0.71006	1.26583	0.712304	0.326212	-1.82415	2.47657	0.766441	0.0312882	-3.3841	3.44667	0.985688	0.829069	-2.66534	4.32348	0.642292
DCC	rs1943132	18	48720895	G	A	1.38791	1.00156	1.92331	0.0494	1.64596	1.10139	2.45979	0.0154	0.984319	0.429993	2.25325	0.9702	0.939468	0.764786	1.15405	0.550722	0.915773	0.722007	1.16154	0.46816	1.02223	0.583137	1.79196	0.93958	0.929178	-1.52833	3.38669	0.459288	0.766081	-2.11324	3.6454	0.602453	2.82032	-3.95816	9.5988	0.4155
DCC	rs7241707	18	48729008	T	C	0.871291	0.657026	1.15543	0.3391	1.04968	0.65813	1.67417	0.8387	0.670199	0.425377	1.05592	0.085	0.925798	0.776418	1.10392	0.390403	0.926933	0.697124	1.2325	0.604153	0.883409	0.664141	1.17507	0.389077	0.738026	-1.41382	2.88987	0.502007	0.375284	-3.07108	3.82165	0.831151	1.53263	-1.92926	4.99452	0.386308
DCC	rs4940230	18	48750682	A	C	1.06484	0.69268	1.63695	0.7747	1.06514	0.660384	1.71796	0.796	1.17185	0.24198	5.67502	0.8439	1.15808	0.898496	1.49267	0.266951	1.24886	0.936948	1.66461	0.137471	0.663493	0.212467	2.07196	0.447268	-1.03394	-4.25528	2.18739	0.529814	-1.82483	-5.29145	1.64179	0.303109	9.98032	-3.85452	23.8152	0.158527
DCC	rs9955796	18	48751104	A	C	1.29563	0.939673	1.78644	0.1146	1.51462	1.01274	2.26519	0.0437	0.962708	0.448161	2.06802	0.9224	0.909403	0.741528	1.11528	0.36009	0.850276	0.668307	1.08179	0.187916	1.12803	0.697531	1.82422	0.646561	1.18233	-1.17943	3.5441	0.327377	1.79099	-1.09604	4.67801	0.225093	-0.0833333	-5.86689	5.70022	0.977491
DCC	rs6508181	18	48752353	G	A	1.31603	0.944678	1.83335	0.1051	1.41851	0.925835	2.17335	0.1089	1.39641	0.656178	2.97171	0.3866	0.851414	0.698368	1.038	0.108367	0.811537	0.631778	1.04244	0.102751	0.843716	0.537778	1.3237	0.449024	1.91043	-0.384111	4.20498	0.103982	2.63438	-0.326311	5.59506	0.0824118	1.70274	-3.52883	6.9343	0.524114
DCC	rs9965121	18	48759638	A	G	0.845088	0.596411	1.19745	0.3443	0.802841	0.533424	1.20833	0.2929	0.928869	0.338473	2.54909	0.8861	1.23079	1.00058	1.51396	0.0544184	1.25942	0.980548	1.6176	0.0739924	1.43243	0.819686	2.50322	0.233927	-2.09308	-4.56814	0.381977	0.0985645	-2.13876	-5.13539	0.857861	0.162978	-4.68849	-11.4524	2.07541	0.175395
DCC	rs8088528	18	48768382	G	A	1.58105	1.1868	2.10626	0.0018	1.46924	0.955327	2.2596	0.0804	2.53434	1.51269	4.24599	0.0004	0.863197	0.736347	1.0119	0.0695001	0.875188	0.672245	1.1394	0.326397	0.749395	0.567137	0.990223	0.0379739	1.26572	-0.681456	3.21289	0.20376	0.880016	-2.28838	4.04841	0.586633	2.69398	-0.611327	5.9993	0.111348
DCC	rs7504990	18	48771774	C	T	1.39342	1.00815	1.92592	0.045	1.54934	1.03998	2.30819	0.0318	1.30662	0.587508	2.90594	0.5122	0.932837	0.764164	1.13874	0.493095	0.900949	0.710356	1.14268	0.390097	1.0194	0.62134	1.67249	0.940009	1.03135	-1.34317	3.40587	0.395344	1.02331	-1.85702	3.90364	0.486809	2.1213	-3.85406	8.09665	0.487137
DCC	rs7242428	18	48782880	A	G	1.41005	0.943293	2.10775	0.0944	1.41638	0.906868	2.21215	0.1265	2.27413	0.508948	10.1615	0.2825	0.97762	0.780369	1.22473	0.842558	0.940971	0.728913	1.21472	0.635824	1.28417	0.659227	2.50153	0.479843	-0.600795	-3.26212	2.06053	0.658499	-0.393189	-3.48986	2.70348	0.803653	-2.86842	-10.9563	5.2195	0.487569
DCC	rs9945571	18	48783169	G	T	0.652782	0.253029	1.68409	0.3781	0.652782	0.253029	1.68409	0.3781	.	.	.	1	0.941433	0.513255	1.72682	0.839842	0.941433	0.513255	1.72682	0.839842	1	1	1	1	-1.375	-8.72315	5.97315	0.714083	-1.375	-8.72315	5.97315	0.714083	NA	NA	NA	1
DCC	rs9951405	18	48790602	G	A	1.43142	1.0355	1.97871	0.0304	1.61724	1.0845	2.41167	0.0187	1.30662	0.587508	2.90594	0.5122	0.927932	0.760078	1.13285	0.460961	0.894173	0.705025	1.13407	0.356654	1.0194	0.62134	1.67249	0.940009	1.06706	-1.30535	3.43948	0.378785	1.07773	-1.80156	3.95702	0.4638	2.1213	-3.85406	8.09665	0.487137
DCC	rs7505465	18	48798869	C	T	1.44759	1.09501	1.9137	0.0097	1.42569	0.93361	2.17713	0.1012	2.00819	1.21607	3.31629	0.0067	0.937621	0.798851	1.1005	0.430481	0.964304	0.740052	1.25651	0.789978	0.863126	0.65499	1.1374	0.290125	0.314674	-1.68384	2.31319	0.757858	-0.446	-3.68654	2.79454	0.787554	1.37755	-1.9895	4.7446	0.423328
DCC	rs4078288	18	48801249	T	C	1.4272	1.03238	1.97302	0.0318	1.60964	1.07938	2.4004	0.0199	1.30662	0.587508	2.90594	0.5122	0.927932	0.760078	1.13285	0.460961	0.894173	0.705025	1.13407	0.356654	1.0194	0.62134	1.67249	0.940009	1.06706	-1.30535	3.43948	0.378785	1.07773	-1.80156	3.95702	0.4638	2.1213	-3.85406	8.09665	0.487137
DCC	rs9950125	18	48802542	G	A	1.48678	1.12078	1.9723	0.0061	1.83154	1.18457	2.83184	0.0067	1.54407	0.945334	2.522	0.0832	0.943008	0.795636	1.11768	0.498442	1.00166	0.760914	1.31859	0.990536	0.84623	0.632174	1.13276	0.254448	0.947788	-1.17876	3.07433	0.383132	-0.165423	-3.51988	3.18903	0.923071	2.77919	-0.729994	6.28837	0.121764
DCC	rs4940235	18	48807971	C	A	0.753669	0.574508	0.988701	0.0416	0.433677	0.270408	0.695526	0.0006	1.00253	0.649996	1.54628	0.9909	1.03042	0.887571	1.19625	0.694244	1.16084	0.897244	1.50187	0.252073	0.936647	0.719417	1.21947	0.62053	-0.0657758	-1.94917	1.81762	0.945477	-2.07292	-5.19023	1.04438	0.193555	1.99062	-1.20846	5.1897	0.223667
DCC	rs7506242	18	48808725	A	G	0.695562	0.411719	1.17509	0.1754	0.675739	0.3905	1.16933	0.1618	0.912206	0.04207	19.7794	0.9534	1.2983	0.939727	1.79369	0.125995	1.25731	0.897998	1.76039	0.194505	4.38906	1.0803	17.832	0.0970609	-3.23432	-7.01878	0.550146	0.0950686	-3.14359	-7.22015	0.932967	0.131839	-10.3603	-27.296	6.57541	0.231565
DCC	rs8087273	18	48819257	A	G	0.863652	0.48937	1.52419	0.6132	0.853386	0.469366	1.5516	0.6034	0.911958	0.0427211	19.4674	0.953	1.20923	0.860316	1.69964	0.286362	1.16179	0.814075	1.65801	0.417289	4.41007	1.08592	17.9098	0.0962984	-2.6278	-6.59512	1.33952	0.195304	-2.42619	-6.73819	1.8858	0.271079	-10.3498	-27.256	6.55633	0.231219
DCC	rs6508191	18	48831704	T	C	1.23722	0.899377	1.70198	0.1914	1.13497	0.76215	1.69015	0.5335	2.26438	1.0128	5.06265	0.047	0.938703	0.780145	1.12949	0.500485	0.892794	0.702265	1.13501	0.353604	1.01752	0.673384	1.53753	0.934883	-0.0813925	-2.27688	2.11409	0.942128	-0.0922122	-2.98893	2.8045	0.950295	-0.148	-5.15803	4.86203	0.953871
DCC	rs4132357	18	48834973	A	G	1.23722	0.899377	1.70198	0.1914	1.13497	0.76215	1.69015	0.5335	2.26438	1.0128	5.06265	0.047	0.938703	0.780145	1.12949	0.500485	0.892794	0.702265	1.13501	0.353604	1.01752	0.673384	1.53753	0.934883	-0.0813925	-2.27688	2.11409	0.942128	-0.0922122	-2.98893	2.8045	0.950295	-0.148	-5.15803	4.86203	0.953871
DCC	rs11874659	18	48842258	C	T	1.33851	0.985404	1.81814	0.0626	1.2916	0.861029	1.93747	0.2167	1.88837	0.995147	3.58333	0.0523	1.05173	0.8766	1.26186	0.587801	0.982882	0.768918	1.25638	0.890682	1.25712	0.89232	1.77106	0.202636	-0.30437	-2.41521	1.80647	0.777683	0.237802	-2.72962	3.20523	0.875307	-1.60644	-5.7078	2.49492	0.443331
DCC	rs4129439	18	48843081	A	G	0.656141	0.493442	0.872485	0.0039	0.441063	0.289915	0.671012	0.0001	0.870927	0.510886	1.4847	0.6118	1.02582	0.875165	1.20241	0.754879	1.12063	0.882168	1.42355	0.350323	0.900388	0.647072	1.25287	0.528709	-0.0386134	-2.047	1.96977	0.969968	-0.829324	-3.74076	2.08212	0.577098	1.42609	-2.59244	5.44462	0.487302
DCC	rs9964201	18	48854550	C	A	0.948057	0.598097	1.50279	0.8205	0.918806	0.556598	1.51672	0.7407	1.38365	0.193018	9.91867	0.7467	1.05062	0.799857	1.38	0.729302	1.00096	0.742405	1.34956	0.994985	1.96024	0.806673	4.76345	0.179914	-1.16606	-4.34506	2.01294	0.472798	-0.82554	-4.4499	2.79882	0.655634	-6.08519	-16.8409	4.67056	0.268452
DCC	rs4270245	18	48875048	G	A	1.31658	0.973769	1.78008	0.0744	1.31251	0.878136	1.96174	0.1853	1.71348	0.909564	3.22793	0.0962	1.03932	0.867305	1.24544	0.677696	0.985876	0.773123	1.25718	0.908883	1.2026	0.847216	1.70706	0.312465	-0.0695965	-2.19585	2.05666	0.948894	0.227581	-2.72647	3.18164	0.880088	-0.738814	-4.95869	3.48107	0.731745
DCC	rs10502963	18	48875453	T	C	1.19252	0.839126	1.69473	0.3266	1.1533	0.759371	1.7516	0.5038	1.83654	0.67612	4.9886	0.2337	0.878585	0.708278	1.08984	0.233192	0.813805	0.632915	1.04639	0.104735	1.16751	0.66742	2.0423	0.595856	0.593425	-1.90135	3.0882	0.64143	1.1807	-1.84496	4.20636	0.445022	-1.53964	-8.32391	5.24464	0.656812
DCC	rs9959803	18	48876902	T	C	0.638142	0.319045	1.27639	0.2046	0.638142	0.319045	1.27639	0.2046	.	.	.	1	1.06928	0.684737	1.66978	0.776711	1.06928	0.684737	1.66978	0.776711	1	1	1	1	-1.20224	-6.61017	4.20569	0.663382	-1.20224	-6.61017	4.20569	0.663382	NA	NA	NA	1
DCC	rs4414555	18	48897810	T	C	0.674863	0.507698	0.897069	0.007	0.47286	0.300336	0.744487	0.0013	0.763107	0.475806	1.22388	0.2624	1.04141	0.887036	1.22265	0.62154	1.10604	0.858949	1.42421	0.432068	0.996952	0.744993	1.33412	0.983596	-0.409818	-2.39245	1.57281	0.685692	-0.632585	-3.6926	2.42743	0.68566	-0.457175	-3.98728	3.07293	0.799815
DCC	rs1893368	18	48916171	A	G	1.38596	0.792331	2.42433	0.2532	1.72715	0.914021	3.26365	0.093	3.73E-06	1.46E-191	9.54E+179	0.9543	0.831623	0.586334	1.17953	0.291351	0.831623	0.586334	1.17953	0.291351	1	1	1	1	1.06208	-3.08358	5.20773	0.616052	1.06208	-3.08358	5.20773	0.616052	NA	NA	NA	1
DCC	rs8089828	18	48923723	C	T	0.674863	0.507698	0.897069	0.007	0.47286	0.300336	0.744487	0.0013	0.763107	0.475806	1.22388	0.2624	1.04141	0.887036	1.22265	0.62154	1.10604	0.858949	1.42421	0.432068	0.996952	0.744993	1.33412	0.983596	-0.409818	-2.39245	1.57281	0.685692	-0.632585	-3.6926	2.42743	0.68566	-0.457175	-3.98728	3.07293	0.799815
DCC	rs8088857	18	48923782	C	T	1.28227	0.887964	1.85167	0.1853	1.21567	0.794452	1.86023	0.3686	2.65809	0.847616	8.33565	0.0942	0.888652	0.713956	1.1061	0.284691	0.842386	0.653589	1.08572	0.181234	1.07377	0.586636	1.9654	0.825145	0.59183	-1.98025	3.16391	0.652353	0.780399	-2.27913	3.83993	0.61752	0.329545	-7.02031	7.6794	0.930036
DCC	rs8092993	18	48924109	G	A	1.27485	0.849951	1.91217	0.2409	1.2608	0.795517	1.99821	0.3244	2.00819	0.525766	7.67038	0.3083	0.831149	0.64704	1.06764	0.139231	0.795067	0.601784	1.05043	0.100554	0.981181	0.435623	2.20997	0.962984	1.30306	-1.63136	4.23749	0.384902	1.45262	-1.87908	4.78432	0.393576	1.97287	-7.86042	11.8062	0.694463
DCC	rs4939723	18	48927087	G	A	1.34478	0.994384	1.81863	0.055	1.36351	0.91195	2.03867	0.1314	1.71348	0.909564	3.22793	0.0962	1.01178	0.843105	1.2142	0.899988	0.938996	0.736368	1.19738	0.612625	1.2026	0.847216	1.70706	0.312465	0.199856	-1.92628	2.32599	0.853963	0.747719	-2.20513	3.70056	0.620074	-0.738814	-4.95869	3.48107	0.731745
DCC	rs10153414	18	48928770	G	-	.	.	.	1	.	.	.	1	.	.	.	1	1	1	1	1	1	1	1	1	1	1	1	1	NA	NA	NA	1	NA	NA	NA	1	NA	NA	NA	1
DCC	rs4359514	18	48935108	C	T	1.27813	0.591168	2.76339	0.533	1.15844	0.512324	2.61938	0.724	280184	6.10E-163	1.29E+173	0.9492	0.929558	0.605385	1.42732	0.725174	0.937821	0.58657	1.49941	0.781184	0.724938	0.108089	4.86207	0.684196	0.142883	-5.12298	5.40874	0.957626	-0.359925	-6.03527	5.31542	0.901169	9.33088	-14.5497	33.2114	0.444442
DCC	rs9959914	18	48946456	A	G	1.25814	0.935612	1.69185	0.1292	1.28236	0.850221	1.93414	0.2361	1.47403	0.82457	2.63504	0.191	1.03475	0.865669	1.23686	0.708378	1.00017	0.779612	1.28312	0.998951	1.12997	0.810876	1.57464	0.476496	-0.0705845	-2.19177	2.0506	0.948046	0.138012	-2.89084	3.16687	0.928902	-0.492643	-4.49609	3.51081	0.809591
DCC	rs6417121	18	48957744	G	A	0.721516	0.542343	0.959882	0.0254	0.596363	0.376642	0.944262	0.0279	0.71027	0.445838	1.13154	0.1505	1.07674	0.910704	1.27305	0.387316	1.15512	0.885729	1.50645	0.282223	1.04619	0.782218	1.39923	0.764876	-0.907219	-2.97013	1.1557	0.389466	-2.171	-5.36843	1.02643	0.184364	-0.0201812	-3.5507	3.51034	0.991069
DCC	rs10502962	18	48965412	A	G	1.14825	0.693516	1.90117	0.5912	1.18065	0.703578	1.9812	0.5297	1.95E-05	2.13E-200	1.79E+190	0.9623	0.77167	0.562942	1.05779	0.0976245	0.77167	0.562942	1.05779	0.0976245	1	1	1	1	2.49413	-1.28878	6.27703	0.197361	2.49413	-1.28878	6.27703	0.197361	NA	NA	NA	1
DCC	rs7238728	18	48966745	G	A	1.23145	0.806068	1.8813	0.336	1.06726	0.666846	1.7081	0.7863	8.07442	1.47843	44.0984	0.0162	0.803404	0.632215	1.02095	0.0635697	0.821628	0.616399	1.09519	0.172559	0.458959	0.203617	1.03451	0.0328428	2.45556	-0.542329	5.45344	0.10956	1.47187	-1.98493	4.92867	0.404704	14.3072	4.61648	23.9979	0.00411553
DCC	rs3794923	18	48981516	G	A	0.674683	0.5078	0.896411	0.0069	0.490665	0.323488	0.744238	0.0009	0.807928	0.474204	1.37651	0.4331	1.04618	0.890562	1.22899	0.583792	1.1274	0.888066	1.43122	0.323745	0.959249	0.689249	1.33502	0.801552	-0.426959	-2.43675	1.58283	0.677458	-1.12864	-4.02228	1.765	0.445242	0.462804	-3.54069	4.4663	0.820923
DCC	rs11662175	18	48982985	T	C	0.695587	0.525103	0.921422	0.0117	0.52033	0.335028	0.808122	0.0038	0.753478	0.466172	1.21785	0.2484	1.02383	0.871589	1.20266	0.774954	1.05532	0.822746	1.35365	0.668463	1.00198	0.745591	1.34654	0.989528	-0.185473	-2.15607	1.78512	0.853777	-0.204969	-3.21918	2.80924	0.894068	-0.322326	-3.89869	3.25404	0.859916
DCC	rs11082972	18	48987148	T	C	1.37025	1.0343	1.81532	0.0286	1.39813	0.908406	2.15188	0.1283	1.69869	1.03895	2.77736	0.0351	1.06315	0.902985	1.25173	0.462496	1.10922	0.848938	1.44932	0.444002	1.06534	0.80933	1.40234	0.658671	-0.647178	-2.64712	1.35276	0.526449	-0.832161	-4.07145	2.40713	0.615009	-0.921331	-4.26473	2.42207	0.589563
DCC	rs12962705	18	48994377	C	T	0.761797	0.324849	1.78648	0.5318	0.761797	0.324849	1.78648	0.5318	.	.	.	1	1.1677	0.693153	1.96714	0.569103	1.1677	0.693153	1.96714	0.569103	1	1	1	1	-1.10128	-7.44229	5.23973	0.733813	-1.10128	-7.44229	5.23973	0.733813	NA	NA	NA	1
DCC	rs7243444	18	48997412	G	A	1.07772	0.695793	1.66929	0.7375	1.07608	0.677411	1.70937	0.7563	1.24538	0.150185	10.3271	0.839	0.841204	0.640667	1.10451	0.205385	0.824716	0.622009	1.09348	0.173249	1.23817	0.31101	4.92929	0.792676	1.86263	-1.37531	5.10057	0.260524	2.00444	-1.39566	5.40455	0.24891	1.23443	-15.7156	18.1845	0.886599
DCC	rs4609919	18	48998837	G	A	1.24862	0.796792	1.95665	0.3331	1.32033	0.800174	2.17862	0.2773	0.98392	0.192901	5.01862	0.9844	1.08841	0.836522	1.41615	0.532468	1.07829	0.808992	1.43724	0.609658	1.39766	0.520102	3.75589	0.531086	-1.48096	-4.63674	1.67481	0.358489	-1.60891	-5.09098	1.87315	0.365929	-2.30812	-14.3351	9.71884	0.707099
DCC	rs6508210	18	49001189	C	A	1.34649	1.01921	1.77887	0.0368	1.37399	0.888175	2.12553	0.1541	1.66486	1.02578	2.70207	0.0396	1.04469	0.888615	1.22817	0.596466	1.09728	0.837705	1.43729	0.49731	1.02799	0.783277	1.34915	0.843607	-0.494604	-2.47758	1.48837	0.625333	-0.73078	-3.99366	2.5321	0.661033	-0.618936	-3.91105	2.67318	0.712799
DCC	rs10502966	18	49002497	A	G	0.662565	0.499904	0.878153	0.0043	0.478807	0.313983	0.730154	0.0007	0.759708	0.454778	1.2691	0.2943	1.05559	0.899532	1.23873	0.508743	1.14078	0.897275	1.45036	0.280858	0.978855	0.709974	1.34957	0.895256	-0.483641	-2.4791	1.51182	0.635134	-1.13621	-4.04623	1.77381	0.444767	0.189855	-3.70334	4.08305	0.923923
DCC	rs7243756	18	49004873	G	A	1.24306	0.75361	2.05039	0.3945	1.28336	0.766879	2.14769	0.3427	1.95E-05	2.13E-200	1.79E+190	0.9623	0.765675	0.561498	1.0441	0.0826749	0.765675	0.561498	1.0441	0.0826749	1	1	1	1	2.79333	-0.926216	6.51288	0.14219	2.79333	-0.926216	6.51288	0.14219	NA	NA	NA	1
DCC	rs8087057	18	49023407	G	A	117068	3.42E-143	4.01E+152	0.9464	117068	3.42E-143	4.01E+152	0.9464	.	.	.	1	1.1496	0.287057	4.60389	0.857507	1.1496	0.287057	4.60389	0.857507	1	1	1	1	-6.32051	-23.2546	10.6136	0.465068	-6.32051	-23.2546	10.6136	0.465068	NA	NA	NA	1
DCC	rs2879526	18	49023541	A	G	1.19967	0.860285	1.67293	0.2838	1.10464	0.73589	1.65816	0.6313	2.26828	0.917764	5.60609	0.0766	0.939511	0.769248	1.14746	0.538512	0.838878	0.656769	1.07148	0.156837	1.37978	0.881215	2.16042	0.179291	0.313847	-1.95954	2.58724	0.786917	1.41074	-1.54381	4.36529	0.350171	-2.95238	-8.36427	2.45951	0.285901
DCC	rs11082974	18	49024169	C	A	1.3097	0.97793	1.75402	0.0708	1.30692	0.87186	1.95906	0.1955	1.69615	0.942686	3.05184	0.0785	1.01226	0.852296	1.20226	0.889726	0.973048	0.762718	1.24138	0.826689	1.09868	0.794613	1.51912	0.573193	-0.0218949	-2.06981	2.02602	0.983297	0.139723	-2.81952	3.09896	0.926334	-0.32684	-4.25537	3.60169	0.870588
DCC	rs1431197	18	49045958	C	T	0.730815	0.554036	0.964	0.0269	0.52524	0.328321	0.840268	0.0075	0.798421	0.514137	1.2399	0.3166	0.983689	0.841232	1.15027	0.836741	1.04092	0.800282	1.35391	0.76239	0.914411	0.698774	1.19659	0.51151	-0.00746988	-1.95175	1.93681	0.993997	-0.726344	-3.92042	2.46773	0.656159	0.735861	-2.52469	3.99641	0.65859
DCC	rs10502967	18	49046088	C	T	1.25925	0.943971	1.67982	0.1175	1.16697	0.776829	1.75303	0.4574	1.78425	1.01695	3.13049	0.044	0.994014	0.839822	1.17652	0.944298	0.975753	0.763851	1.24644	0.844854	1.02018	0.742463	1.40177	0.902746	0.514981	-1.51291	2.54287	0.619067	0.24492	-2.73071	3.22055	0.871957	1.42675	-2.3957	5.24919	0.465053
DCC	rs16956462	18	49053520	A	-	.	.	.	1	.	.	.	1	.	.	.	1	1	1	1	1	1	1	1	1	1	1	1	1	NA	NA	NA	1	NA	NA	NA	1	NA	NA	NA	1
DCC	rs1431187	18	49057974	G	A	1.42262	0.889885	2.27427	0.1414	1.56847	0.924611	2.66068	0.0956	0.98392	0.192901	5.01862	0.9844	1.05415	0.805241	1.38	0.708873	1.03672	0.772174	1.39191	0.813006	1.39766	0.520102	3.75589	0.531086	-1.11954	-4.34005	2.10098	0.496229	-1.17441	-4.74827	2.39945	0.520065	-2.30812	-14.3351	9.71884	0.707099
DCC	rs1988344	18	49076736	A	G	1.20548	0.764995	1.89958	0.4209	1.16651	0.714201	1.90528	0.5386	3.10852	0.307912	31.382	0.3368	1.01455	0.782367	1.31565	0.913871	0.975321	0.728991	1.30489	0.865149	1.50575	0.669414	3.38696	0.357519	0.0888479	-2.96659	3.14429	0.954592	0.54791	-2.98202	4.07784	0.761186	-3.34758	-13.1985	6.50338	0.50594
DCC	rs6508218	18	49078003	A	G	1.19251	0.752682	1.88936	0.4536	1.15086	0.699452	1.89361	0.5804	3.10852	0.307912	31.382	0.3368	1.01262	0.778929	1.31642	0.925861	0.972141	0.723873	1.30556	0.849438	1.50575	0.669414	3.38696	0.357519	-0.000363504	-3.08328	3.08256	0.999816	0.440068	-3.13612	4.01626	0.80959	-3.34758	-13.1985	6.50338	0.50594
DCC	rs4940251	18	49087080	A	C	1.28483	0.963774	1.71283	0.0881	1.28221	0.855241	1.92235	0.2294	1.63486	0.925707	2.88726	0.0908	0.992822	0.835656	1.17955	0.934635	0.951835	0.745085	1.21596	0.695044	1.06547	0.768607	1.47699	0.711182	0.399761	-1.66138	2.4609	0.704137	0.295751	-2.69104	3.28254	0.84626	0.949761	-2.99768	4.8972	0.637608
DCC	rs8097413	18	49104729	T	C	1.25078	0.783798	1.99598	0.3485	1.28044	0.781498	2.09794	0.3269	1.09655	0.119802	10.0367	0.935	0.967058	0.73489	1.27257	0.808291	0.919919	0.687312	1.23125	0.571663	2.15405	0.799836	5.8011	0.177368	0.976942	-2.19525	4.14914	0.5466	1.81868	-1.68685	5.32422	0.310129	-7.21654	-19.1422	4.70916	0.236643
DCC	rs8087757	18	49111739	G	A	147797	3.22E-163	6.79E+172	0.9519	147797	3.22E-163	6.79E+172	0.9519	.	.	.	1	0.580775	0.0819616	4.11534	0.545854	0.580775	0.0819616	4.11534	0.545854	1	1	1	1	12.2701	-11.6137	36.1538	0.314859	12.2701	-11.6137	36.1538	0.314859	NA	NA	NA	1
DCC	rs11872471	18	49114530	G	T	1.27919	0.825176	1.983	0.2714	1.4005	0.846531	2.31699	0.1903	0.918128	0.223219	3.77637	0.9058	1.01771	0.786422	1.31702	0.894817	1.0075	0.754807	1.34478	0.959686	1.16704	0.48308	2.81939	0.756196	-0.517227	-3.62335	2.58889	0.74439	-0.662429	-4.17012	2.84526	0.71156	0.0259259	-10.754	10.8059	0.996242
DCC	rs12968567	18	49127466	C	T	1.24755	0.93698	1.66107	0.1305	1.27573	0.853989	1.90576	0.2349	1.47586	0.833382	2.61364	0.1825	0.987289	0.83047	1.17372	0.884525	0.957128	0.750838	1.22009	0.7252	1.03608	0.740846	1.44897	0.838461	0.421285	-1.65169	2.49426	0.690702	0.192892	-2.75628	3.14206	0.898089	1.23952	-2.80154	5.28059	0.548209
DCC	rs11874922	18	49140166	A	G	1.23491	0.801186	1.90342	0.3396	1.3337	0.813008	2.18787	0.2547	0.914258	0.222304	3.76001	0.9011	1.04392	0.809276	1.3466	0.746374	1.03983	0.781746	1.38312	0.791408	1.16704	0.48308	2.81939	0.756196	-0.816489	-3.89434	2.26136	0.603522	-1.03746	-4.50193	2.42702	0.557733	0.0259259	-10.754	10.8059	0.996242
DCC	rs10502969	18	49141125	A	C	1.15388	0.721872	1.84444	0.55	1.1702	0.711726	1.92402	0.5358	1.09428	0.118446	10.1097	0.9367	1.01565	0.770256	1.33921	0.913005	0.970919	0.722726	1.30434	0.842929	2.12779	0.790072	5.7305	0.183521	0.389635	-2.80333	3.5826	0.81115	1.11045	-2.43076	4.65165	0.539326	-7.11567	-18.989	4.75762	0.241178
DCC	rs10502970	18	49141839	T	C	1.24375	0.890194	1.73774	0.2017	1.29652	0.862726	1.94844	0.212	1.35985	0.560726	3.29787	0.4967	1.02268	0.837536	1.24876	0.827069	0.96908	0.760906	1.23421	0.798344	1.33141	0.823397	2.15285	0.263156	-0.238463	-2.5749	2.09797	0.841596	0.226983	-2.70851	3.16248	0.87965	-2.37441	-8.19104	3.44223	0.424354
DCC	rs8095929	18	49148198	T	C	1.36594	0.961322	1.94087	0.0824	1.46338	0.966889	2.21482	0.0723	1.3819	0.510294	3.74225	0.5248	1.01237	0.820279	1.24943	0.909211	0.984382	0.771748	1.2556	0.89889	1.22276	0.683203	2.18843	0.511238	0.535317	-1.95894	3.02958	0.674338	0.828676	-2.11894	3.7763	0.582069	-0.461343	-7.51154	6.58886	0.898041
DCC	rs8091068	18	49154430	C	T	1.15788	0.871625	1.53815	0.3122	1.14672	0.7636	1.72206	0.5096	1.3803	0.780302	2.44166	0.2686	1.04671	0.884009	1.23935	0.597329	1.05436	0.822161	1.35215	0.675444	1.08623	0.782287	1.50827	0.634142	-0.62328	-2.67404	1.42748	0.551911	-0.600212	-3.625	2.42457	0.697659	-1.32832	-5.33925	2.6826	0.516859
DCC	rs11082983	18	49157825	A	G	1.25186	0.809786	1.93527	0.3126	1.35826	0.823552	2.24013	0.2309	0.93401	0.229442	3.80215	0.9241	1.05289	0.816606	1.35754	0.699035	1.02903	0.772293	1.3711	0.846715	1.38469	0.615677	3.11425	0.456379	-1.28893	-4.3145	1.73664	0.404456	-1.18256	-4.66703	2.30191	0.506494	-4.1995	-14.0459	5.64687	0.403917
DCC	rs1910713	18	49158637	C	A	1.31899	0.943371	1.84417	0.106	1.42983	0.953301	2.14457	0.0844	1.26485	0.520874	3.07145	0.6039	0.943339	0.769784	1.15602	0.572273	0.905515	0.711875	1.15183	0.417736	1.09111	0.64757	1.83845	0.755744	1.12209	-1.2861	3.53028	0.361916	1.58403	-1.33207	4.50012	0.287967	0.298327	-6.05564	6.6523	0.926746
DCC	rs1394466	18	49159204	G	A	1.33128	1.00677	1.76039	0.0452	1.67855	1.07582	2.61896	0.0229	1.25949	0.787456	2.01449	0.3361	0.990787	0.83012	1.18255	0.918347	0.971851	0.732869	1.28876	0.844409	1.0047	0.755161	1.3367	0.974365	0.603175	-1.52343	2.72977	0.57872	-0.230683	-3.65782	3.19645	0.895138	1.79552	-1.6251	5.21614	0.304472
DCC	rs11665242	18	49161125	A	G	0.690915	0.523235	0.912331	0.0094	0.617026	0.406884	0.935697	0.0234	0.591449	0.355484	0.984045	0.0437	1.001	0.845585	1.18499	0.990717	1.02991	0.806661	1.31494	0.812351	0.952519	0.684774	1.32495	0.767771	-0.341301	-2.41114	1.72853	0.746798	-1.13442	-4.09064	1.8218	0.452621	0.80002	-3.20273	4.80277	0.695555
DCC	rs12965919	18	49174634	A	C	1.38673	0.945101	2.03472	0.0952	1.47797	0.9474	2.30568	0.0857	1.42113	0.433346	4.6605	0.5622	0.912847	0.727796	1.14495	0.425523	0.910428	0.703402	1.17839	0.473232	0.816145	0.384579	1.732	0.584449	1.23541	-1.52072	3.99154	0.380417	1.1302	-1.99391	4.25432	0.478889	3.89606	-5.2369	13.029	0.403817
DCC	rs1010360	18	49182439	A	C	1.29489	0.948918	1.76699	0.1038	1.36662	0.917238	2.03617	0.1253	1.4756	0.705198	3.08764	0.3022	1.06229	0.885556	1.2743	0.517025	1.08578	0.856338	1.3767	0.497016	1.06596	0.699507	1.6244	0.774031	-0.619485	-2.84337	1.6044	0.585528	-1.20499	-4.08295	1.67298	0.412568	0.520916	-4.58189	5.62372	0.841563
DCC	rs11082993	18	49189351	A	G	1.43887	1.08357	1.91066	0.0122	1.73207	1.11704	2.68575	0.0144	1.49459	0.917907	2.43358	0.1068	0.949644	0.793175	1.13698	0.573817	0.836324	0.633583	1.10394	0.213894	1.05342	0.791824	1.40144	0.725551	1.01659	-1.07521	3.1084	0.341667	1.49763	-1.85283	4.84809	0.381742	1.15723	-2.26726	4.58173	0.508313
DCC	rs10853631	18	49190778	A	G	1.41999	1.06956	1.88525	0.0156	1.72471	1.11226	2.6744	0.0152	1.44397	0.887384	2.34965	0.1397	0.946239	0.789958	1.13344	0.548517	0.836324	0.633583	1.10394	0.213894	1.04478	0.784125	1.39207	0.76824	1.0385	-1.06154	3.13855	0.333279	1.49763	-1.85283	4.84809	0.381742	1.20733	-2.23635	4.65101	0.492563
DCC	rs11876154	18	49194256	A	G	1.41877	1.06855	1.88378	0.0159	1.71155	1.10349	2.65469	0.0167	1.4554	0.894038	2.36923	0.1318	0.946374	0.790406	1.13312	0.548618	0.841225	0.637202	1.11057	0.229232	1.03816	0.77899	1.38355	0.800809	1.03649	-1.06213	3.13512	0.33389	1.43067	-1.91989	4.78123	0.403377	1.27572	-2.1671	4.71853	0.4683
DCC	rs10502976	18	49195960	A	C	1.42317	1.07029	1.89239	0.0155	1.70596	1.09761	2.6515	0.018	1.47439	0.903404	2.40626	0.1209	0.947609	0.791627	1.13433	0.557595	0.846078	0.640972	1.11682	0.244634	1.03544	0.777	1.37983	0.814298	1.03532	-1.04265	3.11329	0.329666	1.39219	-1.92761	4.71199	0.411831	1.31631	-2.09427	4.7269	0.45003
DCC	rs12953529	18	49222971	A	G	0.652427	0.490841	0.867209	0.0034	0.64868	0.42223	0.99658	0.0487	0.469326	0.282536	0.779608	0.0036	1.03257	0.863002	1.23546	0.727121	0.960922	0.749578	1.23185	0.754975	1.20323	0.868157	1.66763	0.276807	-0.650517	-2.74879	1.44776	0.543926	-0.0775513	-3.09184	2.93674	0.959819	-2.18615	-6.14322	1.77093	0.279838
DCC	rs12604940	18	49226213	A	G	1.16119	0.758116	1.77858	0.4924	1.31645	0.810863	2.13728	0.2666	0.49225	0.117892	2.05535	0.3315	1.10711	0.857169	1.42993	0.441099	1.10044	0.833501	1.45286	0.503099	1.39766	0.520102	3.75589	0.531086	-1.41601	-4.49024	1.65822	0.367434	-1.51754	-4.88513	1.85004	0.377883	-2.30812	-14.3351	9.71884	0.707099
DCC	rs7232617	18	49278804	C	T	1.34881	0.889639	2.04498	0.1593	1.44217	0.895881	2.32159	0.1323	1.22481	0.307171	4.88378	0.7739	0.897954	0.700076	1.15176	0.390197	0.912966	0.691077	1.2061	0.518399	0.626672	0.233511	1.68179	0.312611	1.782	-1.2635	4.8275	0.252469	1.31159	-2.02577	4.64896	0.441809	10.515	-1.36378	22.3939	0.0838946
DCC	rs1105642	18	49281085	G	A	1.45517	0.963586	2.19753	0.0751	1.59162	0.994648	2.54687	0.0532	1.20223	0.302076	4.78471	0.794	0.894532	0.700773	1.14186	0.364453	0.907351	0.691948	1.18981	0.478638	0.633028	0.235876	1.69888	0.324174	1.89606	-1.09358	4.88569	0.21492	1.47085	-1.78866	4.73035	0.377236	10.4593	-1.45465	22.3732	0.0864442
DCC	rs870508	18	49281553	T	G	1.43672	0.95785	2.155	0.0804	1.62605	1.01809	2.59704	0.0423	0.954596	0.25401	3.58746	0.9452	0.873185	0.68416	1.11443	0.268318	0.880006	0.672116	1.1522	0.347803	0.639207	0.23815	1.71567	0.335591	2.13367	-0.854344	5.12168	0.162772	1.76156	-1.49345	5.01658	0.289754	10.3764	-1.59056	22.3433	0.0903657
DCC	rs4453579	18	49301831	G	A	1.64027	1.21823	2.20853	0.0012	1.67049	1.10046	2.53579	0.0163	2.47361	1.38355	4.42252	0.0024	0.931363	0.782446	1.10862	0.423018	0.843094	0.653671	1.08741	0.192579	1.02072	0.749254	1.39053	0.897395	1.20551	-0.823898	3.23491	0.245358	1.82236	-1.23322	4.87794	0.243473	1.33088	-2.36914	5.0309	0.481427
DCC	rs2270954	18	49311296	C	A	1.02815	0.689381	1.53338	0.8918	1.20231	0.767743	1.88287	0.4211	0.196552	0.0370245	1.04343	0.0566	0.967595	0.747856	1.2519	0.800084	0.94971	0.729272	1.23678	0.697654	2.01998	0.510288	7.99611	0.397599	-0.0363	-3.11196	3.03936	0.981561	0.0786436	-3.12913	3.28641	0.96171	-3.29853	-20.2447	13.6476	0.703121
DCC	rs2292043	18	49313161	T	C	1.37147	1.02129	1.84171	0.0362	1.36627	0.9146	2.04101	0.1281	2.07029	1.07357	3.99237	0.0303	1.01096	0.856428	1.19338	0.897875	1.03328	0.813425	1.31256	0.788746	0.97916	0.691777	1.38593	0.904472	-0.337769	-2.38294	1.7074	0.746415	-0.453846	-3.37613	2.46844	0.76106	-0.499076	-4.7514	3.75325	0.818239
DPYSL2	rs401004	8	26487383	G	A	0.882424	0.606875	1.28308	0.5128	0.855186	0.547181	1.33657	0.4926	0.877933	0.297207	2.59337	0.8138	0.85545	0.675283	1.08368	0.186086	0.836546	0.632816	1.10587	0.20357	0.772592	0.381591	1.56424	0.454725	0.648936	-2.17584	3.47372	0.652873	0.475095	-2.84662	3.79681	0.779434	2.80712	-5.75644	11.3707	0.521098
DPYSL2	rs6998628	8	26489480	G	A	1.10868	0.833529	1.47466	0.4787	1.10744	0.71319	1.71964	0.6497	1.1938	0.732248	1.94627	0.4778	0.924933	0.77734	1.10055	0.378567	0.838365	0.642456	1.09402	0.199844	0.984368	0.738832	1.3115	0.913796	0.317525	-1.73059	2.36564	0.761463	0.715007	-2.49166	3.92167	0.662434	0.0751938	-3.41209	3.56247	0.966321
DPYSL2	rs6983262	8	26489803	C	T	1.44412	0.920396	2.26586	0.1104	1.35138	0.835948	2.18461	0.2197	713424	2.44E-199	2.08E+210	0.9553	1.09862	0.864152	1.39671	0.448162	1.05559	0.798562	1.39535	0.709295	1.65901	0.854546	3.22078	0.173873	-1.47483	-4.2825	1.33284	0.304128	-0.772527	-4.16142	2.61637	0.655375	-7.80785	-15.8498	0.234064	0.0580986
DPYSL2	rs920697	8	26492993	A	G	1.40711	0.990072	1.99982	0.0574	1.3038	0.870378	1.95305	0.1988	3.80846	1.22512	11.8392	0.0212	1.0216	0.836204	1.2481	0.835389	0.937371	0.736316	1.19333	0.598881	1.50756	0.954152	2.38195	0.0988302	-0.421222	-2.7115	1.86905	0.718768	0.909502	-2.01211	3.83111	0.542269	-5.74216	-11.2464	-0.237913	0.0418416
DPYSL2	rs1662248	8	26499553	T	G	0.800101	0.59863	1.06938	0.1325	0.800999	0.536765	1.19531	0.2778	0.623769	0.338227	1.15037	0.1313	0.951483	0.797048	1.13584	0.580657	0.99236	0.779737	1.26296	0.950297	0.805135	0.539489	1.20159	0.274906	-0.104088	-2.3122	2.10403	0.926456	-0.78885	-3.71433	2.13663	0.597583	1.68313	-3.19092	6.55718	0.499094
DPYSL2	rs327235	8	26500471	G	A	0.862794	0.625367	1.19036	0.3692	0.840945	0.565569	1.2504	0.3924	0.807269	0.358592	1.81734	0.6053	0.917546	0.751381	1.12046	0.395162	0.890949	0.698807	1.13592	0.350182	0.945444	0.570004	1.56817	0.822408	0.414944	-1.96539	2.79528	0.732862	0.404847	-2.51121	3.32091	0.78574	0.969353	-5.18238	7.12108	0.757675
DPYSL2	rs327234	8	26500586	A	G	0.917105	0.697036	1.20665	0.5368	0.941334	0.60856	1.45608	0.786	0.833937	0.522434	1.33118	0.4469	1.00203	0.848978	1.18267	0.980891	0.98882	0.762047	1.28308	0.932789	1.01945	0.768455	1.35242	0.894464	-0.809283	-2.79951	1.18095	0.426149	-0.859914	-4.00672	2.28689	0.59267	-1.37534	-4.79869	2.04802	0.431712
DPYSL2	rs7825468	8	26506390	A	G	1.0112	0.766572	1.33389	0.9372	1.04275	0.669694	1.6236	0.8531	0.985304	0.618671	1.56921	0.9503	1.03475	0.874329	1.22459	0.691331	0.971677	0.746901	1.2641	0.831885	1.13636	0.861386	1.49911	0.370987	0.425567	-1.56031	2.41144	0.6748	1.29598	-1.89556	4.48751	0.426786	-0.214983	-3.57005	3.14009	0.900148
DPYSL2	rs5029306	8	26509022	C	T	1.19514	0.886249	1.6117	0.2431	1.1564	0.771844	1.73254	0.4814	1.52841	0.82046	2.84721	0.182	0.931526	0.780449	1.11185	0.430615	0.867959	0.679925	1.10799	0.257694	1.00665	0.716928	1.41345	0.969564	0.267237	-1.82467	2.35915	0.802479	0.66383	-2.2857	3.61336	0.659475	-0.260684	-4.40236	3.88099	0.901909
DPYSL2	rs327232	8	26511632	C	T	0.945381	0.665505	1.34296	0.7539	0.858412	0.570461	1.29171	0.4643	1.66453	0.573807	4.82856	0.3488	0.865329	0.700744	1.06857	0.172139	0.843	0.654386	1.08598	0.182544	0.812826	0.455082	1.4518	0.469578	1.55971	-0.966569	4.086	0.22729	1.54295	-1.49597	4.58187	0.320544	3.8083	-3.22762	10.8442	0.289682
DPYSL2	rs7834325	8	26517277	G	T	1.00506	0.754199	1.33936	0.9725	1.03314	0.659533	1.61839	0.8868	0.976803	0.602682	1.58316	0.9241	1.05886	0.889278	1.26078	0.520841	1.00073	0.765034	1.30904	0.995748	1.17048	0.880868	1.55532	0.284677	-0.10761	-2.16658	1.95136	0.918485	0.569578	-2.69144	3.83059	0.732359	-0.937528	-4.38239	2.50733	0.594177
DPYSL2	rs327229	8	26518078	G	A	1.19449	0.72637	1.96431	0.484	1.12562	0.674358	1.87885	0.6509	257449	4.83E-121	1.37E+131	0.9328	0.933295	0.700159	1.24406	0.625577	0.91239	0.66914	1.24407	0.558421	1.15899	0.372779	3.60336	0.817074	0.798375	-2.61988	4.21663	0.647474	1.13111	-2.60076	4.86298	0.55296	-2.46814	-16.3306	11.3944	0.727383
DPYSL2	rs11780026	8	26518541	A	G	1.10531	0.769876	1.58689	0.5876	1.0897	0.717828	1.65423	0.6868	1.40672	0.456495	4.33491	0.5526	1.10652	0.893981	1.3696	0.356784	1.02393	0.797845	1.31408	0.853325	1.90359	1.12753	3.2138	0.027811	-1.53333	-3.96424	0.897576	0.21741	-0.523977	-3.55224	2.50429	0.734768	-8.08205	-14.3515	-1.81257	0.0120808
DPYSL2	rs13249543	8	26519261	A	G	1.36542	0.984815	1.89312	0.0623	1.49154	0.999813	2.22511	0.0506	1.3404	0.586887	3.06137	0.4872	1.10563	0.909145	1.34459	0.31716	1.13097	0.887951	1.4405	0.318366	1.12756	0.698657	1.81978	0.646609	-0.120803	-2.47482	2.23322	0.919956	-0.328663	-3.21758	2.56025	0.823717	0.593176	-5.21611	6.40246	0.841528
DPYSL2	rs11775967	8	26522777	C	A	1.10531	0.769876	1.58689	0.5876	1.0897	0.717828	1.65423	0.6868	1.40672	0.456495	4.33491	0.5526	1.10652	0.893981	1.3696	0.356784	1.02393	0.797845	1.31408	0.853325	1.90359	1.12753	3.2138	0.027811	-1.53333	-3.96424	0.897576	0.21741	-0.523977	-3.55224	2.50429	0.734768	-8.08205	-14.3515	-1.81257	0.0120808
DPYSL2	rs7011131	8	26526139	T	G	1.11626	0.771603	1.61486	0.5596	1.10675	0.719267	1.70298	0.6448	1.38348	0.450884	4.24505	0.5706	1.1086	0.891846	1.37804	0.357943	1.0208	0.78919	1.32037	0.876002	1.92207	1.13765	3.24736	0.0258901	-1.4954	-3.96342	0.972614	0.236067	-0.384928	-3.502	2.73215	0.808937	-8.21067	-14.4675	-1.95383	0.0106594
DPYSL2	rs17321828	8	26527954	G	A	1.06574	0.750315	1.51377	0.7223	1.15688	0.762883	1.75437	0.493	0.72016	0.262486	1.97584	0.5241	1.03575	0.831403	1.29033	0.756676	0.988353	0.77273	1.26414	0.925519	1.57201	0.83397	2.96318	0.196289	-0.800202	-3.37105	1.77065	0.542323	-0.551269	-3.53833	2.43579	0.717839	-3.50189	-11.1848	4.18103	0.372445
DPYSL2	rs4733013	8	26528572	G	A	0.810645	0.575249	1.14237	0.2309	0.849454	0.567666	1.27112	0.4279	0.466965	0.169554	1.28606	0.1413	1.05045	0.845415	1.30521	0.661906	1.06831	0.836717	1.36399	0.597014	0.95809	0.451944	2.03108	0.908676	-0.994505	-3.64996	1.66095	0.46355	-1.42084	-4.3702	1.52853	0.345893	1.84382	-7.29821	10.9858	0.692927
DPYSL2	rs2585459	8	26529541	A	G	1.18345	0.878723	1.59386	0.268	1.2602	0.84417	1.88125	0.2584	1.1951	0.642405	2.22332	0.5739	1.04242	0.869982	1.24905	0.65435	0.986074	0.7737	1.25674	0.909951	1.21749	0.858009	1.72759	0.281761	-0.992793	-3.10768	1.1221	0.358342	-0.236708	-3.1811	2.70769	0.874912	-3.45571	-7.65655	0.745124	0.108042
DPYSL2	rs403185	8	26532638	G	A	1.17796	0.882992	1.57147	0.2659	1.2205	0.800615	1.8606	0.3547	1.26834	0.74814	2.15025	0.3778	0.980929	0.827593	1.16268	0.82404	0.96655	0.749266	1.24684	0.795113	0.986466	0.728676	1.33546	0.929346	-0.0230352	-2.0765	2.03043	0.982475	0.320187	-2.76718	3.40755	0.839076	-0.528286	-4.2059	3.14933	0.7785
DPYSL2	rs11774146	8	26536278	T	C	0.97331	0.563225	1.68198	0.9228	0.852639	0.483384	1.50397	0.5821	1205360	4.90E-185	2.97E+196	0.9501	0.840814	0.613759	1.15187	0.264617	0.877867	0.611945	1.25935	0.472163	0.364664	0.0904776	1.46976	0.0903649	3.48897	-0.510424	7.48837	0.088429	2.87503	-1.48723	7.23729	0.197528	18.8626	2.06031	35.665	0.0286208
DPYSL2	rs7829347	8	26536534	T	C	0.891379	0.550686	1.44285	0.64	0.911957	0.545786	1.52379	0.7251	0.480755	0.0534362	4.32526	0.5138	0.74714	0.544098	1.02595	0.0619718	0.715885	0.515346	0.99446	0.0385875	1.85586	0.466643	7.38087	0.444574	3.27033	-0.390325	6.93098	0.0810713	3.99446	0.0792566	7.90967	0.0465296	-4.39706	-21.2415	12.4473	0.60932
DPYSL2	rs327221	8	26536952	G	A	0.712858	0.477195	1.0649	0.0989	0.624067	0.403156	0.966028	0.0349	2.1418	0.523101	8.76948	0.2901	0.935858	0.734881	1.1918	0.587658	0.944622	0.714892	1.24817	0.683126	0.786076	0.349071	1.77017	0.54544	1.29292	-1.66222	4.24807	0.391903	1.37321	-1.99525	4.74166	0.42497	2.61586	-7.23822	12.4699	0.603275
DPYSL2	rs327225	8	26539107	T	G	1.29078	0.88954	1.87302	0.1796	1.28756	0.843768	1.96476	0.2416	1.91822	0.548803	6.70471	0.3081	1.11714	0.902074	1.38349	0.314683	1.01434	0.790339	1.30182	0.911235	2.13424	1.28041	3.55746	0.00878372	-1.2727	-3.67826	1.13286	0.300667	0.0710526	-2.95784	3.09994	0.963361	-8.58663	-14.6545	-2.51872	0.00592662
DPYSL2	rs17322528	8	26544163	G	T	1.19729	0.815595	1.75763	0.3583	1.15941	0.753488	1.78402	0.5014	2.17961	0.532046	8.92915	0.2793	1.06598	0.853667	1.33111	0.575239	0.945111	0.730641	1.22254	0.662916	2.32054	1.37065	3.92875	0.00532262	-0.917738	-3.38727	1.55179	0.467003	0.821678	-2.30379	3.94715	0.606775	-9.42179	-15.6649	-3.17869	0.00336828
DPYSL2	rs327216	8	26547380	C	T	0.620473	0.369308	1.04245	0.072	0.627087	0.369598	1.06396	0.0842	1.01E-05	2.13E-198	4.75E+187	0.9595	1.22496	0.880635	1.70392	0.2392	1.22496	0.880635	1.70392	0.2392	1	1	1	1	-2.93746	-6.92614	1.05122	0.150043	-2.93746	-6.92614	1.05122	0.150043	NA	NA	NA	1
DPYSL2	rs1867042	8	26548477	T	G	0.913922	0.664997	1.25603	0.5793	0.978103	0.658605	1.45259	0.9127	0.636096	0.290847	1.39117	0.2577	1.00591	0.819538	1.23466	0.955113	0.951674	0.74904	1.20913	0.68474	1.34106	0.808352	2.22484	0.277354	-0.314305	-2.71367	2.08506	0.797568	0.174582	-2.73556	3.08473	0.906486	-2.85931	-9.01629	3.29766	0.363517
DPYSL2	rs13277175	8	26553930	T	G	1.05425	0.784209	1.41728	0.7266	1.03561	0.675032	1.5888	0.8727	1.12692	0.657764	1.9307	0.6637	0.99421	0.83809	1.17941	0.946855	1.0688	0.825325	1.38411	0.612406	0.886463	0.642385	1.22328	0.457492	-0.495791	-2.62883	1.63724	0.64906	-1.27203	-4.40597	1.86191	0.426991	0.297592	-3.52844	4.12362	0.878944
DPYSL2	rs4733048	8	26555006	T	C	0.876211	0.584734	1.31298	0.5222	0.878169	0.566348	1.36167	0.5618	0.700579	0.136328	3.60022	0.6702	0.959632	0.740922	1.2429	0.751469	0.89535	0.682805	1.17406	0.420013	3.50332	1.42423	8.61749	0.0220031	0.356968	-2.59526	3.3092	0.81284	1.24617	-2.02668	4.51902	0.456135	-8.73333	-19.4634	1.99671	0.111808
DPYSL2	rs10088957	8	26555035	A	G	1.18379	0.846369	1.65572	0.3248	1.1669	0.782481	1.74017	0.4494	1.5672	0.62137	3.95272	0.3416	1.06171	0.877953	1.28393	0.538792	1.08131	0.850928	1.37406	0.523063	1.06878	0.663957	1.72044	0.791684	-0.891549	-3.20879	1.42569	0.45144	-0.740107	-3.64512	2.16491	0.617939	-2.52797	-8.21042	3.15448	0.384004
DPYSL2	rs17055593	8	26556007	A	C	1.17463	0.737244	1.8715	0.4985	1.2036	0.731571	1.98018	0.466	0.975961	0.116583	8.17014	0.9821	1.03676	0.781841	1.3748	0.805159	1.0238	0.762532	1.37459	0.876798	1.52007	0.37799	6.11287	0.585432	-0.0788397	-3.4645	3.30682	0.96363	-0.0308219	-3.60739	3.54575	0.986536	-1.28388	-18.2339	15.6661	0.882089
DPYSL2	rs10093591	8	26556547	A	G	1.17463	0.737244	1.8715	0.4985	1.2036	0.731571	1.98018	0.466	0.975961	0.116583	8.17014	0.9821	1.03676	0.781841	1.3748	0.805159	1.0238	0.762532	1.37459	0.876798	1.52007	0.37799	6.11287	0.585432	-0.0788397	-3.4645	3.30682	0.96363	-0.0308219	-3.60739	3.54575	0.986536	-1.28388	-18.2339	15.6661	0.882089
DPYSL2	rs9644117	8	26561435	C	T	1.08303	0.817794	1.43429	0.5781	1.13247	0.726962	1.76416	0.5825	1.08859	0.677643	1.74874	0.7257	1.03544	0.876794	1.2228	0.681725	1.043	0.798017	1.36319	0.754977	1.0539	0.79779	1.39222	0.716675	-0.716833	-2.71605	1.28239	0.4828	-0.55527	-3.78557	2.67503	0.736442	-1.40176	-4.73525	1.93174	0.410551
DPYSL2	rs6992095	8	26564684	T	C	1.10886	0.738722	1.66446	0.6183	1.05285	0.675401	1.64123	0.8202	2.85323	0.438749	18.5549	0.2729	1.05772	0.836429	1.33756	0.647352	0.977684	0.750018	1.27446	0.86661	2.06313	1.09246	3.89628	0.0445422	-0.968466	-3.65144	1.7145	0.479861	-0.0702856	-3.29097	3.1504	0.965913	-7.54906	-15.1909	0.092794	0.0538753
DPYSL2	rs11863	8	26570233	C	T	0.898638	0.676537	1.19365	0.4609	0.864923	0.557624	1.34157	0.5173	0.873019	0.536684	1.42013	0.5846	0.929907	0.788724	1.09636	0.386493	0.989814	0.76234	1.28516	0.938916	0.80722	0.59828	1.08913	0.152401	1.1167	-0.948951	3.18235	0.290271	0.530203	-2.61762	3.67803	0.741553	2.72314	-0.888122	6.33441	0.140567
DPYSL2	rs920633	8	26570696	C	T	0.937795	0.636184	1.3824	0.7458	0.847921	0.553987	1.29781	0.4478	2.87464	0.646039	12.7911	0.1662	1.03335	0.828822	1.28834	0.774328	1.08542	0.837573	1.4066	0.537672	0.764574	0.360724	1.62055	0.464005	-0.318049	-3.08414	2.44804	0.821865	-0.954066	-4.08959	2.18146	0.551415	4.629	-4.49914	13.7571	0.321132
DPYSL2	rs17666	8	26571375	T	C	1.16755	0.859047	1.58684	0.3229	0.949633	0.638408	1.41258	0.7987	2.53277	1.25314	5.11909	0.0099	1.0881	0.924855	1.28016	0.311539	1.27995	1.00495	1.6302	0.0446036	0.872094	0.610283	1.24622	0.444805	-1.11064	-3.20856	0.987289	0.300366	-2.67532	-5.55947	0.208817	0.0701459	1.24048	-3.07861	5.55956	0.573946
DPYSL2	rs7845740	8	26574668	G	T	1.05653	0.778697	1.4335	0.7241	1.01698	0.676953	1.52778	0.9354	1.21263	0.646775	2.27356	0.548	1.09305	0.915026	1.30571	0.328233	1.12896	0.882875	1.44363	0.331233	1.10365	0.773332	1.57505	0.591337	-0.962123	-3.13336	1.20911	0.385872	-1.32461	-4.30214	1.65292	0.384007	-1.01845	-5.33835	3.30145	0.644387
DPYSL2	rs7842128	8	26574697	G	A	0.924113	0.6388	1.33686	0.6755	0.88156	0.58299	1.33304	0.5504	1.28538	0.365081	4.52559	0.696	1.00472	0.808481	1.2486	0.966181	1.02623	0.797623	1.32037	0.841307	0.875934	0.434413	1.7662	0.688014	0.0194064	-2.65705	2.69587	0.988672	-0.21656	-3.26901	2.83589	0.889509	1.9059	-6.66115	10.4729	0.663154
DPYSL5	rs562311	2	26951590	C	T	0.873465	0.65004	1.17368	0.3699	0.785314	0.522983	1.17923	0.2445	0.970345	0.538175	1.74956	0.9203	1.10657	0.924888	1.32395	0.270244	1.06149	0.830683	1.35644	0.630513	1.30753	0.930828	1.83668	0.134534	-2.05899	-4.1546	0.0366217	0.0551743	-2.12101	-5.0749	0.832881	0.160459	-3.77086	-7.87508	0.333359	0.0728377
DPYSL5	rs12615509	2	26952270	G	A	0.794268	0.589244	1.07063	0.1311	0.677378	0.449586	1.02059	0.0631	0.909606	0.500449	1.65328	0.7561	1.15457	0.967052	1.37845	0.114314	1.17719	0.921149	1.5044	0.190193	1.26379	0.888949	1.7967	0.205257	-2.49144	-4.60145	-0.381442	0.0214091	-3.02654	-5.96348	-0.0895919	0.044404	-3.67394	-7.90516	0.557285	0.089947
DPYSL5	rs7596707	2	26954785	C	T	1.30083	0.788216	2.14681	0.304	1.26465	0.743078	2.15232	0.3872	3.74705	0.291767	48.1219	0.3109	0.896928	0.670251	1.20026	0.458113	0.887081	0.652121	1.2067	0.439643	0.9602	0.238664	3.8631	0.953179	1.23861	-2.25019	4.72742	0.487115	1.26374	-2.43896	4.96644	0.50409	2.74542	-14.2021	19.693	0.751099
DPYSL5	rs4665920	2	26982338	G	A	0.798445	0.591235	1.07828	0.1426	0.691885	0.461422	1.03746	0.0753	0.909287	0.489857	1.68784	0.7633	1.08049	0.903515	1.29214	0.39802	1.02927	0.809478	1.30875	0.813424	1.29278	0.909821	1.83693	0.165447	-1.6997	-3.78853	0.389139	0.111904	-1.20426	-4.11243	1.70391	0.417716	-4.43301	-8.66365	-0.20236	0.0409557
DPYSL5	rs9309559	2	26995019	A	C	0.792138	0.586215	1.0704	0.1298	0.707458	0.472392	1.0595	0.0936	0.839225	0.450481	1.56344	0.581	1.10262	0.918976	1.32296	0.295294	1.03387	0.813155	1.3145	0.785064	1.39697	0.97868	1.99403	0.0779617	-1.9605	-4.06592	0.144919	0.0690801	-1.34418	-4.25627	1.56792	0.366419	-5.20893	-9.48611	-0.931743	0.0176691
DPYSL5	rs1371614	2	27006378	C	T	0.759769	0.541199	1.06661	0.113	0.722237	0.483198	1.07953	0.1131	0.722409	0.284301	1.83564	0.4946	1.28485	1.03993	1.58746	0.022351	1.18876	0.932772	1.515	0.164732	2.57633	1.53877	4.31347	0.0015409	-2.85936	-5.21853	-0.500184	0.0182133	-2.09005	-5.01098	0.830879	0.161913	-9.84749	-15.8884	-3.80659	0.00156205
DPYSL5	rs3769137	2	27022994	C	T	0.871968	0.64604	1.1769	0.371	0.836766	0.560055	1.25019	0.3847	0.848754	0.454219	1.58598	0.6074	1.08744	0.904274	1.30771	0.374597	1.00438	0.788981	1.27858	0.971683	1.40582	0.985002	2.00641	0.0726938	-1.93512	-4.05155	0.181319	0.0742269	-1.14886	-4.07311	1.7754	0.441948	-5.47083	-9.74342	-1.19825	0.0126631
EFNA1	rs9297	1	153373174	A	G	1.3117	0.974715	1.7652	0.0739	1.41862	0.92749	2.16981	0.1074	1.41379	0.817141	2.44609	0.2163	0.867042	0.717087	1.04835	0.13996	0.713755	0.548221	0.929272	0.0142853	1.05658	0.773172	1.44388	0.735919	0.885038	-1.2419	3.01197	0.415454	2.25047	-0.886643	5.38759	0.160848	-0.458792	-4.25286	3.33527	0.812827
EFNA2	rs2379239	19	1234757	C	T	0.911153	0.355497	2.33532	0.8464	0.911153	0.355497	2.33532	0.8464	.	.	.	1	0.705157	0.393208	1.26459	0.215784	0.705157	0.393208	1.26459	0.215784	1	1	1	1	3.19835	-3.84185	10.2386	0.374022	3.19835	-3.84185	10.2386	0.374022	NA	NA	NA	1
EFNA2	rs1558130	19	1253265	T	C	1.03571	0.670745	1.59925	0.8743	1.03998	0.651774	1.65942	0.8694	1.02257	0.15546	6.72611	0.9815	1.10645	0.8545	1.43268	0.447631	1.09856	0.835389	1.44464	0.504401	1.46635	0.469394	4.58075	0.538723	-1.09498	-4.19785	2.00788	0.48973	-1.09202	-4.41169	2.22765	0.519629	-2.80515	-16.6667	11.0564	0.691941
EFNA3	rs3766916	1	153316026	C	T	0.645127	0.476394	0.873625	0.0048	0.631943	0.410852	0.97201	0.0372	0.48489	0.277175	0.848268	0.0115	1.11307	0.923573	1.34145	0.261901	1.09576	0.85507	1.4042	0.467982	1.25201	0.868566	1.80472	0.241725	-1.34163	-3.56216	0.878896	0.237355	-1.08097	-4.09254	1.93061	0.482333	-2.98072	-7.39878	1.43735	0.18716
EFNA3	rs1462855	1	153320343	T	C	0.725937	0.540902	0.974271	0.0333	0.735704	0.477474	1.13359	0.1646	0.564019	0.332937	0.955489	0.0337	1.07087	0.889135	1.28974	0.471171	1.01804	0.790326	1.31135	0.889511	1.23546	0.878872	1.73672	0.235444	-0.807234	-2.98966	1.37519	0.469095	-0.417718	-3.48688	2.65144	0.789856	-2.12755	-6.24836	1.99325	0.312463
EFNA3	rs2306124	1	153326475	G	A	0.741394	0.553857	0.99243	0.0448	0.765603	0.482636	1.21447	0.257	0.593888	0.367531	0.959654	0.0338	1.06912	0.888247	1.28683	0.479917	0.950985	0.728563	1.24131	0.715767	1.29579	0.958779	1.75126	0.100783	-0.585868	-2.71051	1.53878	0.589315	0.753333	-2.47941	3.98608	0.648219	-2.68902	-6.32654	0.948499	0.148507
EFNA4	rs12023499	1	153298000	C	T	0.983989	0.677904	1.42828	0.9324	0.918385	0.608126	1.38693	0.6858	2.02183	0.50607	8.07749	0.3196	1.16624	0.94219	1.44356	0.16366	1.19076	0.93129	1.52251	0.167283	1.22616	0.629852	2.38702	0.561258	-2.58571	-5.17362	0.00218776	0.051208	-3.1958	-6.15943	-0.232175	0.035461	-1.48997	-9.58312	6.60317	0.718496
EFNA4	rs4845710	1	153299638	G	A	0.927295	0.524533	1.63932	0.7952	0.883909	0.48142	1.6229	0.6907	2.3303	0.117203	46.3325	0.5794	0.954202	0.700408	1.29996	0.759102	1.00076	0.70594	1.41869	0.996619	0.5021	0.125878	2.00277	0.263188	-1.31693	-5.22392	2.59007	0.509392	-2.21108	-6.43262	2.01046	0.305533	10.8015	-6.13184	27.7348	0.212283
EFNA4	rs11264305	1	153300196	G	A	0.758801	0.554858	1.03771	0.0845	0.846081	0.56881	1.25851	0.4097	0.39398	0.187197	0.829181	0.0145	1.10462	0.900642	1.3548	0.341517	1.05036	0.827574	1.33313	0.686145	1.55285	0.949243	2.54029	0.102962	-1.30494	-3.67987	1.06999	0.28246	-0.659398	-3.55039	2.2316	0.655195	-5.42279	-11.3699	0.524347	0.0750242
EFNA4	rs3806256	1	153302235	C	T	1.15441	0.871355	1.52942	0.3175	1.30328	0.836139	2.03141	0.2426	1.11132	0.691461	1.78611	0.663	1.02351	0.864359	1.21196	0.787682	1.04417	0.792137	1.37639	0.755877	1.01865	0.770411	1.34688	0.897481	0.139892	-1.91639	2.19617	0.894021	0.732404	-2.57287	4.03768	0.664406	-0.389744	-3.77956	3.00007	0.821875
EFNA4	rs4045192	1	153305380	A	G	1.27747	0.949281	1.71913	0.1066	1.40814	0.921776	2.15112	0.114	1.3049	0.752494	2.26282	0.3438	0.971953	0.817866	1.15507	0.746162	0.991289	0.762781	1.28825	0.947943	0.926364	0.678978	1.26388	0.61855	0.484572	-1.63372	2.60287	0.654249	1.06887	-2.07703	4.21477	0.506009	0.00117392	-3.76266	3.76501	0.999513
EFNA4	rs11264306	1	153309949	A	C	0.695137	0.516032	0.936406	0.0171	0.701295	0.444299	1.10695	0.1282	0.547294	0.331718	0.902966	0.0186	1.11055	0.922354	1.33716	0.268948	1.0139	0.781027	1.31621	0.917103	1.35795	0.993234	1.8566	0.0639339	-1.17653	-3.31448	0.96143	0.28172	0.175641	-2.99547	3.34675	0.913631	-3.94172	-7.70726	-0.176186	0.0411521
EFNA5	rs365807	5	106741517	T	C	0.892264	0.656862	1.21203	0.466	0.780846	0.520453	1.17152	0.2325	1.15567	0.570999	2.33901	0.6877	1.0061	0.840152	1.20483	0.947406	1.03955	0.812605	1.32987	0.758925	0.928374	0.610042	1.41282	0.718151	0.170096	-2.04737	2.38756	0.880605	-0.499118	-3.47368	2.47544	0.742506	2.34877	-2.72442	7.42195	0.365002
EFNA5	rs252815	5	106749582	T	C	0.904899	0.619457	1.32187	0.6055	0.866804	0.559805	1.34216	0.5219	1.07396	0.329449	3.50097	0.9058	1.04234	0.833335	1.30376	0.722265	1.1114	0.855012	1.44467	0.433352	0.68338	0.303892	1.53676	0.325559	-0.506684	-3.34608	2.33271	0.72679	-1.56626	-4.74387	1.61135	0.334851	8.92007	-0.881942	18.7221	0.0755917
EFNA5	rs252818	5	106753590	T	C	0.815373	0.562583	1.18175	0.2815	0.757528	0.489393	1.17257	0.2134	0.961156	0.325042	2.84216	0.9429	1.07848	0.863779	1.34654	0.50897	1.11595	0.85479	1.4569	0.423624	0.991679	0.50911	1.93166	0.980303	-1.1825	-3.91875	1.55374	0.397732	-1.58965	-4.82174	1.64244	0.335922	-0.385897	-8.49194	7.72014	0.925729
EFNA5	rs17412225	5	106756485	T	C	1.64873	0.95929	2.83368	0.0709	1.61873	0.92696	2.82674	0.091	168084	8.24E-190	3.43E+199	0.958	1.07712	0.806516	1.43852	0.62768	1.07502	0.791591	1.45992	0.653038	1.27647	0.322267	5.05597	0.76798	-0.343075	-3.83473	3.14858	0.84743	-0.421306	-4.1267	3.28409	0.823816	0.730769	-16.2197	17.6812	0.932721
EFNA5	rs252813	5	106761925	A	G	0.90083	0.675567	1.20121	0.4772	0.813085	0.542391	1.21888	0.3169	1.00065	0.568495	1.76131	0.9982	1.00011	0.844733	1.18406	0.998993	1.02707	0.805739	1.30919	0.828667	0.951611	0.679381	1.33292	0.767935	-0.566162	-2.64643	1.5141	0.594169	-1.37659	-4.31659	1.56341	0.359572	0.468617	-3.61626	4.55349	0.822263
EFNA5	rs6868410	5	106777589	A	G	0.938146	0.674426	1.30499	0.7047	0.925806	0.614082	1.39577	0.7129	0.911063	0.389078	2.13334	0.8302	0.964182	0.78973	1.17717	0.715933	0.931118	0.726111	1.194	0.572521	1.05949	0.648208	1.73173	0.823647	-0.519866	-2.89306	1.85333	0.668005	-0.305714	-3.29958	2.68815	0.841518	-2.07957	-8.05514	3.89599	0.495751
EFNA5	rs185221	5	106781604	G	A	0.88502	0.663534	1.18044	0.4062	0.841232	0.561518	1.26028	0.4022	0.874667	0.495714	1.54332	0.6441	0.998945	0.840647	1.18705	0.990431	0.96692	0.758742	1.23222	0.786605	1.06379	0.762186	1.48474	0.723916	-0.826977	-2.89037	1.23641	0.432818	-0.693939	-3.63277	2.24489	0.643869	-1.85616	-5.8939	2.18158	0.368373
EFNA5	rs2731840	5	106789035	T	C	0.915153	0.645799	1.29685	0.6183	0.874	0.574446	1.32976	0.5296	1.03347	0.393089	2.71712	0.9468	1.05397	0.854978	1.29928	0.630613	1.05938	0.823661	1.36255	0.657422	1.1023	0.617456	1.96784	0.756232	-0.818241	-3.35286	1.71638	0.527433	-1.06593	-4.11587	1.98401	0.493922	-0.635615	-7.68562	6.4144	0.859867
EFNA5	rs252802	5	106790483	T	C	0.969384	0.739487	1.27075	0.822	1.00757	0.641434	1.58269	0.9739	0.913846	0.587362	1.4218	0.6897	0.964222	0.817733	1.13695	0.664562	0.919406	0.704183	1.20041	0.539331	0.986633	0.751615	1.29514	0.922438	0.998479	-0.975555	2.97251	0.322378	1.79767	-1.41596	5.0113	0.273868	0.896516	-2.40819	4.20122	0.595354
EFNA5	rs17533273	5	106791538	A	G	0.856044	0.6337	1.1564	0.3115	0.802008	0.538835	1.19372	0.2774	0.865566	0.445589	1.68138	0.6701	0.898641	0.748671	1.07865	0.247031	0.915316	0.719902	1.16378	0.469823	0.743016	0.479651	1.15099	0.165221	1.82402	-0.427219	4.07525	0.11345	1.5445	-1.35408	4.44307	0.297247	4.88061	-0.391443	10.1527	0.0707188
EFNA5	rs187557	5	106794239	T	C	0.924222	0.61894	1.38008	0.7002	0.951727	0.601786	1.50516	0.8325	0.63783	0.165287	2.46133	0.5142	0.88725	0.689036	1.14248	0.346576	0.870203	0.657025	1.15255	0.326419	0.909932	0.375681	2.20394	0.824376	1.72736	-1.30674	4.76147	0.265464	2.12663	-1.27243	5.52569	0.221151	0.433333	-10.3465	11.2131	0.937258
EFNA5	rs252991	5	106795245	G	A	0.944299	0.715295	1.24662	0.6861	0.984188	0.65785	1.47241	0.9383	0.830047	0.484439	1.42222	0.4981	0.903448	0.758389	1.07625	0.253215	0.832228	0.654404	1.05837	0.136145	0.974189	0.693821	1.36785	0.878487	1.36397	-0.690627	3.41857	0.194297	2.36608	-0.530347	5.26251	0.110508	0.710887	-3.41678	4.83855	0.735953
EFNA5	rs3843490	5	106795421	T	C	0.938927	0.711421	1.23919	0.6564	0.972229	0.650058	1.45407	0.891	0.830047	0.484439	1.42222	0.4981	0.901907	0.757198	1.07427	0.244869	0.829373	0.652257	1.05458	0.128679	0.974189	0.693821	1.36785	0.878487	1.35803	-0.693387	3.40945	0.19555	2.3579	-0.535631	5.25142	0.111383	0.710887	-3.41678	4.83855	0.735953
EFNA5	rs17448944	5	106797022	C	T	1.18488	0.884373	1.5875	0.2562	1.2492	0.841391	1.85468	0.2703	1.24724	0.665224	2.33846	0.4912	1.04507	0.877335	1.24486	0.624845	1.06273	0.836409	1.3503	0.617051	1.05008	0.728142	1.51435	0.79849	-0.961253	-3.09044	1.16793	0.377005	-1.34624	-4.24604	1.55357	0.363662	-1.01791	-5.44845	3.41264	0.652848
EFNA5	rs152608	5	106799108	G	A	1.03695	0.751399	1.43102	0.8253	1.06662	0.711114	1.59986	0.7553	0.972818	0.436931	2.16596	0.9462	0.83004	0.677961	1.01623	0.066383	0.792727	0.62029	1.0131	0.0614153	0.811557	0.481595	1.36759	0.418314	2.69423	0.298258	5.0902	0.0283599	3.26106	0.321826	6.2003	0.0305183	3.62308	-2.7047	9.95086	0.26275
EFNA5	rs153114	5	106801094	A	G	1.10701	0.816908	1.50014	0.5123	1.16569	0.78527	1.7304	0.4472	1.05791	0.531436	2.10595	0.8727	0.999616	0.834014	1.1981	0.996686	1.00186	0.789661	1.27109	0.987771	0.992945	0.665772	1.4809	0.972203	-0.787201	-2.98004	1.40564	0.482273	-0.690186	-3.5739	2.19353	0.639369	-1.8856	-6.72077	2.94956	0.445316
EFNA5	rs152600	5	106805393	T	G	0.996571	0.602397	1.64867	0.9893	1.15252	0.663938	2.00065	0.6141	1.94E-06	5.63E-187	6.69E+174	0.9506	1.11487	0.807013	1.54016	0.514482	1.11487	0.807013	1.54016	0.514482	1	1	1	1	-1.03098	-4.94726	2.8853	0.606322	-1.03098	-4.94726	2.8853	0.606322	NA	NA	NA	1
EFNA5	rs152599	5	106807204	G	T	0.910586	0.688221	1.2048	0.5123	0.902348	0.601489	1.35369	0.6197	0.847989	0.495025	1.45263	0.5485	0.849828	0.711874	1.01452	0.0695471	0.751348	0.589508	0.957619	0.0217783	0.941693	0.673079	1.31751	0.71849	1.69611	-0.339757	3.73198	0.103642	3.12821	0.244972	6.01144	0.0343562	0.585638	-3.49903	4.6703	0.778912
EFNA5	rs17533525	5	106807591	C	T	1.31441	0.918387	1.88122	0.1356	1.36332	0.887829	2.09347	0.1573	1.59004	0.572181	4.41856	0.3742	0.955087	0.776651	1.17452	0.656493	0.961483	0.747518	1.23669	0.757832	0.859746	0.481416	1.53539	0.601145	0.281128	-2.2452	2.80746	0.827508	-0.0576023	-3.0865	2.97129	0.970293	2.50127	-4.5429	9.54543	0.487044
EFNA5	rs152595	5	106809275	G	A	1.04562	0.757532	1.44328	0.7863	1.0809	0.720216	1.62222	0.7074	0.972818	0.436931	2.16596	0.9462	0.83004	0.677961	1.01623	0.066383	0.792727	0.62029	1.0131	0.0614153	0.811557	0.481595	1.36759	0.418314	2.69423	0.298258	5.0902	0.0283599	3.26106	0.321826	6.2003	0.0305183	3.62308	-2.7047	9.95086	0.26275
EFNA5	rs1835111	5	106817663	T	C	1.08441	0.784112	1.49971	0.6245	1.15556	0.773081	1.72726	0.4811	0.91827	0.401155	2.10198	0.8401	0.989828	0.813698	1.20408	0.918261	0.976323	0.76721	1.24243	0.845167	1.03722	0.634063	1.69671	0.886701	-0.506855	-2.86972	1.85601	0.674498	-0.382986	-3.30196	2.53598	0.797247	-1.64408	-7.63321	4.34505	0.590988
EFNA5	rs537500	5	106821490	C	T	1.09213	0.794098	1.50201	0.588	1.11772	0.746455	1.67364	0.5892	1.11556	0.517168	2.4063	0.7805	0.92968	0.773514	1.11737	0.434233	0.96584	0.758928	1.22916	0.77719	0.75067	0.478825	1.17685	0.192983	0.0887726	-2.18115	2.3587	0.938958	-0.106893	-2.99816	2.78437	0.942287	0.868088	-4.50877	6.24494	0.751916
EFNA5	rs3909464	5	106821672	A	C	0.85187	0.573325	1.26575	0.4278	0.863713	0.552425	1.35041	0.5208	0.590508	0.151641	2.29951	0.4479	1.09325	0.849943	1.4062	0.491769	1.06765	0.812075	1.40365	0.646296	1.70112	0.703384	4.11414	0.288715	-1.18261	-4.14188	1.77666	0.434145	-1.10108	-4.38957	2.18741	0.512208	-3.84444	-14.6147	6.92584	0.48476
EFNA5	rs152580	5	106823761	G	A	1.12098	0.839251	1.49729	0.4397	1.12147	0.701445	1.79302	0.6323	1.19969	0.754001	1.90884	0.4426	0.828161	0.696583	0.984593	0.0327244	0.738128	0.55979	0.973279	0.0360265	0.827031	0.627924	1.08927	0.169962	1.86765	-0.168417	3.90371	0.0733016	3.3734	0.0590327	6.68777	0.0470467	1.58895	-1.74417	4.92206	0.350943
EFNA5	rs10491390	5	106828047	G	A	0.667639	0.426972	1.04396	0.0771	0.607982	0.368391	1.0034	0.0521	0.898479	0.187597	4.30318	0.8935	1.16104	0.873669	1.54292	0.314258	1.16644	0.84699	1.60638	0.353757	1.41082	0.524651	3.7938	0.520663	-1.93623	-5.30994	1.43749	0.261664	-2.30574	-6.10972	1.49823	0.235887	-1.54389	-13.4957	10.4079	0.800321
EFNA5	rs17449298	5	106828481	C	T	1.3069	0.720094	2.37188	0.3791	1.47526	0.765331	2.84373	0.246	0.450634	0.0394261	5.15067	0.5216	0.7398	0.50511	1.08353	0.104773	0.723513	0.48588	1.07737	0.0958083	0.852722	0.121065	6.00617	0.859223	5.16823	0.625471	9.71099	0.0265699	5.50687	0.710819	10.3029	0.025214	6.24818	-17.6684	30.1648	0.609032
EFNA5	rs151957	5	106831817	T	C	0.997749	0.728342	1.36681	0.9888	0.992438	0.66635	1.4781	0.9703	1.01391	0.48271	2.12969	0.9709	1.14249	0.949626	1.37453	0.161412	1.23724	0.975036	1.56995	0.0793574	1.00705	0.637365	1.59117	0.976069	-1.97147	-4.28177	0.338824	0.0955615	-3.12589	-5.98807	-0.263706	0.0331936	0.297059	-5.24906	5.84318	0.916468
EFNA5	rs26247	5	106832262	T	C	0.918776	0.642628	1.31359	0.6425	0.939764	0.618161	1.42868	0.7714	0.706216	0.243731	2.04627	0.5219	1.27558	1.02786	1.58301	0.0307886	1.33707	1.04212	1.71548	0.0241907	1.23907	0.61208	2.50834	0.564743	-2.81485	-5.43798	-0.19172	0.0363588	-3.49571	-6.46094	-0.530485	0.0215978	-0.926498	-9.49583	7.64283	0.832334
EFNA5	rs3890134	5	106832827	G	A	0.849814	0.562926	1.28291	0.439	0.900649	0.570102	1.42285	0.654	0.33153	0.0618847	1.77608	0.1979	0.958254	0.72915	1.25935	0.755281	0.95438	0.716248	1.27168	0.745706	0.988341	0.245465	3.97946	0.986733	1.60183	-1.68696	4.89061	0.340608	1.6169	-1.84445	5.07825	0.360698	3.75275	-13.1921	20.6976	0.664574
EFNA5	rs2288385	5	106833950	A	C	0.978213	0.551748	1.73431	0.9399	0.956447	0.521408	1.75446	0.8856	1.52524	0.098462	23.6271	0.7628	1.1628	0.846352	1.59757	0.364491	1.26361	0.8894	1.79527	0.204792	0.435169	0.0630835	3.00192	0.313547	-3.72285	-7.79382	0.348114	0.0741765	-4.59879	-8.83385	-0.363733	0.0342048	17.2883	-6.55171	41.1284	0.156355
EFNA5	rs636137	5	106834123	C	T	1.1234	0.817272	1.5442	0.4737	1.3238	0.883789	1.98288	0.1742	0.697851	0.314311	1.54941	0.3771	0.9394	0.767399	1.14995	0.542603	0.93154	0.732708	1.18433	0.56197	0.913736	0.523378	1.59524	0.737888	0.828269	-1.62615	3.28269	0.508899	0.660175	-2.25191	3.57226	0.657152	2.73958	-4.03937	9.51852	0.428993
EFNA5	rs29543	5	106834337	T	C	0.82755	0.601412	1.13872	0.2456	0.824974	0.552862	1.23102	0.3465	0.671783	0.308513	1.4628	0.3168	1.15462	0.946057	1.40915	0.161227	1.16034	0.913012	1.47466	0.225	1.31821	0.792944	2.19143	0.306659	-1.54992	-3.92523	0.825385	0.20202	-2.048	-4.93061	0.834598	0.16491	-1.06641	-7.1991	5.06629	0.733503
EFNA5	rs26242	5	106842541	C	T	0.931242	0.697321	1.24363	0.6295	0.894417	0.568601	1.40693	0.6294	0.930921	0.574688	1.50797	0.7712	1.07333	0.901183	1.27836	0.427656	1.11218	0.842271	1.46859	0.449411	1.0802	0.808655	1.44293	0.604113	-1.54097	-3.66288	0.580942	0.155766	-2.82391	-6.16231	0.514492	0.0984786	-1.09401	-4.60017	2.41216	0.541335
EFNA5	rs25997	5	106847305	A	G	0.967082	0.732203	1.27731	0.8137	0.874167	0.561868	1.36005	0.5512	1.05799	0.661967	1.69093	0.8138	1.07465	0.916691	1.25982	0.37533	1.30729	1.00161	1.70625	0.0445821	0.911016	0.682621	1.21583	0.523199	-0.656014	-2.70967	1.39764	0.531774	-3.09356	-6.29328	0.106161	0.0591528	1.73798	-1.74321	5.21918	0.328679
EFNA5	rs25970	5	106854312	C	T	0.977351	0.730329	1.30793	0.8776	1.02135	0.684608	1.52371	0.9176	0.867406	0.478014	1.574	0.64	0.950006	0.795756	1.13416	0.569409	0.985782	0.775746	1.25269	0.906874	0.819341	0.553311	1.21328	0.307008	1.42927	-0.7611	3.61964	0.202001	1.31216	-1.59367	4.21799	0.376905	3.10457	-1.57034	7.77948	0.194143
EFNA5	rs17534089	5	106857118	A	G	0.82185	0.541042	1.2484	0.3581	0.855715	0.541782	1.35156	0.5043	0.33706	0.0559041	2.03222	0.236	1.01769	0.776834	1.33322	0.899536	1.02344	0.769277	1.36158	0.874677	0.925562	0.230325	3.71937	0.90876	0.667146	-2.60943	3.94372	0.690149	0.540966	-2.90509	3.98702	0.758558	4.76007	-12.1812	21.7013	0.582282
EFNA5	rs31717	5	106857438	A	C	0.938081	0.713425	1.23348	0.6474	0.81364	0.521712	1.26892	0.3634	1.04128	0.659162	1.64492	0.8624	1.05884	0.905234	1.23851	0.474986	1.29251	0.990558	1.6865	0.0543501	0.889963	0.670268	1.18167	0.415408	-0.476429	-2.506	1.55314	0.645811	-3.12993	-6.32915	0.0692974	0.0562121	2.18673	-1.23068	5.60414	0.210855
EFNA5	rs27681	5	106859473	G	A	1.06494	0.754963	1.5022	0.7201	1.08012	0.715971	1.62947	0.7135	1.07154	0.412621	2.7827	0.8872	0.950702	0.774468	1.16704	0.621833	0.955194	0.746592	1.22208	0.713241	0.860944	0.48196	1.53794	0.604764	0.965872	-1.54127	3.47301	0.450847	0.904006	-2.08184	3.88986	0.553394	2.5884	-4.45532	9.63213	0.471985
EFNA5	rs12520677	5	106861050	G	A	0.874277	0.632895	1.20772	0.4154	0.819672	0.549989	1.22159	0.3291	0.975477	0.430769	2.20897	0.9526	1.14561	0.942881	1.39194	0.176816	1.14809	0.901268	1.46252	0.265683	1.34179	0.830435	2.16803	0.250441	-1.45096	-3.78056	0.878647	0.223232	-1.71346	-4.63784	1.21092	0.251804	-2.25551	-8.07281	3.56179	0.447946
EFNA5	rs1196516	5	106862466	G	A	1.08746	0.695553	1.70019	0.7132	1.01622	0.639129	1.61579	0.9458	324280	3.00E-135	3.50E+145	0.9386	1.25853	0.978946	1.61796	0.0820764	1.36285	1.02573	1.81077	0.0374689	0.797121	0.259241	2.451	0.647928	-1.42814	-4.58205	1.72576	0.375578	-1.96117	-5.34331	1.42097	0.256732	5.28309	-8.56832	19.1345	0.455365
EFNA5	rs25976	5	106862909	C	T	0.904193	0.686894	1.19023	0.4729	0.693535	0.438622	1.0966	0.1181	1.0886	0.695491	1.70389	0.7105	1.12121	0.961778	1.30707	0.144102	1.45714	1.1102	1.91249	0.00530713	0.953603	0.726347	1.25196	0.728433	-1.47735	-3.46897	0.51427	0.147128	-4.86799	-8.09817	-1.63781	0.00341355	0.896135	-2.3986	4.19087	0.5944
EFNA5	rs10491393	5	106864673	A	G	0.950766	0.604763	1.49473	0.827	0.908569	0.54885	1.50405	0.7094	1.44514	0.269628	7.74556	0.6675	1.20384	0.926416	1.56435	0.177274	1.20306	0.888858	1.62832	0.240349	1.62173	0.722598	3.63966	0.284804	-2.73379	-5.85952	0.391935	0.0876205	-2.92351	-6.58527	0.738252	0.118778	-5.90335	-15.7374	3.93072	0.240388
EFNA5	rs26249	5	106866306	A	G	0.84386	0.48092	1.48071	0.5542	0.876967	0.491681	1.56416	0.6567	7.46E-06	1.62E-173	3.43E+162	0.9523	1.62972	1.16385	2.28207	0.00708672	1.62972	1.16385	2.28207	0.00708672	1	1	1	1	-5.58245	-9.5716	-1.5933	0.00649406	-5.58245	-9.5716	-1.5933	0.00649406	NA	NA	NA	1
EFNA5	rs151943	5	106870127	A	G	1.09846	0.821231	1.46928	0.5271	1.0739	0.720619	1.60039	0.7263	1.26657	0.696914	2.30186	0.4385	0.987634	0.833909	1.1697	0.885084	1.05166	0.826137	1.33874	0.680949	0.854272	0.597797	1.22078	0.378102	0.241622	-1.88703	2.37028	0.824108	-1.0437	-3.96851	1.88111	0.484888	3.27024	-1.0339	7.57438	0.137593
EFNA5	rs10491394	5	106872850	T	C	0.825091	0.570945	1.19237	0.3066	0.723666	0.475141	1.10218	0.1325	1.76428	0.544014	5.7217	0.3447	1.06371	0.857094	1.32014	0.578127	1.10839	0.855571	1.43592	0.43905	0.917664	0.472275	1.78308	0.789311	-0.390108	-3.06764	2.28742	0.775427	-1.04662	-4.17115	2.0779	0.512029	3.44946	-4.63527	11.5342	0.40374
EFNA5	rs6894788	5	106875173	A	G	0.772511	0.540501	1.10411	0.1572	0.680076	0.449315	1.02935	0.0688	1.295	0.444441	3.77333	0.6358	1.11286	0.901932	1.37313	0.32495	1.17243	0.909214	1.51184	0.224487	0.975741	0.518391	1.83659	0.93842	-1.38043	-3.98697	1.2261	0.300177	-2.32402	-5.38118	0.73313	0.137385	2.62075	-5.0671	10.3086	0.504599
EFNA5	rs152558	5	106875561	G	A	0.843108	0.640166	1.11039	0.225	0.591462	0.37383	0.935793	0.0253	1.05762	0.675299	1.65639	0.8067	1.06166	0.913194	1.23426	0.436608	1.38176	1.05879	1.80324	0.0150058	0.850593	0.646076	1.11985	0.242589	-0.828743	-2.80457	1.14709	0.411736	-4.3355	-7.50179	-1.16921	0.00772456	2.31307	-0.997771	5.62391	0.172023
EFNA5	rs153118	5	106877354	A	G	0.941061	0.538538	1.64444	0.8312	0.941061	0.538538	1.64444	0.8312	.	.	.	1	0.990927	0.709087	1.38479	0.957254	0.990927	0.709087	1.38479	0.957254	1	1	1	1	-1.22556	-5.26668	2.81557	0.552729	-1.22556	-5.26668	2.81557	0.552729	NA	NA	NA	1
EFNA5	rs152555	5	106877573	T	C	0.948201	0.630003	1.42711	0.7988	0.994231	0.627607	1.57502	0.9804	0.556252	0.133582	2.31631	0.4207	1.45754	1.13501	1.87172	0.00454634	1.43332	1.09421	1.87753	0.0111498	6.22942	3.31485	11.7066	0.619849	-4.18078	-7.08143	-1.28013	0.00507692	-4.2994	-7.521	-1.07781	0.00939904	-9.14074	-19.866	1.58452	0.0959794
EFNA5	rs250253	5	106880865	C	T	0.988423	0.731784	1.33507	0.9395	1.06803	0.71711	1.59068	0.7462	0.798058	0.418471	1.52196	0.4937	1.09774	0.910503	1.32347	0.330401	1.14062	0.894026	1.45524	0.288318	1.07458	0.710522	1.62518	0.742992	-0.214859	-2.47615	2.04643	0.852402	-0.587876	-3.49704	2.32128	0.692361	0.688	-4.3214	5.6974	0.787987
EFNA5	rs17534319	5	106882151	T	C	0.687267	0.384735	1.22769	0.2057	0.666585	0.362825	1.22465	0.1918	0.839252	0.0334105	21.0816	0.9152	0.760764	0.510408	1.13392	0.163206	0.733118	0.486982	1.10366	0.121027	3.16039	0.440884	22.6546	0.336558	2.25837	-2.31774	6.83448	0.334257	2.83737	-1.99125	7.66598	0.250442	-7.80292	-31.7131	16.1072	0.522948
EFNA5	rs395561	5	106889874	T	G	0.930227	0.70103	1.23436	0.6165	1.04165	0.690643	1.57106	0.8458	0.721831	0.422725	1.23257	0.233	1.11432	0.933318	1.33043	0.232782	1.10683	0.86313	1.41933	0.421688	1.22978	0.882335	1.71403	0.232955	-0.755787	-2.85056	1.33899	0.480069	-0.605714	-3.59894	2.38751	0.691951	-1.6729	-5.67185	2.32605	0.412968
EFNA5	rs464250	5	106891614	A	C	0.654249	0.442888	0.966479	0.0335	0.634012	0.408472	0.984085	0.0427	0.467357	0.124019	1.76121	0.2616	1.1399	0.883966	1.46994	0.320098	1.13232	0.854815	1.49991	0.391071	1.47621	0.609214	3.57704	0.421041	-1.00516	-4.01991	2.00958	0.513987	-0.740032	-4.11128	2.63122	0.667357	-5.27037	-16.0322	5.49142	0.33797
EFNA5	rs462885	5	106891686	G	A	0.677712	0.457972	1.00289	0.0522	0.663614	0.426175	1.03334	0.0701	0.460279	0.12218	1.73397	0.2521	1.1399	0.883966	1.46994	0.320098	1.13232	0.854815	1.49991	0.391071	1.47621	0.609214	3.57704	0.421041	-1.00516	-4.01991	2.00958	0.513987	-0.740032	-4.11128	2.63122	0.667357	-5.27037	-16.0322	5.49142	0.33797
EFNA5	rs153190	5	106901585	G	-	.	.	.	1	.	.	.	1	.	.	.	1	1	1	1	1	1	1	1	1	1	1	1	1	NA	NA	NA	1	NA	NA	NA	1	NA	NA	NA	1
EFNA5	rs6884705	5	106906963	C	T	1.13835	0.745999	1.73705	0.5481	1.15907	0.730784	1.83834	0.5307	1.08964	0.196982	6.02748	0.9217	1.07494	0.830108	1.39198	0.586465	1.07241	0.814634	1.41176	0.626161	1.30909	0.425332	4.02913	0.694847	0.274437	-2.83097	3.37985	0.862612	0.320318	-3.00166	3.64229	0.85024	-0.109069	-13.9746	13.7565	0.98771
EFNA5	rs662627	5	106909232	C	T	0.905582	0.647154	1.26721	0.5632	0.977052	0.652551	1.46292	0.9103	0.541843	0.216648	1.35517	0.1907	0.97428	0.789542	1.20224	0.806536	0.955451	0.749641	1.21777	0.711194	1.07426	0.587516	1.96426	0.823837	0.214795	-2.30609	2.73568	0.86749	0.163636	-2.77628	3.10355	0.913208	0.80303	-6.54631	8.15237	0.830582
EFNA5	rs849520	5	106909446	C	T	0.701293	0.482052	1.02025	0.0641	0.736488	0.485583	1.11704	0.1507	0.262578	0.0654511	1.05341	0.0598	0.961174	0.753889	1.22545	0.746076	0.943751	0.728995	1.22177	0.655672	1.27838	0.481238	3.39592	0.675451	0.130307	-2.76949	3.0301	0.929881	0.46173	-2.66478	3.58824	0.772451	-4.59133	-16.6091	7.42641	0.454617
EFNA5	rs1966892	5	106911882	C	T	1.0306	0.542078	1.95936	0.9268	1.45109	0.539382	3.90385	0.4613	0.500508	0.106851	2.34446	0.3802	1.0258	0.652126	1.61359	0.914216	0.978755	0.546524	1.75283	0.941689	1.36875	0.445988	4.20075	0.656292	1.24671	-4.17928	6.67269	0.652904	2.30189	-4.89467	9.49845	0.531353	-0.410256	-14.5196	13.6991	0.954604
EFNA5	rs467089	5	106913813	A	G	1.30514	0.985066	1.72923	0.0641	1.65707	1.07383	2.5571	0.0229	1.17422	0.719086	1.91741	0.5212	0.976887	0.822006	1.16095	0.790464	0.951291	0.72669	1.24531	0.72048	0.990667	0.742087	1.32252	0.949102	0.045591	-2.04257	2.13375	0.965898	0.528113	-2.74084	3.79706	0.751755	-0.481592	-3.99756	3.03437	0.788543
EFNA5	rs341272	5	106914967	A	G	0.922017	0.694714	1.22369	0.5742	0.938822	0.628845	1.4016	0.7576	0.822868	0.469572	1.44198	0.496	1.02682	0.865022	1.21888	0.763471	1.07457	0.843291	1.36928	0.559951	0.960231	0.676013	1.36394	0.817224	-0.149425	-2.27256	1.97371	0.890387	-1.25423	-4.18608	1.67762	0.402495	2.04928	-2.21384	6.3124	0.346939
EFNA5	rs352603	5	106921902	G	A	0.745591	0.519872	1.06931	0.1111	0.730431	0.483364	1.10378	0.1365	0.591886	0.192811	1.81695	0.3598	0.897019	0.715454	1.12466	0.34087	0.889249	0.688634	1.14831	0.364843	0.840968	0.398017	1.77688	0.614146	1.26788	-1.4701	4.00586	0.36488	1.32178	-1.77127	4.41483	0.402998	2.57676	-6.56277	11.7163	0.580994
EFNA5	rs677797	5	106924383	G	A	0.919872	0.686462	1.23265	0.5762	1.0403	0.697648	1.55124	0.8464	0.639523	0.348361	1.17404	0.1498	1.07268	0.896148	1.28398	0.445903	1.11559	0.876473	1.41993	0.372687	1.03937	0.706874	1.52827	0.847441	-0.412046	-2.62587	1.80178	0.715541	-0.96859	-3.89376	1.95658	0.516884	0.637511	-4.05127	5.32629	0.790062
EFNA5	rs2484103	5	106924516	T	C	0.965917	0.69348	1.34538	0.8376	1.09578	0.735854	1.63176	0.6527	0.500574	0.206312	1.21454	0.1266	0.951991	0.771765	1.1743	0.642268	0.91596	0.721025	1.1636	0.471613	1.16691	0.655266	2.07807	0.633638	0.819444	-1.66563	3.30452	0.518627	1.16882	-1.7309	4.06853	0.430195	-0.30916	-7.3701	6.75178	0.931674
EFNA5	rs164699	5	106925876	T	C	1.03287	0.777432	1.37225	0.8235	1.26641	0.82745	1.93823	0.2772	0.788486	0.472284	1.31639	0.3639	1.06502	0.888263	1.27696	0.496708	0.968707	0.746536	1.257	0.812494	1.2689	0.935139	1.72179	0.135983	-1.07323	-3.16817	1.02171	0.31622	0.0784153	-3.07003	3.22686	0.961102	-3.45439	-7.1374	0.228612	0.0670988
EFNA5	rs164849	5	106928634	T	C	1.21679	0.548054	2.70153	0.6299	1.21679	0.548054	2.70153	0.6299	.	.	.	1	0.988482	0.603916	1.61793	0.962999	0.988482	0.603916	1.61793	0.962999	1	1	1	1	1.6824	-4.29493	7.65972	0.581627	1.6824	-4.29493	7.65972	0.581627	NA	NA	NA	1
EFNA5	rs12519552	5	106938809	A	G	1.12827	0.761403	1.67192	0.5478	1.19964	0.768453	1.87276	0.4235	0.777638	0.200452	3.01679	0.7163	0.955248	0.747137	1.22133	0.710078	0.946799	0.726314	1.23422	0.681585	1.01688	0.378151	2.73446	0.97383	0.782847	-2.15826	3.72395	0.602305	0.699941	-2.484	3.88388	0.666902	3.08955	-8.91662	15.0957	0.614415
EFNA5	rs597083	5	106941488	G	A	0.780002	0.580871	1.0474	0.0991	0.823879	0.551112	1.23165	0.3454	0.534492	0.289073	0.988269	0.0463	1.2831	1.06338	1.54821	0.0101189	1.2404	0.972258	1.58249	0.0818865	1.73985	1.19249	2.53845	0.00728538	-3.67138	-5.78731	-1.55545	0.000775054	-4.10834	-6.98742	-1.22926	0.00553715	-6.24554	-10.7127	-1.77841	0.00655398
EFNA5	rs641406	5	106941926	A	G	0.847305	0.640821	1.12032	0.2455	0.834265	0.533332	1.305	0.4277	0.767773	0.482337	1.22212	0.2657	1.1834	0.999476	1.40117	0.0509661	1.24459	0.946267	1.63696	0.111583	1.25604	0.952991	1.65545	0.112516	-2.8369	-4.84215	-0.831648	0.00593892	-3.73275	-7.00938	-0.456123	0.0263702	-3.84228	-7.14946	-0.535106	0.0235522
EFNA5	rs103840	5	106942632	A	G	0.844301	0.63889	1.11575	0.2346	0.834265	0.533332	1.305	0.4277	0.759889	0.477913	1.20824	0.2464	1.1834	0.999476	1.40117	0.0509661	1.24459	0.946267	1.63696	0.111583	1.25604	0.952991	1.65545	0.112516	-2.8369	-4.84215	-0.831648	0.00593892	-3.73275	-7.00938	-0.456123	0.0263702	-3.84228	-7.14946	-0.535106	0.0235522
EFNA5	rs4957704	5	106946011	A	G	0.709031	0.505912	0.993699	0.0464	0.712449	0.473379	1.07225	0.1046	0.455037	0.186808	1.1084	0.0836	1.33436	1.09201	1.63049	0.00611357	1.42615	1.11618	1.8222	0.00506146	1.39702	0.79869	2.44358	0.266476	-3.73592	-6.16601	-1.30584	0.00282845	-4.2908	-7.19469	-1.38691	0.00408515	-5.4807	-12.2477	1.28634	0.113578
EFNA5	rs9328005	5	106950088	T	-	.	.	.	1	.	.	.	1	.	.	.	1	1	1	1	1	1	1	1	1	1	1	1	1	NA	NA	NA	1	NA	NA	NA	1	NA	NA	NA	1
EFNA5	rs180791	5	106951468	G	A	1.04321	0.677102	1.60726	0.848	1.12107	0.706566	1.77873	0.6277	0.29334	0.0381343	2.25645	0.2392	0.919885	0.698875	1.21079	0.548477	0.896063	0.675923	1.1879	0.441457	2.25277	0.558956	9.0794	0.31507	2.19666	-1.02292	5.41624	0.182247	2.67253	-0.70275	6.0478	0.12184	-6.32051	-23.2546	10.6136	0.465068
EFNA5	rs9328010	5	106952728	A	G	1.16108	0.877552	1.53622	0.2962	1.27293	0.801774	2.02095	0.3067	1.17191	0.746396	1.84002	0.491	0.830678	0.700945	0.984422	0.0324033	0.784834	0.596234	1.03309	0.0904921	0.780143	0.590657	1.03042	0.0744898	3.01171	0.99492	5.0285	0.00371176	3.97474	0.686179	7.26331	0.0185341	4.02763	0.706652	7.3486	0.0181407
EFNA5	rs3864269	5	106964864	G	A	0.770966	0.571634	1.03981	0.0889	0.797496	0.533088	1.19305	0.2714	0.538048	0.283532	1.02104	0.0585	1.3946	1.15048	1.69052	0.000864066	1.36642	1.06848	1.74744	0.0127207	1.99665	1.33816	2.97918	0.00183029	-3.47405	-5.62144	-1.32666	0.00170121	-3.71971	-6.61027	-0.829145	0.0122572	-6.52584	-11.1961	-1.85558	0.00659227
EFNA5	rs2112912	5	106968418	T	C	1.34142	1.00617	1.78838	0.0458	1.44616	0.965178	2.16684	0.0743	1.55307	0.871334	2.76821	0.136	0.762292	0.636988	0.912246	0.00267872	0.643359	0.503567	0.821957	0.000474571	0.841582	0.602361	1.17581	0.302549	2.62359	0.619766	4.62742	0.0108155	4.30519	1.44894	7.16145	0.00340714	2.07077	-1.9655	6.10705	0.315517
EFNA5	rs12519591	5	106971910	C	A	1.16896	0.791373	1.7267	0.4331	1.15701	0.744816	1.79731	0.5166	1.61389	0.42881	6.07412	0.4794	0.844283	0.667527	1.06784	0.149776	0.840271	0.642388	1.09911	0.198511	0.690298	0.320923	1.48481	0.314224	0.93725	-1.86125	3.73575	0.512103	0.869517	-2.32405	4.06309	0.594017	2.86994	-6.26837	12.0082	0.538705
EFNA5	rs26724	5	106972172	C	T	1.03057	0.768667	1.38171	0.8405	1.02796	0.689701	1.5321	0.8923	1.06718	0.582332	1.95572	0.8334	0.968238	0.809379	1.15828	0.722401	1.00392	0.788246	1.2786	0.974702	0.856722	0.580327	1.26476	0.4273	-0.247711	-2.42833	1.9329	0.823974	-0.924485	-3.84603	1.99706	0.535632	1.16301	-3.38905	5.71507	0.616942
EFNA5	rs26728	5	106973955	C	T	0.90991	0.643698	1.28622	0.5931	0.931547	0.616429	1.40775	0.7365	0.703001	0.264463	1.86874	0.4802	1.12353	0.906166	1.39303	0.293666	1.13958	0.889568	1.45985	0.304268	1.19887	0.617532	2.32748	0.632422	-1.31184	-3.91967	1.29599	0.325027	-1.85732	-4.84983	1.13518	0.224849	0.922306	-7.17203	9.01664	0.823445
EFNA5	rs17160255	5	106979256	G	A	1.27966	0.9064	1.80663	0.1616	1.28677	0.851915	1.94361	0.2313	1.70957	0.66168	4.41696	0.2687	0.801947	0.650565	0.988555	0.0348943	0.7693	0.601466	0.983967	0.0349527	0.765412	0.428509	1.3672	0.346167	3.26974	0.79258	5.74689	0.0101959	3.66225	0.712392	6.6121	0.0156023	5.37674	-1.64476	12.3982	0.134543
EFNA5	rs4090594	5	106984342	T	C	0.919748	0.694843	1.21745	0.559	0.816755	0.533055	1.25145	0.3529	1.01241	0.616175	1.66345	0.9612	1.05646	0.898874	1.24168	0.505708	1.21896	0.942793	1.57603	0.126407	0.914026	0.675367	1.23702	0.556783	-0.564054	-2.62209	1.49398	0.591577	-2.46509	-5.54828	0.618098	0.118256	1.67722	-1.99554	5.34998	0.371543
EFNA5	rs164691	5	106986857	C	T	1.05433	0.74745	1.4872	0.7632	0.999751	0.662411	1.50888	0.999	1.5098	0.578157	3.94271	0.4006	1.12907	0.926079	1.37654	0.236494	1.23359	0.96347	1.57944	0.0991728	0.893318	0.501027	1.59276	0.682695	-1.17144	-3.67492	1.33205	0.359886	-2.29094	-5.26021	0.678318	0.131628	3.54689	-3.49095	10.5847	0.32413
EFNA5	rs164694	5	106988723	G	A	0.960013	0.679512	1.35631	0.817	0.933505	0.616336	1.41389	0.7454	1.05428	0.40444	2.74825	0.914	1.0846	0.88135	1.33472	0.447165	1.11967	0.872486	1.43688	0.377297	1.0192	0.556992	1.86497	0.951372	-0.925705	-3.47865	1.62724	0.477875	-1.60603	-4.62151	1.40945	0.297461	1.8447	-5.502	9.1914	0.623016
EFNA5	rs164840	5	106990248	A	C	0.959483	0.696126	1.32247	0.8006	1.11553	0.750751	1.65756	0.5887	0.482482	0.210432	1.10624	0.0857	0.939875	0.76414	1.15602	0.555802	0.894059	0.704377	1.13482	0.356856	1.17398	0.684479	2.01356	0.56938	1.17666	-1.24813	3.60144	0.342387	1.89663	-0.983618	4.77687	0.197917	-1.19239	-7.74324	5.35846	0.721546
EFNA5	rs352602	5	106994231	T	C	1.07832	0.802951	1.44813	0.6164	1.16077	0.780824	1.72559	0.4614	0.967658	0.514184	1.82106	0.9189	1.02045	0.849085	1.2264	0.829845	1.02202	0.804646	1.29811	0.858123	1.03678	0.69118	1.55519	0.864018	0.00311269	-2.22911	2.23534	0.997821	-0.567288	-3.46557	2.33099	0.701547	1.65076	-3.26797	6.56949	0.511228
EFNA5	rs27550	5	106999467	C	A	1.03025	0.71375	1.48708	0.8736	0.987427	0.645162	1.51127	0.9535	1.44686	0.466552	4.48696	0.5226	1.13786	0.920686	1.40627	0.239208	1.20802	0.937628	1.55638	0.148292	0.960089	0.493747	1.86689	0.902033	-1.5	-4.13748	1.13748	0.265959	-2.34012	-5.38844	0.708195	0.133571	2.30075	-5.78972	10.3912	0.577724
EFNA5	rs149382	5	107008734	A	G	1.05964	0.788141	1.42467	0.7014	1.13085	0.760341	1.68191	0.544	0.952999	0.505713	1.79589	0.8817	1.01606	0.844418	1.22258	0.866447	1.00783	0.793383	1.28024	0.949034	1.05774	0.705242	1.58644	0.792263	0.0576433	-2.17756	2.29284	0.959724	-0.358323	-3.25956	2.54292	0.808905	1.31094	-3.60923	6.2311	0.601937
EFNA5	rs10074258	5	107010459	C	T	0.935795	0.704655	1.24275	0.6468	0.869517	0.576284	1.31196	0.5056	1.00073	0.585524	1.71037	0.9978	1.08371	0.920351	1.27606	0.33648	1.25296	0.976998	1.60686	0.0728382	0.925537	0.667927	1.2825	0.630438	-0.791634	-2.87484	1.29158	0.457025	-2.44429	-5.4243	0.535726	0.109069	1.42502	-2.53694	5.38698	0.481433
EFNA5	rs26731	5	107012067	T	C	0.99195	0.720846	1.36501	0.9605	1.18645	0.798647	1.76256	0.3976	0.477672	0.214131	1.06557	0.0716	0.859345	0.69533	1.06205	0.157996	0.773757	0.607943	0.984795	0.0370626	1.32299	0.797017	2.19608	0.299486	0.972832	-1.41301	3.35867	0.424872	2.06078	-0.809583	4.93114	0.16051	-2.94595	-9.08882	3.19693	0.348069
EFNA5	rs17160324	5	107012707	G	A	1.23588	0.841532	1.81503	0.2806	1.16133	0.748531	1.80176	0.5048	2.7736	0.779922	9.86363	0.1156	0.838245	0.667769	1.05224	0.120175	0.827783	0.634752	1.07952	0.157651	0.699171	0.345336	1.41555	0.291197	2.7844	0.0148615	5.55393	0.0498121	2.87054	-0.35117	6.09224	0.0818989	6.27107	-2.31755	14.8597	0.153567
EFNA5	rs7732162	5	107018930	C	T	1.07464	0.726944	1.58865	0.7182	1.17493	0.755413	1.82742	0.4747	0.529472	0.135993	2.06143	0.3596	0.942725	0.736872	1.20609	0.631517	0.925565	0.710941	1.20498	0.563427	1.14877	0.428843	3.07727	0.801042	0.662838	-2.28265	3.60832	0.659515	0.666667	-2.52402	3.85736	0.682478	1.5697	-10.4287	13.5681	0.797822
EFNA5	rs1490827	5	107038100	C	T	1.03661	0.77479	1.3869	0.8088	1.22386	0.817938	1.83124	0.3263	0.750525	0.415174	1.35675	0.3425	0.909352	0.756192	1.09353	0.310815	0.876817	0.686647	1.11966	0.294157	0.917237	0.630363	1.33467	0.637403	0.788828	-1.41317	2.99083	0.483192	0.894267	-2.05308	3.84162	0.552543	1.23572	-3.31607	5.78751	0.595088
EFNA5	rs6887589	5	107039458	A	G	0.975146	0.698766	1.36084	0.8824	0.90625	0.607591	1.35171	0.6296	1.378	0.55221	3.4387	0.4923	0.985903	0.80827	1.20257	0.888056	0.950637	0.746484	1.21062	0.6798	1.13987	0.696987	1.86418	0.608798	-0.40656	-2.76469	1.95157	0.735684	-0.21818	-3.14549	2.70913	0.883963	-1.70337	-7.68062	4.27387	0.576924
EFNB1	rs697500	X	67961793	C	T	1.07617	0.856385	1.35237	0.5291	1.10618	0.733352	1.66856	0.6306	1.17235	0.75257	1.82627	0.4823	0.993682	0.867355	1.13841	0.927111	0.957528	0.753988	1.21601	0.721896	1.02783	0.796083	1.32705	0.834284	-0.333137	-1.95678	1.29051	0.687888	-0.289273	-3.16967	2.59112	0.8441	-0.871658	-3.95753	2.21421	0.580281
EFNB1	rs806776	X	67962073	A	G	0.971624	0.77714	1.21478	0.8007	0.916778	0.611912	1.37353	0.6737	0.991478	0.643372	1.52793	0.9691	0.955871	0.838422	1.08977	0.499217	0.95989	0.754575	1.22107	0.739309	0.888624	0.692656	1.14004	0.350372	0.931959	-0.663705	2.52762	0.253318	1.40874	-1.48021	4.2977	0.340043	1.79125	-1.22397	4.80648	0.245292
EFNB1	rs638408	X	67967740	T	C	1.03888	0.830721	1.2992	0.7383	1.10334	0.726952	1.67461	0.6443	1.03562	0.67953	1.5783	0.8707	0.976306	0.852831	1.11766	0.727618	0.940117	0.737017	1.19918	0.619289	0.982498	0.762475	1.26601	0.891111	-0.248256	-1.85116	1.35465	0.761699	0.411408	-2.52154	3.34436	0.783582	-1.30711	-4.31164	1.69741	0.394597
EFNB1	rs877818	X	67970232	G	A	1.30768	0.978923	1.74686	0.07	1.49834	0.946684	2.37147	0.0849	1.68227	0.894329	3.16441	0.1072	0.856572	0.724139	1.01323	0.063726	0.728804	0.555599	0.956006	0.0192741	0.867998	0.620301	1.2146	0.401104	2.12624	0.168328	4.08416	0.0341906	4.27538	1.03869	7.51208	0.010142	2.45798	-1.61686	6.53281	0.238119
EFNB2	rs1407584	13	105937791	C	A	1.11462	0.832237	1.49281	0.4669	1.37403	0.916441	2.0601	0.1247	0.790518	0.438102	1.42642	0.4354	0.96611	0.79464	1.17458	0.728728	0.83912	0.65787	1.07031	0.160589	1.36586	0.940476	1.98364	0.11556	1.45169	-0.735228	3.6386	0.194335	3.33311	0.405513	6.26071	0.0264609	-1.61921	-6.10674	2.86832	0.480035
EFNB2	rs7322914	13	105938911	C	T	1.29887	0.963176	1.75156	0.0871	1.24536	0.834547	1.85841	0.2831	1.86236	0.984766	3.52203	0.0563	1.03494	0.876308	1.22229	0.687609	1.17998	0.921617	1.51077	0.18637	0.842768	0.597381	1.18895	0.320107	-0.603889	-2.75542	1.54765	0.582685	-2.53008	-5.52822	0.468065	0.0992879	2.61606	-1.57186	6.80398	0.221888
EFNB2	rs9520088	13	105947685	T	C	1.1417	0.834906	1.56122	0.407	1.11352	0.750341	1.65249	0.5936	1.43361	0.68432	3.00335	0.3402	1.04355	0.869289	1.25274	0.650831	1.08032	0.851132	1.37122	0.524991	0.981909	0.645296	1.49411	0.931395	-0.659697	-2.91353	1.59414	0.566649	-1.39752	-4.28347	1.48844	0.343396	0.977424	-4.12444	6.07928	0.70758
EFNB2	rs2391331	13	105955710	T	C	1.10866	0.814728	1.50863	0.5119	1.14527	0.770348	1.70267	0.5029	1.11551	0.555621	2.23957	0.7587	1.0231	0.851674	1.22903	0.808128	1.0509	0.826472	1.33628	0.684424	0.968909	0.641637	1.46311	0.878581	-0.368715	-2.61179	1.87436	0.747561	-0.963431	-3.85437	1.9275	0.514187	1.04161	-3.94625	6.02946	0.682639
EFNB2	rs7983579	13	105957447	T	G	1.05047	0.780877	1.41313	0.745	1.14125	0.729227	1.78606	0.5634	0.974656	0.586508	1.61968	0.9211	0.930065	0.771944	1.12057	0.445479	0.815159	0.62268	1.06714	0.143352	1.05811	0.781105	1.43336	0.721578	0.909795	-1.23763	3.05722	0.407044	2.78882	-0.45607	6.03372	0.0932237	-0.884012	-4.56066	2.79264	0.637831
EFNB2	rs11840214	13	105960944	A	G	0.973595	0.633838	1.49547	0.9028	1.00709	0.643739	1.57554	0.9753	0.359475	0.0301386	4.28759	0.4189	0.834631	0.637658	1.09245	0.181288	0.826724	0.628822	1.08691	0.166392	1.24148	0.177152	8.7002	0.850739	2.61587	-0.599513	5.83125	0.111969	2.71707	-0.573593	6.00774	0.106741	1.22993	-22.6977	25.1576	0.919825
EFNB2	rs2391333	13	105964695	C	T	0.856364	0.639417	1.14692	0.2987	0.859729	0.574633	1.28627	0.4625	0.735793	0.40823	1.32619	0.3079	1.03115	0.862664	1.23254	0.737573	1.02791	0.807309	1.3088	0.822716	1.06954	0.743071	1.53946	0.72662	-0.783374	-2.94108	1.37433	0.477322	-1.0281	-3.957	1.9008	0.492038	-0.949036	-5.3798	3.48172	0.674949
EFNB2	rs9520092	13	105965540	T	C	1.05753	0.785919	1.42302	0.712	1.05059	0.688526	1.60304	0.819	1.11619	0.641508	1.9421	0.6974	0.871302	0.731188	1.03827	0.122393	0.868136	0.673869	1.11841	0.277846	0.785133	0.563125	1.09466	0.142718	1.19055	-0.952973	3.33408	0.277282	1.06877	-1.99817	4.13571	0.495172	2.31749	-1.67693	6.31192	0.25647
EFNB2	rs4772795	13	105967395	A	G	0.859151	0.607869	1.21431	0.3902	0.893381	0.598889	1.33268	0.5808	0.553512	0.195882	1.56408	0.2649	0.944388	0.76069	1.17245	0.602763	0.948041	0.745085	1.20628	0.662401	0.859976	0.406628	1.81876	0.665095	0.370352	-2.27076	3.01146	0.783645	0.160347	-2.76319	3.08388	0.914472	2.86994	-6.26837	12.0082	0.538705
EFNB2	rs2391335	13	105969986	G	T	1.08506	0.815745	1.4433	0.5751	1.20765	0.788536	1.84953	0.386	0.990541	0.594121	1.65147	0.971	0.936908	0.787445	1.11474	0.461822	0.988789	0.759011	1.28813	0.933615	0.826488	0.601403	1.13581	0.230337	0.645909	-1.51805	2.80987	0.559013	-0.941523	-4.11854	2.23549	0.561819	3.40179	-0.414968	7.21855	0.0817827
EFNB2	rs2893262	13	105970807	G	A	0.861312	0.616019	1.20428	0.3831	0.868288	0.582282	1.29478	0.4887	0.687617	0.274013	1.72553	0.4253	1.10519	0.894358	1.36573	0.35781	1.08606	0.853053	1.3827	0.503952	1.39681	0.761729	2.56138	0.305979	-0.710907	-3.22592	1.80411	0.580017	-0.728941	-3.65509	2.19721	0.625757	-1.4697	-8.81759	5.87819	0.695341
EFNB2	rs2391340	13	105971754	G	T	0.883704	0.672842	1.16065	0.3745	0.804098	0.523172	1.23587	0.3205	0.898265	0.560907	1.43853	0.6553	0.967407	0.82245	1.13791	0.688267	1.02695	0.795751	1.32531	0.837091	0.868418	0.645774	1.16782	0.343885	0.580701	-1.44031	2.60171	0.573781	-0.666055	-3.76207	2.42996	0.673604	2.70483	-0.857324	6.26698	0.137832
EFNB2	rs8000078	13	105977975	G	T	1.04948	0.786241	1.40085	0.7432	0.918305	0.583255	1.44582	0.713	1.25811	0.777228	2.03652	0.3505	0.754654	0.629773	0.904299	0.00219173	0.621446	0.473713	0.81525	0.00089602	0.795803	0.594776	1.06477	0.116266	2.76553	0.726026	4.80504	0.00833086	3.78139	0.605119	6.95765	0.0203532	3.49762	-0.00844377	7.00368	0.0515702
EFNB3	rs7141	17	7555326	A	G	1.1697	0.874847	1.56394	0.2907	1.25904	0.846756	1.87208	0.2556	1.15949	0.629407	2.13602	0.6352	0.937071	0.783025	1.12142	0.476547	0.881134	0.694704	1.1176	0.297688	1.02676	0.709426	1.48606	0.890113	1.60772	-0.507398	3.72284	0.137428	2.58897	-0.282137	5.46007	0.0782792	0.927083	-3.56321	5.41738	0.686038
EPHA2	rs17416878	1	16319567	A	G	0.911764	0.681444	1.21993	0.5343	0.763361	0.514192	1.13327	0.181	1.29027	0.6859	2.42719	0.4296	0.925526	0.778551	1.10025	0.377262	0.869229	0.68419	1.10431	0.250401	0.977417	0.684084	1.39653	0.899047	-0.182468	-2.21271	1.84777	0.860303	0.404288	-2.48433	3.29291	0.784047	-1.69026	-5.9556	2.57508	0.438005
EPHA2	rs11260711	1	16322333	C	T	1.00787	0.744588	1.36425	0.9596	0.878186	0.590711	1.30556	0.5211	1.54734	0.771629	3.10288	0.2194	0.878262	0.734428	1.05027	0.150039	0.864416	0.678529	1.10123	0.237187	0.780871	0.523298	1.16522	0.210629	0.504441	-1.64467	2.65355	0.64585	0.374299	-2.53639	3.28499	0.801199	1.47075	-3.28415	6.22566	0.544858
EPHA2	rs11260721	1	16327639	T	C	0.993577	0.648936	1.52125	0.9763	0.903833	0.56605	1.44318	0.6721	3.12579	0.594749	16.4281	0.1788	1.05048	0.817354	1.3501	0.708232	1.06702	0.802451	1.41881	0.663265	0.98489	0.405727	2.39079	0.972897	-0.151596	-3.23092	2.92773	0.923201	-0.574	-4.03999	2.89199	0.745737	3.69259	-7.07844	14.4636	0.502191
EPHA2	rs10907223	1	16332332	G	A	0.756267	0.383798	1.49021	0.4199	0.690119	0.336794	1.41411	0.3114	2.53697	0.142906	45.0381	0.5262	1.21965	0.817679	1.81924	0.349097	1.30761	0.836407	2.04426	0.257761	0.771919	0.112381	5.30212	0.75587	-1.31171	-6.36681	3.74338	0.611456	-1.92829	-7.33908	3.48251	0.485465	8.25092	-15.6132	32.1151	0.498567
EPHA2	rs11260745	1	16338590	T	C	0.880202	0.485422	1.59604	0.6745	0.759178	0.403064	1.42992	0.3941	513594	9.30E-190	2.84E+200	0.9542	1.05246	0.74547	1.48587	0.780028	1.11343	0.747638	1.65819	0.602194	0.67916	0.168866	2.73151	0.559121	0.285159	-4.07964	4.64996	0.898204	-0.448178	-5.28822	4.39186	0.856116	9.7967	-7.11408	26.7075	0.257178
EPHA2	rs3768293	1	16340511	A	C	0.96713	0.729846	1.28156	0.8161	0.83956	0.55778	1.26369	0.4023	1.19362	0.700546	2.03374	0.5153	0.898933	0.759977	1.0633	0.211605	0.873119	0.68393	1.11464	0.27852	0.855989	0.62091	1.18007	0.334226	0.0644315	-1.95401	2.08287	0.950158	-0.0358173	-2.98507	2.91344	0.981027	0.296848	-3.56209	4.15579	0.880266
EPHA2	rs11260822	1	16358398	T	C	0.951896	0.713777	1.26945	0.7373	0.84679	0.563359	1.27282	0.4242	1.1354	0.649044	1.98619	0.6565	0.876126	0.736898	1.04166	0.131921	0.842133	0.659559	1.07525	0.170502	0.836661	0.596942	1.17264	0.290531	0.000707521	-2.06166	2.06308	0.999464	0.136627	-2.80252	3.07578	0.927471	-0.256045	-4.30089	3.7888	0.901351
EPHA3	rs7642606	3	89251573	G	T	1.08142	0.695348	1.68186	0.7284	0.976866	0.592957	1.60934	0.9268	3.22684	0.66658	15.6208	0.146	1.0109	0.790554	1.29267	0.931605	1.08193	0.807501	1.44963	0.60058	0.636659	0.262542	1.54388	0.279124	-0.448483	-3.58363	2.68667	0.7794	-1.70739	-5.25479	1.84002	0.346331	10.4148	-0.294092	21.1237	0.0576777
EPHA3	rs7429534	3	89273999	C	T	1.03613	0.779979	1.3764	0.8065	1.07296	0.713759	1.61293	0.735	1.00486	0.5828	1.73258	0.986	1.11109	0.935653	1.31941	0.231421	1.19446	0.931516	1.53162	0.158047	1.07164	0.765938	1.49936	0.696006	-0.667252	-2.7907	1.4562	0.538479	-1.48864	-4.48404	1.50677	0.330885	0.293085	-3.79202	4.37819	0.888274
EPHA3	rs10779990	3	89291271	C	T	1.03692	0.780699	1.37724	0.8024	1.06883	0.711673	1.60524	0.7485	1.01434	0.587385	1.75164	0.9593	1.10644	0.931869	1.31372	0.250087	1.18415	0.924052	1.51745	0.178483	1.07164	0.765938	1.49936	0.696006	-0.634527	-2.75336	1.4843	0.557714	-1.42286	-4.41218	1.56647	0.351686	0.293085	-3.79202	4.37819	0.888274
EPHA3	rs12633482	3	89295631	G	A	1.04657	0.787213	1.39138	0.7542	1.08102	0.719459	1.62428	0.7078	1.02788	0.593971	1.77877	0.9217	1.10317	0.928897	1.31014	0.264808	1.17678	0.918249	1.50811	0.195274	1.07164	0.765938	1.49936	0.696006	-0.524212	-2.64347	1.59504	0.628194	-1.20286	-4.19354	1.78783	0.431196	0.293085	-3.79202	4.37819	0.888274
EPHA3	rs9815025	3	89297903	G	A	0.892919	0.640582	1.24465	0.5042	0.830724	0.555251	1.24287	0.3673	1.09776	0.454127	2.65361	0.836	1.22794	0.999619	1.50842	0.0540915	1.20644	0.946395	1.53795	0.132084	1.68352	0.992406	2.85593	0.0720535	-1.1222	-3.52693	1.28254	0.361178	-1.0356	-3.96446	1.89326	0.48888	-2.93462	-9.26741	3.39818	0.36454
EPHA3	rs7433757	3	89300019	G	A	0.8945	0.638278	1.25358	0.5176	0.806954	0.536258	1.2143	0.3041	1.29198	0.51866	3.21831	0.5825	1.22656	0.997508	1.50821	0.0567924	1.20884	0.945642	1.54529	0.132634	1.66848	0.984819	2.82673	0.0805067	-1.15114	-3.56273	1.26045	0.350331	-1.11728	-4.0691	1.83453	0.458813	-2.76863	-9.07951	3.54225	0.390631
EPHA3	rs12486049	3	89323970	T	G	0.995044	0.643575	1.53846	0.9822	0.881759	0.540403	1.43874	0.6146	3.25969	0.673881	15.7678	0.1424	1.0109	0.790554	1.29267	0.931605	1.08193	0.807501	1.44963	0.60058	0.636659	0.262542	1.54388	0.279124	-0.448483	-3.58363	2.68667	0.7794	-1.70739	-5.25479	1.84002	0.346331	10.4148	-0.294092	21.1237	0.0576777
EPHA3	rs4132275	3	89330571	A	G	1.04227	0.768734	1.41314	0.7899	1.00307	0.67554	1.4894	0.9879	1.23289	0.611331	2.48641	0.5588	0.883082	0.734889	1.06116	0.180495	0.834827	0.657381	1.06017	0.138201	0.910341	0.607482	1.36419	0.63256	1.39212	-0.784159	3.56839	0.210998	1.95637	-0.921775	4.83451	0.183881	1.39589	-3.52395	6.31573	0.578595
EPHA3	rs7373232	3	89350956	A	G	0.8359	0.546763	1.27794	0.4083	0.852351	0.537096	1.35265	0.4981	0.493125	0.0918998	2.64606	0.4098	0.828505	0.630833	1.08812	0.167637	0.799581	0.600587	1.06451	0.118143	1.37913	0.439791	4.3248	0.601862	2.40319	-0.801659	5.60805	0.142787	2.79661	-0.654136	6.24736	0.113341	-0.109069	-13.9746	13.7565	0.98771
EPHA3	rs6551407	3	89353295	T	C	1.08201	0.743425	1.5748	0.6808	1.15594	0.754409	1.77117	0.506	0.712085	0.217106	2.33557	0.5755	0.805925	0.634378	1.02386	0.0721462	0.73753	0.569228	0.955593	0.0190453	1.68319	0.828486	3.41966	0.190609	2.49595	-0.205858	5.19776	0.0712924	3.78696	0.692405	6.88152	0.0171314	-3.63015	-12.1894	4.92906	0.406542
EPHA3	rs6551408	3	89353428	T	C	1.95151	0.915626	4.15933	0.0839	1.95131	0.913641	4.16753	0.0848	6992.3	1.52E-164	3.21E+171	0.9642	0.829188	0.540508	1.27205	0.378471	0.790778	0.51067	1.22453	0.276744	27.6914	4.15584	184.515	0.038837	2.08527	-2.85243	7.02297	0.408543	3.35931	-1.90458	8.6232	0.212071	-19.9377	-43.6088	3.73333	0.0999183
EPHA3	rs6804377	3	89353777	A	G	2.08088	1.03331	4.19049	0.0407	2.07664	1.02021	4.22703	0.0444	60991.2	1.38E-171	2.70E+180	0.9574	0.841354	0.574446	1.23228	0.362447	0.79256	0.5286	1.18833	0.245516	2.1316	0.528934	8.59031	0.344542	2.06911	-2.34796	6.48619	0.35936	3.30738	-1.59958	8.21435	0.187582	-8.83883	-25.757	8.07938	0.306746
EPHA3	rs4857497	3	89376839	T	G	0.886558	0.651306	1.20678	0.4444	0.83984	0.564766	1.24889	0.389	0.921402	0.450086	1.88627	0.8229	0.851894	0.707035	1.02643	0.0872591	0.859166	0.675796	1.09229	0.214015	0.669889	0.41905	1.07088	0.0756225	2.21337	-0.0901528	4.51688	0.0607278	2.14839	-0.756553	5.05333	0.148338	5.1515	-0.505318	10.8083	0.0753894
EPHA3	rs1512912	3	89390621	G	A	0.903864	0.682017	1.19787	0.482	0.831225	0.54063	1.27802	0.4	0.935241	0.571231	1.53121	0.7902	0.873526	0.739372	1.03202	0.110911	0.891809	0.691825	1.1496	0.380024	0.754448	0.55254	1.03014	0.0678864	1.77812	-0.277596	3.83383	0.0911531	1.5682	-1.48707	4.62348	0.315295	3.52745	-0.213053	7.26796	0.0656314
EPHA3	rs11916939	3	89392096	G	A	0.995301	0.688565	1.43868	0.98	0.883996	0.577524	1.3531	0.5705	2.27202	0.73961	6.97944	0.1524	0.99442	0.810382	1.22025	0.957127	1.10912	0.857726	1.4342	0.432703	0.570141	0.293259	1.10844	0.0676002	0.0399745	-2.63258	2.71253	0.976634	-1.17214	-4.28575	1.94147	0.461237	8.27402	0.238663	16.3094	0.0445468
EPHA3	rs993186	3	89397552	A	C	0.879085	0.646026	1.19622	0.4126	0.825776	0.555555	1.22743	0.3443	0.930041	0.454745	1.90211	0.8426	0.848602	0.703979	1.02294	0.0805063	0.853308	0.670806	1.08546	0.195042	0.670862	0.41963	1.07251	0.0768121	2.29253	-0.00684452	4.5919	0.05171	2.29245	-0.610723	5.19563	0.122865	5.09076	-0.553514	10.735	0.0782213
EPHA3	rs3946805	3	89399066	T	C	1.02847	0.708415	1.49313	0.8827	0.901504	0.588215	1.38165	0.6343	2.88092	0.89148	9.31003	0.0776	0.99442	0.810382	1.22025	0.957127	1.10912	0.857726	1.4342	0.432703	0.570141	0.293259	1.10844	0.0676002	0.0399745	-2.63258	2.71253	0.976634	-1.17214	-4.28575	1.94147	0.461237	8.27402	0.238663	16.3094	0.0445468
EPHA3	rs1040017	3	89412322	A	C	0.887252	0.6688	1.17706	0.4071	0.799766	0.518938	1.23257	0.3118	0.928733	0.566559	1.52243	0.7695	0.872957	0.739115	1.03104	0.108494	0.8897	0.690493	1.14638	0.369396	0.754172	0.552282	1.02987	0.0676266	1.7564	-0.297921	3.81071	0.0949348	1.52473	-1.53048	4.57993	0.328868	3.54458	-0.203579	7.29274	0.0648872
EPHA3	rs12638746	3	89413745	G	A	1.25329	0.927709	1.69313	0.1418	1.41146	0.946212	2.10548	0.0918	1.1498	0.604319	2.18764	0.6708	1.00474	0.839456	1.20257	0.958887	1.06891	0.837824	1.36373	0.590965	0.866286	0.584909	1.28302	0.465378	-0.654969	-2.89183	1.58189	0.566506	-1.69999	-4.64728	1.2473	0.259248	1.40847	-3.27795	6.09488	0.556306
EPHA3	rs1512909	3	89419107	G	A	0.930761	0.598404	1.44771	0.7503	0.807085	0.490657	1.32758	0.399	3.25969	0.673881	15.7678	0.1424	0.98262	0.762853	1.2657	0.890742	1.04258	0.770201	1.41129	0.790783	0.636659	0.262542	1.54388	0.279124	0.468437	-2.74626	3.68313	0.775396	-0.599431	-4.27689	3.07803	0.749605	10.4148	-0.294092	21.1237	0.0576777
EPHA3	rs12486528	3	89421084	G	A	1.00882	0.692895	1.46878	0.9635	0.875833	0.568578	1.34913	0.5478	2.88425	0.893627	9.30916	0.077	0.986629	0.802343	1.21324	0.897664	1.09759	0.845759	1.42441	0.486532	0.571189	0.293779	1.11055	0.0686431	0.0651405	-2.6283	2.75858	0.962227	-1.16382	-4.31889	1.99125	0.470307	8.21551	0.189255	16.2418	0.0458231
EPHA3	rs6768381	3	89440761	T	C	0.925378	0.695923	1.23049	0.594	0.896706	0.574681	1.39918	0.6312	0.908642	0.55848	1.47835	0.6998	0.86171	0.725468	1.02354	0.0894998	0.854952	0.655681	1.11478	0.25226	0.777595	0.572895	1.05544	0.098151	1.36753	-0.726577	3.46164	0.201689	1.36028	-1.83196	4.55252	0.404366	2.37866	-1.27821	6.03553	0.203468
EPHA3	rs9866959	3	89462625	T	C	0.92253	0.698162	1.219	0.5709	0.907687	0.586627	1.40446	0.6638	0.88654	0.55041	1.42794	0.6207	0.862935	0.729217	1.02117	0.085519	0.864552	0.666941	1.12071	0.276422	0.767803	0.567776	1.0383	0.0781826	1.49658	-0.575165	3.56833	0.157957	1.121	-2.02464	4.26665	0.485472	3.10734	-0.525482	6.74017	0.0947871
EPHA3	rs9833400	3	89472197	A	G	0.918348	0.694769	1.21388	0.5498	0.897802	0.579897	1.38998	0.629	0.88654	0.55041	1.42794	0.6207	0.856795	0.723994	1.01396	0.0714525	0.85004	0.656325	1.10093	0.223263	0.767803	0.567776	1.0383	0.0781826	1.67438	-0.389258	3.73803	0.112926	1.54079	-1.59145	4.67303	0.335825	3.10734	-0.525482	6.74017	0.0947871
EPHA3	rs9832305	3	89475468	T	C	0.947066	0.694552	1.29139	0.7312	0.903801	0.60923	1.3408	0.6155	1.04529	0.506218	2.15843	0.9048	0.882027	0.733516	1.06061	0.177693	0.89936	0.708787	1.14117	0.382218	0.704842	0.445662	1.11475	0.115586	1.27705	-1.01253	3.56663	0.27526	1.19638	-1.68762	4.08037	0.416885	3.04706	-2.48738	8.5815	0.281494
EPHA3	rs2063589	3	89485137	C	T	0.872563	0.616258	1.23547	0.4426	0.860702	0.556796	1.33048	0.5	0.760238	0.308463	1.87368	0.5517	1.27052	1.02224	1.5791	0.0355629	1.23625	0.955239	1.59994	0.111852	2.00426	1.136	3.53613	0.0290427	-2.78522	-5.29874	-0.271698	0.0307331	-3.28667	-6.38511	-0.188231	0.0385513	-4.44231	-11.2123	2.32768	0.199504
EPHA3	rs9836340	3	89488444	A	G	1.00907	0.751916	1.35417	0.952	0.934352	0.629814	1.38615	0.7359	1.25281	0.656712	2.38999	0.4943	0.881512	0.742	1.04726	0.146905	0.886557	0.698615	1.12506	0.321363	0.739142	0.501697	1.08897	0.111623	1.4993	-0.625255	3.62386	0.167742	1.56012	-1.32297	4.4432	0.289804	3.14312	-1.53143	7.81766	0.188647
EPHA3	rs9842599	3	89489946	A	G	1.05414	0.782934	1.41929	0.7284	1.00798	0.669205	1.51827	0.9697	1.25542	0.659286	2.39057	0.4891	0.876238	0.734008	1.04603	0.138696	0.868261	0.675769	1.11558	0.268195	0.749626	0.507511	1.10725	0.133065	1.6671	-0.541005	3.8752	0.140195	2.0038	-1.07706	5.08467	0.203572	2.97359	-1.80968	7.75687	0.224201
EPHA3	rs17801001	3	89497245	A	C	0.965677	0.719075	1.29685	0.8165	0.838874	0.565113	1.24525	0.3838	1.36049	0.708735	2.61159	0.3552	0.90818	0.765967	1.0768	0.263284	0.93669	0.737787	1.18921	0.590871	0.739142	0.501697	1.08897	0.111623	1.01019	-1.11436	3.13474	0.352187	0.672657	-2.22298	3.56829	0.649249	3.14312	-1.53143	7.81766	0.188647
EPHA3	rs870898	3	89499754	C	T	0.965677	0.719075	1.29685	0.8165	0.838874	0.565113	1.24525	0.3838	1.36049	0.708735	2.61159	0.3552	0.90818	0.765967	1.0768	0.263284	0.93669	0.737787	1.18921	0.590871	0.739142	0.501697	1.08897	0.111623	1.01019	-1.11436	3.13474	0.352187	0.672657	-2.22298	3.56829	0.649249	3.14312	-1.53143	7.81766	0.188647
EPHA3	rs6782527	3	89525059	C	T	0.914241	0.667623	1.25196	0.5764	0.838874	0.565113	1.24525	0.3838	1.13121	0.533807	2.39718	0.7477	0.90393	0.751676	1.08702	0.278897	0.93669	0.737787	1.18921	0.590871	0.69815	0.436446	1.11678	0.114034	0.909429	-1.40056	3.21942	0.440995	0.672657	-2.22298	3.56829	0.649249	2.89947	-2.7693	8.56823	0.316989
EPHA3	rs7633500	3	89579772	G	A	1.14385	0.849419	1.54033	0.3765	1.16086	0.779861	1.728	0.4627	1.2582	0.669224	2.36555	0.4761	0.876226	0.736844	1.04197	0.132349	0.931635	0.732326	1.18519	0.564933	0.652515	0.441303	0.964816	0.0237147	1.15853	-1.03409	3.35115	0.301294	0.629332	-2.27971	3.53837	0.671885	3.64424	-1.02518	8.31366	0.127255
EPHA3	rs1398197	3	89581118	C	T	0.486515	0.253207	0.934797	0.031	0.486515	0.253207	0.934797	0.031	.	.	.	1	1.12322	0.731557	1.72457	0.601131	1.12322	0.731557	1.72457	0.601131	1	1	1	1	-0.228433	-5.43094	4.97408	0.931482	-0.228433	-5.43094	4.97408	0.931482	NA	NA	NA	1
EPHA3	rs1028011	3	89581309	C	T	0.754396	0.482471	1.17958	0.2171	0.736995	0.449724	1.20777	0.2265	0.629716	0.116925	3.39143	0.5905	1.27605	0.970657	1.67752	0.0905069	1.28274	0.955033	1.7229	0.106696	1.71243	0.549881	5.33281	0.40543	-2.94633	-6.2365	0.343838	0.0803559	-3.22608	-6.79019	0.338031	0.077164	-3.48585	-17.3705	10.3987	0.623063
EPHA3	rs7626735	3	89589648	C	A	1.12007	0.811871	1.54525	0.4901	1.17803	0.791028	1.75437	0.4204	1.04009	0.463456	2.33416	0.9241	0.87579	0.722398	1.06175	0.172562	0.885035	0.696953	1.12388	0.315632	0.71038	0.427371	1.1808	0.164772	1.2565	-1.11864	3.63164	0.30071	1.26244	-1.62825	4.15314	0.392756	2.69474	-3.44976	8.83924	0.390775
EPHA3	rs6795074	3	89599342	T	C	1.10399	0.798474	1.52639	0.5498	1.14934	0.768845	1.71814	0.4977	1.05421	0.468237	2.37349	0.8986	0.884482	0.729414	1.07252	0.207367	0.899458	0.706832	1.14458	0.388019	0.705726	0.424462	1.17337	0.156629	1.18941	-1.17834	3.55715	0.325716	1.15304	-1.74088	4.04695	0.435529	2.75956	-3.33709	8.85621	0.375783
EPHA3	rs2117137	3	89608195	T	C	0.993826	0.751047	1.31508	0.9655	1.07502	0.713311	1.62015	0.7297	0.868746	0.513214	1.47057	0.6006	0.924251	0.781587	1.09296	0.355966	0.986622	0.768687	1.26635	0.916006	0.76772	0.550501	1.07065	0.108597	0.629687	-1.4801	2.73948	0.559044	0.240994	-2.77318	3.25516	0.87559	1.83977	-2.15815	5.83769	0.367875
EPHA3	rs11924356	3	89610077	T	G	0.842746	0.589504	1.20478	0.3485	0.875472	0.574661	1.33375	0.536	0.523341	0.181594	1.50823	0.2311	1.1551	0.916052	1.45653	0.228833	1.1248	0.872236	1.45049	0.368146	1.81939	0.853602	3.87789	0.155987	-1.04463	-3.7783	1.68904	0.454511	-0.871658	-3.95753	2.21421	0.580281	-4.01972	-13.1519	5.11248	0.389041
EPHA3	rs7632427	3	89617067	T	C	1.01258	0.763387	1.34312	0.9309	1.05002	0.699698	1.57575	0.8138	0.959607	0.557305	1.65232	0.8818	0.872887	0.738558	1.03165	0.108931	0.903147	0.707838	1.15235	0.414417	0.715738	0.509783	1.0049	0.0446921	1.27628	-0.811767	3.36432	0.231951	1.03009	-1.92667	3.98685	0.495292	2.89681	-1.17397	6.96759	0.164223
EPHA4	rs2069212	2	221986132	C	T	0.903156	0.679859	1.19979	0.4824	1.0142	0.641383	1.60372	0.9519	0.750657	0.471267	1.19568	0.2278	1.0477	0.879573	1.24796	0.601654	1.06075	0.805992	1.39604	0.667942	1.06417	0.796848	1.42118	0.680689	-0.875057	-2.98554	1.23543	0.41712	-1.00284	-4.33916	2.33348	0.556252	-1.28915	-4.77308	2.19479	0.468919
EPHA4	rs3087584	2	221991525	T	C	0.989158	0.74687	1.31005	0.9394	0.966794	0.625485	1.49435	0.8792	1.0099	0.614657	1.65931	0.969	0.923571	0.781645	1.09127	0.349448	0.954449	0.734124	1.2409	0.730476	0.821941	0.604937	1.11679	0.201501	1.40906	-0.684076	3.5022	0.188231	1.04685	-2.17412	4.26781	0.524694	3.10115	-0.645249	6.84756	0.105973
EPHA4	rs17370971	2	221992521	C	T	1.61415	1.11875	2.32892	0.0107	1.6832	1.08771	2.60469	0.0198	2.45529	0.875038	6.88934	0.0885	0.755177	0.612802	0.930631	0.00645139	0.747183	0.578981	0.96425	0.0229773	0.517953	0.282283	0.950376	0.0187412	3.668	1.11724	6.21877	0.00517935	3.53028	0.472126	6.58843	0.0244498	9.61217	2.3373	16.887	0.0101229
EPHA4	rs3770208	2	221992890	G	A	1.00895	0.761988	1.33595	0.9504	1.07423	0.699609	1.64944	0.7436	0.934986	0.570964	1.53109	0.7895	0.921238	0.780015	1.08803	0.333219	0.954853	0.738375	1.2348	0.727912	0.820003	0.605464	1.11056	0.190771	1.43987	-0.623816	3.50355	0.172585	1.20619	-1.90723	4.31962	0.448307	2.86297	-0.799463	6.5254	0.126642
EPHA4	rs10498110	2	221996113	T	C	1.47211	1.03035	2.10327	0.0341	1.55811	1.01436	2.39333	0.0433	1.84547	0.689111	4.94223	0.2233	0.76359	0.620775	0.939262	0.00844154	0.760262	0.590666	0.978554	0.0310005	0.517334	0.281957	0.949205	0.0184939	3.5202	0.985117	6.05528	0.00691355	3.31159	0.284421	6.33877	0.0329037	9.60985	2.34883	16.8709	0.00999791
EPHA4	rs16862636	2	221996624	T	C	1.43371	1.00284	2.04972	0.0487	1.50308	0.976436	2.31377	0.0646	1.84547	0.689111	4.94223	0.2233	0.768019	0.624027	0.945238	0.0100938	0.765465	0.593563	0.987153	0.0367132	0.517334	0.281957	0.949205	0.0184939	3.45117	0.902845	5.99949	0.00841105	3.22387	0.169274	6.27847	0.0395236	9.60985	2.34883	16.8709	0.00999791
EPHA4	rs2303901	2	221999146	T	C	0.825342	0.617392	1.10333	0.1955	0.834861	0.528546	1.3187	0.4393	0.721559	0.446538	1.16596	0.1831	1.08382	0.907804	1.29396	0.373567	1.05035	0.798945	1.38086	0.720755	1.17741	0.883301	1.56946	0.272785	-1.60136	-3.68942	0.48671	0.133959	-1.21029	-4.52938	2.1088	0.475404	-3.05983	-6.50743	0.387777	0.0830661
EPHA4	rs10211091	2	222002512	A	G	0.989305	0.708416	1.38157	0.9497	0.892632	0.593465	1.34261	0.5857	1.59246	0.649329	3.90543	0.3098	0.936044	0.772533	1.13416	0.496582	0.949732	0.742802	1.21431	0.678243	0.80715	0.493165	1.32104	0.378993	0.676783	-1.69415	3.04771	0.576291	0.231137	-2.75651	3.21879	0.879588	3.37528	-2.59195	9.34252	0.268558
EPHA4	rs3770205	2	222004004	G	T	1.27063	0.952612	1.69482	0.1038	1.36002	0.880062	2.10174	0.1667	1.38821	0.835886	2.30551	0.2056	0.92404	0.777254	1.09855	0.370166	0.859509	0.66354	1.11336	0.256104	0.96092	0.711976	1.29691	0.791324	1.46061	-0.595136	3.51636	0.164909	2.24809	-0.891767	5.38794	0.161685	1.56092	-2.09057	5.21241	0.402867
EPHA4	rs4340507	2	222005351	C	T	0.992647	0.659196	1.49477	0.9719	0.897434	0.55608	1.44833	0.6579	1.98773	0.562243	7.02733	0.2868	0.899385	0.712202	1.13576	0.364618	0.933116	0.698285	1.24692	0.631352	0.622132	0.307101	1.26033	0.153002	0.631116	-2.30744	3.56967	0.674125	-0.157953	-3.6844	3.36849	0.930108	6.3447	-2.2242	14.9136	0.147871
EPHA4	rs3770199	2	222008243	G	A	1.05628	0.769051	1.4508	0.7353	0.971733	0.654353	1.44305	0.8871	1.55534	0.711289	3.40099	0.269	0.85834	0.715939	1.02906	0.0944239	0.865083	0.681501	1.09812	0.232745	0.686983	0.442619	1.06626	0.0774841	1.80985	-0.431286	4.051	0.114621	1.79054	-1.09839	4.67948	0.225494	4.04941	-1.2378	9.33662	0.134475
EPHA4	rs3770198	2	222008301	A	G	1.0113	0.752328	1.35942	0.9406	0.993849	0.669874	1.47451	0.9755	1.07369	0.560228	2.05775	0.8305	0.941318	0.793397	1.11682	0.486076	0.989012	0.780273	1.25359	0.927217	0.772486	0.524478	1.13777	0.176501	0.749691	-1.39696	2.89634	0.494236	0.23437	-2.6461	3.11484	0.873412	2.95038	-1.72593	7.62669	0.217297
EPHA4	rs3770196	2	222013205	A	G	0.902121	0.648664	1.25461	0.5407	0.919801	0.617754	1.36953	0.6808	0.727776	0.304102	1.74171	0.4757	0.980687	0.800715	1.20111	0.84961	0.977722	0.769343	1.24254	0.853526	0.973643	0.55248	1.71586	0.925254	-0.0438742	-2.47349	2.38574	0.971792	0.261308	-2.64852	3.17114	0.860415	-1.64395	-8.19343	4.90552	0.623136
EPHA4	rs2288628	2	222015778	C	A	0.895854	0.643862	1.24647	0.5143	0.90919	0.610157	1.35478	0.6401	0.732868	0.306198	1.75408	0.4855	0.987171	0.80578	1.2094	0.900425	0.986858	0.775823	1.2553	0.914072	0.973354	0.552277	1.71548	0.924424	-0.136973	-2.56979	2.29584	0.912211	0.132479	-2.78487	3.04983	0.929144	-1.6583	-8.20073	4.88413	0.619734
EPHA4	rs16862666	2	222017088	T	G	0.888308	0.639824	1.23329	0.4796	0.910175	0.611625	1.35445	0.6428	0.690807	0.292472	1.63166	0.3993	1.00254	0.819398	1.22662	0.98034	1.00846	0.794116	1.28067	0.944931	0.973643	0.55248	1.71586	0.925254	-0.305639	-2.73389	2.12261	0.805325	-0.113932	-3.01545	2.78759	0.93871	-1.64395	-8.19343	4.90552	0.623136
EPHA4	rs2052943	2	222019310	C	T	0.877265	0.509449	1.51064	0.637	0.816184	0.453343	1.46943	0.4986	2.00327	0.2303	17.4255	0.5293	1.21449	0.892945	1.65182	0.232199	1.33577	0.938178	1.90185	0.121327	0.685638	0.170518	2.75689	0.569444	-1.15466	-5.09225	2.78293	0.565933	-1.81811	-6.08271	2.44649	0.404112	7.27839	-9.65027	24.2071	0.400139
EPHA4	rs3770181	2	222022586	C	T	0.854961	0.633822	1.15326	0.3053	0.885202	0.593876	1.31944	0.5496	0.65983	0.344108	1.26523	0.2112	1.04527	0.870605	1.25499	0.639197	1.04735	0.824023	1.33121	0.705386	1.09222	0.726902	1.64113	0.685455	-0.437555	-2.6326	1.75749	0.69633	-0.0483193	-2.95979	2.86315	0.974075	-1.99602	-6.83427	2.84223	0.419466
EPHA4	rs3770178	2	222022726	C	T	1.02578	0.717508	1.46649	0.889	1.14081	0.752933	1.72851	0.5346	0.508791	0.166287	1.55675	0.2368	0.969637	0.77487	1.21336	0.785484	0.951847	0.743161	1.21913	0.693346	1.13016	0.534327	2.39039	0.767196	0.452074	-2.23616	3.14031	0.741948	0.635651	-2.37075	3.64205	0.678901	-0.648188	-9.79251	8.49613	0.889606
EPHA4	rs2052942	2	222024819	C	A	0.952736	0.692818	1.31017	0.7659	0.980723	0.658832	1.45988	0.9236	0.802854	0.364286	1.76942	0.5863	1.04886	0.862966	1.2748	0.636532	1.07728	0.849306	1.36645	0.539838	0.977457	0.580323	1.64636	0.930773	-0.068532	-2.47338	2.33632	0.955498	-0.528221	-3.41502	2.35858	0.720144	2.07179	-4.2658	8.40939	0.522232
EPHA4	rs3755036	2	222025359	G	A	50439.2	1.10E-163	2.32E+172	0.9562	50439.2	1.10E-163	2.32E+172	0.9562	.	.	.	1	2.1947	0.321805	14.9678	0.515507	2.1947	0.321805	14.9678	0.515507	1	1	1	1	-3.82784	-27.7612	20.1055	0.754159	-3.82784	-27.7612	20.1055	0.754159	NA	NA	NA	1
EPHA4	rs3770176	2	222025789	G	A	0.91915	0.660157	1.27975	0.6178	0.9538	0.63975	1.42201	0.8165	0.69413	0.287375	1.67661	0.4175	0.9885	0.805556	1.21299	0.911494	0.976369	0.767604	1.24191	0.845152	1.04702	0.59359	1.84683	0.877172	-0.289557	-2.72291	2.14379	0.815757	0.199258	-2.72094	3.11945	0.893707	-3.10275	-9.64526	3.43976	0.353445
EPHA4	rs3815970	2	222028310	C	T	1.12391	0.850927	1.48448	0.4109	1.1602	0.74008	1.8188	0.5174	1.17951	0.743451	1.87133	0.4835	0.968592	0.821272	1.14234	0.704705	1.01592	0.771648	1.33751	0.909935	0.902792	0.685481	1.189	0.462999	0.304579	-1.73504	2.3442	0.769982	-0.52082	-3.84336	2.80172	0.758898	1.34209	-1.99342	4.6776	0.431013
EPHA4	rs2288627	2	222028671	T	C	0.964782	0.700959	1.3279	0.826	0.969132	0.650999	1.44273	0.8774	0.907841	0.410113	2.00963	0.8116	1.0634	0.875879	1.29107	0.536402	1.08836	0.858088	1.38043	0.485562	1.03149	0.621994	1.71058	0.906092	-0.601757	-2.98205	1.77854	0.620643	-1.15668	-4.0409	1.72755	0.432532	1.2348	-4.91626	7.38586	0.694286
EPHA4	rs16862708	2	222038366	G	A	1.0176	0.700691	1.47783	0.927	0.937853	0.620056	1.41853	0.7613	2.3498	0.640823	8.61633	0.1981	0.927652	0.748659	1.14944	0.489155	0.935671	0.729021	1.2009	0.600365	0.784001	0.398363	1.54296	0.464639	0.0201754	-2.60293	2.64328	0.987983	-0.0217062	-3.04319	2.99978	0.988776	0.347953	-7.74702	8.44293	0.932921
EPHA4	rs1430216	2	222039214	A	G	0.401111	0.0326885	4.9219	0.4755	0.401111	0.0326885	4.9219	0.4755	.	.	.	1	9.73491	3.07363	30.8327	0.00482398	9.73491	3.07363	30.8327	0.00482398	1	1	1	1	-17.6336	-31.3405	-3.92669	0.0122554	-17.6336	-31.3405	-3.92669	0.0122554	NA	NA	NA	1
EPHA4	rs975194	2	222045870	T	C	0.876904	0.627974	1.22451	0.441	0.920822	0.6175	1.37314	0.6859	0.579388	0.230275	1.45778	0.2468	1.0538	0.856344	1.29679	0.625994	1.07494	0.844975	1.3675	0.556928	0.980072	0.52072	1.84464	0.949639	-0.100418	-2.62977	2.42894	0.938033	-0.316239	-3.21615	2.58367	0.830909	1.28182	-6.36667	8.93031	0.742803
EPHA4	rs3770149	2	222051136	A	G	0.940118	0.698747	1.26487	0.6835	1.0536	0.684719	1.6212	0.8124	0.7536	0.439937	1.2909	0.3034	0.979524	0.810961	1.18312	0.829807	0.889556	0.683864	1.15711	0.386838	1.12485	0.812757	1.55677	0.483729	-0.427771	-2.60733	1.75179	0.700775	0.905435	-2.25239	4.06326	0.574588	-2.78896	-6.70372	1.1258	0.163745
EPHA4	rs3770146	2	222052440	C	T	1.05561	0.798396	1.3957	0.7042	1.20643	0.78519	1.85366	0.3922	0.924909	0.566911	1.50898	0.7547	0.920466	0.766426	1.10547	0.3747	0.781299	0.60447	1.00986	0.0637165	1.1115	0.817794	1.5107	0.504118	1.73248	-0.337832	3.80279	0.102122	3.6582	0.57185	6.74456	0.0209058	0.32493	-3.3806	4.03046	0.863669
EPHA4	rs1367241	2	222061657	G	A	1.036	0.784736	1.36772	0.803	1.13239	0.738424	1.73656	0.5689	0.948475	0.582425	1.54459	0.8317	0.982321	0.822652	1.17298	0.843605	0.888734	0.688627	1.14699	0.368293	1.12285	0.827912	1.52287	0.461307	1.11568	-0.939189	3.17054	0.288192	2.34354	-0.740978	5.42806	0.1376	0.254312	-3.42371	3.93233	0.892299
EPHA4	rs6436266	2	222065479	C	T	0.902174	0.675355	1.20517	0.4862	0.897224	0.598617	1.34478	0.5996	0.830411	0.468228	1.47275	0.5252	1.06134	0.888803	1.26737	0.511746	1.05514	0.82733	1.34567	0.663098	1.13236	0.796651	1.60952	0.49499	-0.754054	-2.89131	1.38321	0.48983	-0.904484	-3.85671	2.04774	0.548677	-1.11495	-5.38295	3.15305	0.609052
EPHA4	rs10498114	2	222067153	A	G	0.639808	0.427246	0.958121	0.0306	0.631352	0.406699	0.980099	0.0409	0.397667	0.0810687	1.95068	0.2563	1.18862	0.916167	1.54209	0.201079	1.17811	0.8949	1.55096	0.249005	1.80944	0.583678	5.60936	0.366038	-1.09929	-4.18979	1.9912	0.486287	-0.962369	-4.26681	2.34207	0.568591	-5.16422	-19.0163	8.68782	0.465581
EPHA4	rs7575433	2	222078114	G	A	0.89061	0.661233	1.19956	0.4461	0.813376	0.54633	1.21095	0.3095	0.999687	0.528488	1.89101	0.9992	1.07507	0.895916	1.29004	0.438258	1.02343	0.806286	1.29904	0.848919	1.31502	0.902984	1.91508	0.168351	-1.02535	-3.16259	1.11188	0.347882	-0.81395	-3.70135	2.07346	0.581046	-2.61806	-7.16161	1.92549	0.259729
EPHA4	rs7558703	2	222082667	T	C	1.03949	0.73642	1.46727	0.8258	1.09635	0.718934	1.67189	0.6693	0.849794	0.33661	2.14536	0.7306	1.01021	0.8256	1.23609	0.921773	1.06051	0.827318	1.35944	0.646414	0.805536	0.447722	1.44931	0.456011	-0.227154	-2.7529	2.29859	0.860212	-0.569378	-3.58418	2.44542	0.71155	1.34302	-5.70669	8.39274	0.70915
EPHA4	rs9288570	2	222087238	G	A	0.947348	0.671815	1.33588	0.7578	0.940793	0.621766	1.42351	0.7728	0.912459	0.354107	2.35122	0.8496	0.973499	0.79296	1.19514	0.795037	1.01452	0.789724	1.30331	0.910448	0.748902	0.406058	1.38122	0.333051	0.18164	-2.38474	2.74802	0.889773	-0.144394	-3.18713	2.89835	0.925963	2.3295	-5.01087	9.66988	0.534457
EPHA4	rs2710507	2	222089044	G	A	1.27926	0.935915	1.74856	0.123	1.20996	0.813634	1.79934	0.347	1.96475	0.960598	4.01859	0.0649	0.89794	0.753212	1.07048	0.226741	0.927542	0.731025	1.17689	0.536146	0.729313	0.488913	1.08792	0.106519	1.3239	-0.865308	3.5131	0.236935	1.08966	-1.79233	3.97164	0.459293	3.37127	-1.45252	8.19505	0.171871
EPHA4	rs2710508	2	222089132	G	A	0.823067	0.616538	1.09878	0.1871	0.682289	0.428142	1.0873	0.1084	0.882361	0.552548	1.40904	0.6004	1.11803	0.945734	1.3217	0.191743	1.25917	0.9571	1.65658	0.0935771	1.06456	0.800179	1.4163	0.674794	-1.25039	-3.33334	0.832558	0.240386	-2.64197	-5.94935	0.665405	0.118584	-0.562699	-4.0087	2.88331	0.749176
EPHA4	rs2250204	2	222108467	T	C	1.15613	0.853264	1.5665	0.3496	1.15066	0.77062	1.71813	0.4929	1.33752	0.702568	2.54632	0.3764	0.905484	0.75875	1.0806	0.268935	0.948858	0.744508	1.2093	0.673717	0.73332	0.498033	1.07976	0.101628	1.16151	-1.0601	3.38311	0.306395	0.427273	-2.51227	3.36682	0.775942	4.06826	-0.596229	8.73276	0.0885008
EPHA4	rs1356703	2	222111843	C	T	0.993464	0.750602	1.31491	0.9635	0.936025	0.598381	1.46419	0.7722	1.05539	0.661413	1.68404	0.8212	1.02306	0.863595	1.21197	0.792102	0.983695	0.751617	1.28743	0.905162	1.08365	0.820716	1.43082	0.573653	-0.342728	-2.36948	1.68402	0.740566	-0.0458429	-3.30755	3.21587	0.978043	-0.899522	-4.27022	2.47118	0.60136
EPHA4	rs958165	2	222113704	A	G	0.796533	0.535252	1.18536	0.2625	0.825828	0.528398	1.29068	0.4013	0.395378	0.0939312	1.66424	0.2063	1.11564	0.857297	1.45183	0.42042	1.07746	0.815217	1.42406	0.60228	2.32657	0.864331	6.26259	0.14284	-0.889923	-4.00081	2.22096	0.575485	-0.388325	-3.79155	3.0149	0.823207	-8.66954	-20.8163	3.47721	0.163016
EPHA4	rs2710497	2	222114812	C	T	0.994911	0.751661	1.31688	0.9715	0.927858	0.593757	1.44995	0.7424	1.07072	0.670004	1.7111	0.7752	1.02053	0.861791	1.2085	0.813873	0.977876	0.74801	1.27838	0.870883	1.08365	0.820716	1.43082	0.573653	-0.334868	-2.35477	1.68503	0.745477	-0.0311281	-3.27878	3.21652	0.985025	-0.899522	-4.27022	2.47118	0.60136
EPHA4	rs1568359	2	222120781	G	A	0.678991	0.389292	1.18428	0.1731	0.70059	0.377906	1.29881	0.2591	0.227375	0.0256079	2.01889	0.1843	0.856821	0.583483	1.25821	0.420859	0.796477	0.533881	1.18823	0.2505	6.91754	1.71212	27.9493	0.0413434	0.351955	-4.01278	4.71669	0.874537	1.56422	-3.27256	6.40099	0.526699	-13.8755	-30.746	2.9951	0.10811
EPHA4	rs10498118	2	222131633	G	A	0.844432	0.613572	1.16215	0.2999	0.835646	0.562666	1.24106	0.374	0.727156	0.329975	1.60241	0.4296	1.05073	0.861319	1.2818	0.630341	1.01941	0.803217	1.2938	0.874531	1.26991	0.77634	2.07728	0.358394	-0.671873	-3.02764	1.6839	0.576622	-0.466667	-3.3587	2.42536	0.752038	-2.33037	-8.30463	3.64389	0.44521
EPHA4	rs17299486	2	222133409	A	C	0.973709	0.68276	1.38864	0.8831	0.922386	0.611187	1.39204	0.7005	1.36026	0.462654	3.99933	0.5763	1.10869	0.89948	1.36657	0.338631	1.12853	0.88076	1.44601	0.341888	1.15718	0.634015	2.11205	0.664082	-0.968182	-3.51169	1.57533	0.456267	-1.11553	-4.11322	1.88216	0.466397	-1.375	-8.72315	5.97315	0.714083
EPHA4	rs10498120	2	222133864	A	G	0.92015	0.624563	1.35563	0.674	0.889906	0.573928	1.37985	0.6024	1.09904	0.290415	4.15915	0.8894	1.24699	0.986412	1.57641	0.0714023	1.17207	0.899173	1.5278	0.245891	2.62114	1.38487	4.96104	0.0102783	-2.59469	-5.24996	0.0605769	0.0565009	-2.20871	-5.39318	0.975766	0.175132	-8.69057	-16.3153	-1.0658	0.0262948
EPHA4	rs2056290	2	222136115	T	C	0.79014	0.594021	1.05101	0.1062	0.697898	0.434757	1.12031	0.1369	0.763825	0.484297	1.20469	0.247	1.14083	0.965778	1.3476	0.12135	1.30615	0.987923	1.72687	0.0553923	1.09181	0.824285	1.44617	0.543327	-1.72823	-3.79456	0.338111	0.102322	-3.40133	-6.74044	-0.0622206	0.0468848	-1.14503	-4.52356	2.23349	0.507084
EPHA4	rs3770143	2	222139227	A	G	0.860766	0.580503	1.27634	0.456	0.875907	0.563686	1.36106	0.556	0.582335	0.145814	2.32566	0.4444	1.15061	0.898466	1.47353	0.272726	1.11938	0.858155	1.46013	0.409459	2.01249	0.827291	4.89562	0.165514	-1.36092	-4.26937	1.54754	0.359896	-1.12941	-4.3423	2.08349	0.491422	-5.95896	-16.7275	4.80959	0.279063
EPHA5	rs4362877	4	65877041	A	C	0.92363	0.607707	1.40379	0.71	0.906652	0.572518	1.43579	0.6763	1.02603	0.207474	5.07406	0.9749	0.916476	0.710467	1.18222	0.497154	0.922095	0.694973	1.22344	0.571259	0.741182	0.275574	1.99348	0.532305	0.536143	-2.58829	3.66057	0.736881	0.547581	-2.88688	3.98204	0.754902	1.23333	-10.8171	13.2838	0.841161
EPHA5	rs11938753	4	65879864	C	T	0.70137	0.502611	0.978728	0.0374	0.651737	0.435897	0.974454	0.0374	0.647436	0.270657	1.54873	0.329	1.01766	0.83251	1.244	0.865272	1.05576	0.827336	1.34725	0.6655	0.862428	0.483022	1.53985	0.608695	-0.379534	-2.87986	2.12079	0.766299	-0.759944	-3.72316	2.20327	0.615608	1.28137	-5.76741	8.33014	0.721891
EPHA5	rs7349683	4	65880399	C	T	1.37538	1.02085	1.85303	0.0366	1.32298	0.888206	1.97057	0.1691	2.098	1.10806	3.97234	0.0233	0.87718	0.740799	1.03867	0.12579	0.905562	0.712581	1.15081	0.418344	0.709609	0.494279	1.01875	0.0522496	1.56738	-0.539556	3.67431	0.145974	1.15678	-1.75793	4.07148	0.437316	4.01865	-0.283524	8.32082	0.0682197
EPHA5	rs7678888	4	65880654	A	G	0.733279	0.538526	0.998462	0.0494	0.596112	0.398954	0.890702	0.0119	0.977465	0.496026	1.92619	0.9475	1.05569	0.883198	1.26186	0.55341	1.11918	0.881715	1.42059	0.355232	0.951412	0.6252	1.44783	0.811245	-0.558323	-2.78792	1.67127	0.623956	-1.30803	-4.2016	1.58554	0.376396	1.13855	-3.97219	6.24929	0.662718
EPHA5	rs11945873	4	65881469	A	G	0.69635	0.49886	0.972024	0.0339	0.643008	0.429678	0.962255	0.0322	0.653717	0.273772	1.56095	0.3389	1.00841	0.823335	1.23509	0.935706	1.04016	0.813093	1.33063	0.755603	0.877535	0.492447	1.56376	0.632111	-0.279567	-2.81108	2.25195	0.828799	-0.612252	-3.62359	2.39909	0.690579	1.20077	-5.89177	8.29331	0.740276
EPHA5	rs986208	4	65889087	T	C	1.23774	0.936176	1.63646	0.135	1.42821	0.921928	2.21252	0.1111	1.22119	0.757665	1.96828	0.4123	0.848334	0.714622	1.00706	0.0598149	0.814441	0.623278	1.06424	0.138704	0.795159	0.594168	1.06414	0.115228	1.60362	-0.458133	3.66538	0.128547	1.63333	-1.59484	4.8615	0.322229	2.68228	-0.811831	6.17639	0.133581
EPHA5	rs1349446	4	65900929	G	A	0.831173	0.61853	1.11692	0.2205	0.89976	0.604605	1.339	0.6027	0.567232	0.301803	1.0661	0.0788	1.07068	0.888753	1.28986	0.473718	1.1085	0.872573	1.40822	0.397916	1.02679	0.66868	1.57667	0.905223	-0.761766	-3.04996	1.52643	0.514623	-1.61237	-4.51026	1.28553	0.276442	1.24241	-3.95809	6.4429	0.639981
EPHA5	rs1901264	4	65910337	A	G	1.22465	0.759005	1.97598	0.4067	1.2131	0.728118	2.0211	0.4586	2.10065	0.197401	22.3541	0.5387	1.19983	0.923887	1.5582	0.182011	1.23421	0.927283	1.64272	0.157266	1.09007	0.349513	3.39973	0.888312	-2.20615	-5.413	1.0007	0.178653	-2.65957	-6.11184	0.792707	0.132213	1.57598	-12.2883	15.4403	0.82386
EPHA5	rs10012882	4	65925144	T	C	1.92644	0.681887	5.44248	0.2165	1.92644	0.681887	5.44248	0.2165	.	.	.	1	1.21822	0.734073	2.02167	0.458218	1.21822	0.734073	2.02167	0.458218	1	1	1	1	-2.21597	-8.36316	3.93121	0.480447	-2.21597	-8.36316	3.93121	0.480447	NA	NA	NA	1
EPHA5	rs2034537	4	65926964	G	A	0.836228	0.6294	1.11102	0.2178	0.72501	0.471131	1.1157	0.1443	0.886122	0.537762	1.46015	0.6353	1.26978	1.06994	1.50694	0.00646347	1.36929	1.05379	1.77926	0.0165376	1.37123	1.01619	1.85032	0.0453473	-2.27287	-4.29763	-0.248117	0.0286318	-3.54458	-6.6328	-0.456362	0.0252687	-2.33182	-5.92191	1.25827	0.204083
EPHA5	rs17752325	4	65927951	C	T	1.01042	0.665215	1.53476	0.9613	1.03703	0.657551	1.63552	0.8758	0.718659	0.129953	3.97429	0.7051	1.12305	0.876419	1.43908	0.365465	1.17639	0.89472	1.54673	0.250597	0.735389	0.235077	2.30051	0.57753	-0.487473	-3.57569	2.60075	0.757266	-0.873239	-4.17083	2.42435	0.604161	5.62116	-8.25409	19.4964	0.427866
EPHA5	rs1451173	4	65929033	A	G	0.73607	0.549546	0.985901	0.0403	0.643878	0.432639	0.958257	0.0304	0.730858	0.392921	1.35944	0.3225	1.15215	0.960545	1.38198	0.130963	1.15348	0.907394	1.46631	0.24419	1.34362	0.903957	1.99713	0.159946	-1.07703	-3.2097	1.05563	0.323135	-1.52334	-4.38591	1.33923	0.297862	-1.13473	-5.85947	3.59002	0.638213
EPHA5	rs1376416	4	65940868	A	G	1.15781	0.875026	1.53199	0.3055	1.1678	0.75665	1.80236	0.4839	1.27832	0.787456	2.07517	0.321	0.975227	0.829207	1.14696	0.761635	1.06954	0.818584	1.39744	0.615279	0.861706	0.64883	1.14442	0.297463	0.506426	-1.53788	2.55073	0.627682	-1.06167	-4.29319	2.16986	0.520164	2.64418	-0.788173	6.07653	0.132219
EPHA5	rs6828375	4	65943121	A	G	0.532083	0.360533	0.78526	0.0016	0.50397	0.328444	0.773301	0.0018	0.382895	0.094808	1.54637	0.1783	1.17633	0.920606	1.50308	0.201644	1.20121	0.9227	1.56379	0.179105	1.06087	0.339733	3.31276	0.922037	-3.07623	-6.06977	-0.082689	0.0449756	-3.61905	-6.79797	-0.440121	0.0264693	2.58701	-11.2752	16.4492	0.714811
EPHA5	rs7683477	4	65944615	A	G	1.09493	0.768196	1.56064	0.6162	1.07863	0.713522	1.63056	0.7197	1.36072	0.476799	3.88333	0.5651	0.934055	0.757941	1.15109	0.51922	0.951392	0.742293	1.21939	0.691275	0.759489	0.402647	1.43258	0.374738	1.08373	-1.48214	3.64961	0.408491	0.909207	-2.08176	3.90017	0.551798	3.66894	-3.96863	11.3065	0.347261
EPHA5	rs2084682	4	65944644	A	G	0.736311	0.542502	0.999358	0.05	0.755021	0.506609	1.12524	0.168	0.496059	0.249926	0.984591	0.0455	1.0766	0.893163	1.2977	0.440914	1.14084	0.899269	1.44729	0.277572	0.950132	0.59557	1.51578	0.825141	-1.25908	-3.59342	1.07525	0.29137	-2.09112	-4.97005	0.78781	0.155693	0.656347	-5.02677	6.33947	0.82109
EPHA5	rs1597611	4	65946897	G	A	0.937896	0.605159	1.45358	0.7744	0.937148	0.590456	1.4874	0.7831	0.861711	0.0917199	8.09581	0.8965	1.33574	1.03252	1.728	0.0327907	1.4179	1.07666	1.86731	0.0155906	0.500812	0.0713928	3.51313	0.423336	-2.00851	-5.2159	1.19889	0.22074	-2.39216	-5.67098	0.886669	0.153869	15.281	-8.57829	39.1403	0.21044
EPHA5	rs2349724	4	65947502	T	C	0.970502	0.649843	1.44939	0.8837	0.918803	0.594408	1.42023	0.7033	1.91527	0.402454	9.11476	0.4146	1.23281	0.979648	1.5514	0.0811365	1.29801	1.00144	1.68242	0.0526896	1.015	0.418364	2.4625	0.973986	-1.4094	-4.25524	1.43645	0.332565	-1.81794	-4.93749	1.30161	0.25437	1.45185	-9.32671	12.2304	0.791973
EPHA5	rs1376412	4	65949610	A	G	1.13481	0.837901	1.53694	0.4142	1.11574	0.744157	1.67285	0.5963	1.32217	0.705182	2.47899	0.3843	1.07653	0.902156	1.28461	0.414738	1.16359	0.908228	1.49074	0.227767	0.977589	0.678659	1.40819	0.902028	-0.300879	-2.51178	1.91002	0.789875	-0.652857	-3.64594	2.34023	0.669338	0.221763	-4.21035	4.65388	0.921949
EPHA5	rs2198103	4	65954774	T	C	0.970502	0.649843	1.44939	0.8837	0.918803	0.594408	1.42023	0.7033	1.91527	0.402454	9.11476	0.4146	1.23281	0.979648	1.5514	0.0811365	1.29801	1.00144	1.68242	0.0526896	1.015	0.418364	2.4625	0.973986	-1.4094	-4.25524	1.43645	0.332565	-1.81794	-4.93749	1.30161	0.25437	1.45185	-9.32671	12.2304	0.791973
EPHA5	rs13120093	4	65955006	C	T	1.10535	0.765888	1.59527	0.5928	1.11605	0.735243	1.69408	0.6063	1.1724	0.358402	3.83511	0.7927	0.925019	0.743886	1.15026	0.479823	0.946642	0.736962	1.21598	0.664247	0.687257	0.323422	1.46039	0.29898	1.02395	-1.67936	3.72725	0.458483	0.811273	-2.22375	3.84629	0.600762	4.33582	-4.79434	13.466	0.352788
EPHA5	rs2305351	4	65962766	C	T	1.17047	0.777704	1.76159	0.4508	1.29079	0.82438	2.02107	0.265	0.387928	0.0647136	2.32545	0.3005	0.936937	0.727142	1.20726	0.61247	0.934273	0.717344	1.2168	0.612302	0.925562	0.230325	3.71937	0.90876	1.5979	-1.46119	4.657	0.306837	1.56749	-1.62233	4.75731	0.336325	4.76007	-12.1812	21.7013	0.582282
EPHA5	rs17086224	4	65964956	T	C	1.96894	0.776573	4.9921	0.1541	1.96894	0.776573	4.9921	0.1541	.	.	.	1	1.08253	0.670751	1.7471	0.75648	1.08253	0.670751	1.7471	0.75648	1	1	1	1	-0.947687	-6.77005	4.87468	0.749953	-0.947687	-6.77005	4.87468	0.749953	NA	NA	NA	1
EPHA5	rs1451170	4	65965779	A	G	1.00286	0.670967	1.49893	0.9889	0.955289	0.617158	1.47868	0.8375	1.90103	0.399023	9.05688	0.4203	1.24274	0.988269	1.56274	0.0694351	1.31108	1.01226	1.69812	0.0437078	1.015	0.418364	2.4625	0.973986	-1.48428	-4.32251	1.35396	0.306271	-1.90433	-5.01285	1.20418	0.230896	1.45185	-9.32671	12.2304	0.791973
EPHA5	rs1451171	4	65965921	A	C	1.11029	0.76656	1.60814	0.5802	1.03497	0.678624	1.57843	0.8733	2.25852	0.683216	7.46601	0.1823	1.20912	0.980092	1.49166	0.0823837	1.29685	1.00993	1.66529	0.044214	1.02515	0.52654	1.99594	0.942626	-1.37095	-3.98519	1.24329	0.304931	-1.93425	-4.93705	1.06854	0.207837	0.881761	-7.21634	8.97986	0.831164
EPHA5	rs7678554	4	65970811	A	G	1.07568	0.463253	2.49772	0.8653	1.25569	0.51597	3.05589	0.616	3.80E-06	8.26E-174	1.75E+162	0.9495	1.14766	0.691547	1.90461	0.601473	1.14766	0.691547	1.90461	0.601473	1	1	1	1	-1.42733	-7.57207	4.71742	0.649273	-1.42733	-7.57207	4.71742	0.649273	NA	NA	NA	1
EPHA5	rs7672488	4	65977244	A	G	1.11644	0.773627	1.61115	0.5564	1.13128	0.745119	1.71758	0.5628	1.16715	0.357017	3.81561	0.7982	0.932091	0.750071	1.15828	0.522848	0.956033	0.744757	1.22725	0.721787	0.687257	0.323422	1.46039	0.29898	0.946641	-1.75252	3.6458	0.492411	0.714327	-2.31339	3.74204	0.644147	4.33582	-4.79434	13.466	0.352788
EPHA5	rs6831652	4	65983020	T	C	0.820122	0.618534	1.08741	0.1688	0.708023	0.440072	1.13912	0.1553	0.825192	0.528011	1.28964	0.3994	0.970633	0.824444	1.14275	0.720491	1.10142	0.834489	1.45375	0.491562	0.835193	0.631251	1.10502	0.200502	-0.412552	-2.49097	1.66587	0.697545	-1.69912	-5.04823	1.64998	0.320918	0.637729	-2.75156	4.02702	0.712567
EPHA5	rs10013782	4	65987557	A	G	1.24617	0.934667	1.66148	0.1343	1.38847	0.921406	2.0923	0.1173	1.2412	0.715226	2.15398	0.4426	1.03252	0.873811	1.22005	0.708166	1.17457	0.911149	1.51414	0.210252	0.865642	0.624373	1.20014	0.378985	0.0227207	-2.10816	2.1536	0.983342	-1.2304	-4.30538	1.84459	0.433569	2.08117	-1.83978	6.00212	0.299106
EPHA5	rs10003638	4	65987745	C	A	1.12639	0.843815	1.50361	0.4197	1.1115	0.742344	1.66422	0.608	1.29261	0.727977	2.29519	0.3813	0.857654	0.722974	1.01742	0.0759919	0.855785	0.671397	1.09081	0.210641	0.738019	0.520369	1.0467	0.0771999	2.1455	0.0712221	4.21978	0.0436142	2.18835	-0.718005	5.0947	0.141166	4.1203	-0.0454574	8.28606	0.0535907
EPHA5	rs10007066	4	65989016	G	A	0.776087	0.487913	1.23447	0.2849	0.845285	0.510071	1.4008	0.5146	0.129715	0.0130406	1.29027	0.082	1.0671	0.784499	1.45151	0.687762	1.05083	0.768198	1.43744	0.761393	6.15512	1.58555	23.8943	0.945126	0.166724	-3.50694	3.84038	0.929185	0.348844	-3.44539	4.14307	0.857127	-6.79927	-30.7137	17.1152	0.577807
EPHA5	rs10006892	4	65991076	A	G	1.10745	0.586928	2.0896	0.7528	1.19872	0.619349	2.32006	0.5908	0.194604	0.00987327	3.83568	0.2824	1.07601	0.73707	1.5708	0.715127	1.03976	0.70669	1.52982	0.846236	9.04157	1.28923	63.4101	0.112954	-0.0778481	-4.53409	4.37839	0.972711	0.483319	-4.20572	5.17236	0.840047	-14.8285	-38.6918	9.03487	0.224303
EPHA5	rs9991256	4	66010449	G	A	1.19169	0.785324	1.80832	0.4102	1.21018	0.752509	1.94619	0.4316	1.37506	0.338986	5.57775	0.6559	1.07105	0.834978	1.37388	0.592037	1.05147	0.795847	1.38919	0.728499	1.41999	0.630222	3.19947	0.425424	-0.196837	-3.16065	2.76697	0.896528	0.13986	-3.2381	3.51782	0.935381	-3.37687	-13.2388	6.48505	0.502705
EPHA5	rs4437303	4	66015514	G	T	0.989674	0.743792	1.31684	0.9433	1.05391	0.686791	1.61727	0.8102	0.899079	0.54132	1.49328	0.6812	0.932632	0.779202	1.11627	0.446402	0.828034	0.641352	1.06905	0.152499	1.06332	0.781584	1.44661	0.703325	1.08057	-0.994189	3.15532	0.308253	2.78069	-0.298715	5.8601	0.0778647	-0.555556	-4.28925	3.17814	0.770785
EPHA5	rs4425430	4	66023562	A	G	0.669696	0.417462	1.07433	0.097	0.671934	0.409162	1.10347	0.1168	0.331317	0.0285563	3.84402	0.3775	1.20934	0.897931	1.62875	0.220365	1.17132	0.862312	1.59105	0.319458	4.97904	1.25294	19.7861	0.0796409	-1.86402	-5.36476	1.63671	0.297599	-1.48183	-5.20066	2.23699	0.435497	-12.8652	-29.783	4.05267	0.137278
EPHA5	rs4637457	4	66026265	T	G	0.934875	0.691255	1.26435	0.6622	1.04636	0.672725	1.62752	0.8407	0.729082	0.411436	1.29197	0.2796	0.967818	0.802526	1.16716	0.730948	0.941267	0.723916	1.22387	0.654739	0.990442	0.690497	1.42068	0.958202	0.784528	-1.47962	3.04868	0.497711	1.68637	-1.51404	4.88677	0.302765	-0.216667	-4.62195	4.18862	0.923285
EPHA5	rs11936348	4	66027549	C	T	0.852404	0.623922	1.16456	0.3163	0.882174	0.594493	1.30907	0.5338	0.639679	0.307246	1.3318	0.2329	0.937403	0.774236	1.13496	0.505809	0.946573	0.746195	1.20076	0.650771	0.837904	0.517186	1.3575	0.461198	0.970759	-1.3675	3.30901	0.416514	1.01906	-1.86053	3.89865	0.488506	1.8463	-3.97303	7.66563	0.534559
EPHA5	rs4640717	4	66029475	T	G	0.720501	0.474507	1.09402	0.1246	0.738723	0.465969	1.17113	0.1983	0.309222	0.0558558	1.71188	0.1794	1.20147	0.915565	1.57665	0.194381	1.19974	0.903004	1.594	0.216751	1.63389	0.406947	6.56007	0.52977	-2.87763	-6.12099	0.365731	0.0831648	-3.1049	-6.51229	0.302498	0.0752095	-1.78755	-18.7369	15.1618	0.836391
EPHA5	rs7694306	4	66031143	C	T	1.27187	0.927174	1.7447	0.1366	1.43022	0.948878	2.15574	0.088	1.15533	0.564775	2.36341	0.6927	0.867966	0.716066	1.05209	0.14592	0.804968	0.628293	1.03132	0.0868903	0.937398	0.624133	1.40789	0.747385	1.23103	-1.02749	3.48954	0.286391	2.27465	-0.71	5.2593	0.136483	-0.316054	-5.2724	4.64029	0.900635
EPHA5	rs11724363	4	66037699	G	A	1.02753	0.766	1.37835	0.8563	1.03616	0.692669	1.54999	0.8628	1.03434	0.57114	1.8732	0.9113	0.885122	0.738858	1.06034	0.183378	0.834847	0.653989	1.06572	0.149923	0.903865	0.632639	1.29137	0.574006	1.40584	-0.727846	3.53952	0.197657	2.24545	-0.682437	5.17335	0.133954	0.880357	-3.43997	5.20068	0.689917
EPHA5	rs4337775	4	66042172	G	A	1.02552	0.768937	1.36772	0.8639	1.16702	0.74621	1.82513	0.4988	0.891702	0.543962	1.46174	0.6497	1.15019	0.955499	1.38456	0.139287	1.01696	0.773558	1.33695	0.903592	1.43941	1.07411	1.92895	0.0184609	-1.7183	-3.81348	0.376867	0.109152	-0.427551	-3.75088	2.89578	0.801116	-4.33047	-7.81435	-0.84658	0.0155009
EPHA5	rs6815080	4	66045082	C	T	1.30148	0.948574	1.78568	0.1031	1.59821	1.07348	2.37942	0.0213	0.832372	0.39725	1.7441	0.627	1.09011	0.899165	1.32162	0.381366	1.08005	0.849075	1.37386	0.529694	1.21241	0.7894	1.86211	0.391618	-0.928836	-3.22588	1.36821	0.428729	-0.689928	-3.60192	2.22206	0.642749	-2.55331	-7.74707	2.64044	0.33612
EPHA5	rs7654891	4	66057228	A	G	0.831478	0.346168	1.99716	0.6799	0.9053	0.352074	2.32783	0.8365	9.45E-06	2.06E-173	4.34E+162	0.9532	0.986442	0.564046	1.72516	0.961512	0.986442	0.564046	1.72516	0.961512	1	1	1	1	0.371942	-6.41067	7.15456	0.914486	0.371942	-6.41067	7.15456	0.914486	NA	NA	NA	1
EPHA5	rs4467633	4	66062315	C	T	1.21863	0.892807	1.66335	0.2134	1.51371	1.01759	2.25172	0.0412	0.725671	0.348263	1.51207	0.3923	1.10446	0.909012	1.34193	0.319572	1.05962	0.835303	1.34418	0.632637	1.41187	0.911387	2.18719	0.142102	-1.20772	-3.48483	1.06938	0.299473	-0.748541	-3.63205	2.13497	0.611301	-4.00395	-9.29165	1.28374	0.138922
EPHA5	rs13137977	4	66063134	C	A	1.03531	0.437736	2.44864	0.9371	1.03531	0.437736	2.44864	0.9371	.	.	.	1	1.14234	0.666348	1.95833	0.654932	1.14234	0.666348	1.95833	0.654932	1	1	1	1	1.11264	-5.43892	7.6642	0.739494	1.11264	-5.43892	7.6642	0.739494	NA	NA	NA	1
EPHA5	rs12504386	4	66063458	C	T	1.30167	0.830961	2.03901	0.2501	1.52049	0.90738	2.54787	0.1122	0.523454	0.108993	2.51395	0.4192	0.97673	0.741627	1.28636	0.865463	0.936859	0.697563	1.25824	0.65691	1.85467	0.694306	4.95432	0.281071	0.712746	-2.49208	3.91757	0.663255	1.38172	-2.17196	4.9354	0.446677	-5.69815	-17.6395	6.24324	0.350481
EPHA5	rs4132313	4	66064176	T	C	0.842639	0.563555	1.25993	0.4045	0.878111	0.553501	1.39309	0.5812	0.460644	0.119694	1.77279	0.2601	1.07038	0.827656	1.38427	0.606879	1.03508	0.783201	1.36797	0.810679	1.83573	0.759819	4.43516	0.235122	-0.49592	-3.5281	2.53626	0.748791	-0.131559	-3.522	3.25888	0.939433	-4.96692	-15.7646	5.83072	0.368075
EPHA5	rs7679950	4	66065878	C	T	0.812495	0.563327	1.17187	0.267	0.854833	0.565019	1.2933	0.4581	0.389618	0.108363	1.40087	0.1494	1.08236	0.853542	1.37252	0.516063	1.07474	0.834897	1.38349	0.577247	1.34372	0.499205	3.61693	0.577973	-1.09017	-3.95822	1.77788	0.456925	-1.25157	-4.32647	1.82333	0.425717	-0.0294677	-12.1335	12.0746	0.996196
EPHA5	rs11131599	4	66066025	G	A	0.760982	0.515688	1.12295	0.1694	0.817806	0.532076	1.25698	0.3595	0.207558	0.0393004	1.09618	0.0646	1.2219	0.949213	1.57291	0.1259	1.22132	0.94004	1.58678	0.139753	1.61227	0.401305	6.4774	0.539669	-2.48886	-5.51904	0.541316	0.108596	-2.63607	-5.7896	0.517458	0.102506	-1.74444	-18.766	15.2771	0.840952
EPHA5	rs11731307	4	66071596	C	T	0.820597	0.609744	1.10436	0.1925	0.755893	0.499328	1.14429	0.1864	0.816207	0.459975	1.44833	0.4879	0.863535	0.717392	1.03945	0.118722	0.80715	0.630234	1.03373	0.0919975	0.889082	0.617052	1.28104	0.521983	1.55984	-0.611853	3.73152	0.160331	1.83389	-1.11227	4.78005	0.223503	2.32231	-2.10131	6.74594	0.304409
EPHA5	rs7684022	4	66072296	A	G	1.23801	0.917418	1.67062	0.1632	1.48426	0.997819	2.20784	0.0518	0.943336	0.489435	1.81819	0.8618	1.05076	0.874969	1.26186	0.596918	1.02342	0.805314	1.30059	0.849564	1.17844	0.805266	1.72455	0.408035	-0.649472	-2.82352	1.52457	0.558676	-0.237366	-3.14143	2.6667	0.872841	-2.32857	-6.94028	2.28314	0.323219
EPHA5	rs10032173	4	66079709	A	G	0.942229	0.626668	1.41669	0.775	0.905169	0.566134	1.44724	0.6775	1.17561	0.318781	4.33544	0.8081	0.973864	0.759744	1.24833	0.831666	1.02394	0.76427	1.37185	0.875162	0.639563	0.263794	1.55061	0.284275	1.25777	-1.87428	4.38982	0.431907	0.483583	-3.06914	4.0363	0.789834	10.4148	-0.294092	21.1237	0.0576777
EPHA5	rs6551933	4	66086162	G	A	1.07425	0.809077	1.42632	0.6207	1.10705	0.713762	1.71706	0.6499	1.08942	0.670611	1.76979	0.7295	0.903569	0.762682	1.07048	0.240426	0.875483	0.67492	1.13565	0.320931	0.872629	0.649898	1.17169	0.358567	1.58725	-0.455636	3.63013	0.128954	2.18097	-0.956839	5.31878	0.17422	2.0097	-1.55891	5.57832	0.270655
EPHA5	rs13134593	4	66093688	A	C	1.02774	0.732726	1.44154	0.8741	1.05338	0.70579	1.57215	0.7992	0.928003	0.363982	2.36602	0.8757	0.878277	0.714414	1.07973	0.2136	0.860428	0.676075	1.09505	0.220106	0.849615	0.475089	1.51939	0.573192	1.3171	-1.16341	3.79761	0.298927	1.55326	-1.36086	4.46738	0.297085	1.54278	-5.50526	8.59081	0.668238
EPHA5	rs4518304	4	66104261	G	A	1.03756	0.750193	1.43501	0.8237	1.08658	0.724548	1.62952	0.6881	0.899864	0.394149	2.05444	0.8023	1.00977	0.82849	1.23073	0.923553	1.02558	0.802585	1.31053	0.840584	0.956349	0.567855	1.61063	0.863229	0.727747	-1.6879	3.1434	0.55536	0.826891	-2.13607	3.78985	0.584834	1.22564	-5.11505	7.56633	0.705084
EPHA5	rs11931601	4	66114504	T	C	0.966411	0.710322	1.31483	0.8279	1.06185	0.712853	1.58171	0.768	0.707034	0.354973	1.40827	0.3245	0.85708	0.709149	1.03587	0.107987	0.850209	0.669556	1.0796	0.18425	0.754855	0.482116	1.18189	0.200711	1.98605	-0.311886	4.284	0.0914095	2.23517	-0.64336	5.11369	0.129183	3.07968	-2.33122	8.49057	0.265592
EPHA5	rs9994092	4	66118709	C	A	1.06236	0.625211	1.80517	0.8232	1.14321	0.659979	1.98025	0.6332	3.59E-06	1.70E-172	7.59E+160	0.9488	1.05069	0.760704	1.45123	0.7692	1.05069	0.760704	1.45123	0.7692	1	1	1	1	-0.624459	-4.55248	3.30356	0.755588	-0.624459	-4.55248	3.30356	0.755588	NA	NA	NA	1
EPHA5	rs4241667	4	66123662	A	G	0.977791	0.675059	1.41628	0.9055	1.06788	0.693393	1.64462	0.7658	0.539298	0.17984	1.61723	0.271	0.907688	0.723763	1.13835	0.39804	0.895109	0.691935	1.15794	0.396839	0.89685	0.442782	1.81656	0.746821	1.69096	-0.976938	4.35886	0.215301	2.17837	-0.866006	5.22275	0.162024	0.205761	-8.1971	8.60862	0.961759
EPHA5	rs13127631	4	66126469	G	T	0.96344	0.681224	1.36257	0.8333	1.00063	0.671962	1.49005	0.9975	0.711881	0.250306	2.02463	0.5242	0.880884	0.715527	1.08445	0.227726	0.893886	0.703298	1.13612	0.358089	0.678055	0.347814	1.32185	0.223879	1.55917	-1.00449	4.12283	0.234283	1.46367	-1.44114	4.36848	0.324222	4.13868	-3.9415	12.2189	0.316308
EPHA5	rs12506403	4	66136033	C	A	1.1316	0.840935	1.52274	0.4147	1.05016	0.705181	1.56392	0.8097	1.54616	0.820287	2.91437	0.1784	0.983783	0.830463	1.16541	0.849423	1.04982	0.825141	1.33568	0.691058	0.841391	0.586757	1.20653	0.337322	-0.182456	-2.31438	1.94947	0.866911	-1.17709	-4.09498	1.74079	0.429822	1.87868	-2.49856	6.25592	0.400966
EPHA5	rs6854088	4	66138625	A	G	1.02683	0.772297	1.36525	0.8555	1.02667	0.674877	1.56184	0.9022	1.04964	0.621821	1.77181	0.8561	1.05605	0.889689	1.25352	0.533551	1.12381	0.870125	1.45145	0.368238	1.00321	0.727312	1.38375	0.984462	-0.44232	-2.55806	1.67342	0.68231	-1.25737	-4.358	1.84327	0.427426	0.477481	-3.40148	4.35645	0.809534
EPHA5	rs4624709	4	66152139	G	T	1.01336	0.633965	1.61979	0.9558	0.961295	0.565411	1.63437	0.8841	1.66771	0.349906	7.9486	0.5211	0.920686	0.686855	1.23412	0.575332	0.933072	0.671387	1.29675	0.670436	0.698582	0.223602	2.18252	0.510904	1.9184	-1.69405	5.53085	0.298863	1.59955	-2.40426	5.60336	0.434289	9.0246	-4.81057	22.8598	0.202164
EPHA5	rs4404602	4	66153408	T	C	0.788727	0.557739	1.11538	0.18	0.891621	0.598084	1.32923	0.5736	0.254077	0.0846696	0.762434	0.0149	0.947506	0.753303	1.19177	0.641874	0.905677	0.711208	1.15332	0.420499	1.80299	0.804997	4.03823	0.204749	1.04305	-1.63436	3.72046	0.445787	1.65939	-1.26488	4.58366	0.267029	-4.6505	-14.4802	5.17921	0.354599
EPHA5	rs6816785	4	66157876	A	C	0.845908	0.514399	1.39106	0.5099	0.751443	0.428262	1.31851	0.3197	1.78478	0.37363	8.52565	0.4681	0.864263	0.625359	1.19443	0.364316	0.860293	0.593538	1.24693	0.41812	0.686079	0.219538	2.14407	0.488471	2.65017	-1.33215	6.63249	0.193287	2.46294	-2.07085	6.99673	0.287991	9.11765	-4.80837	23.0437	0.200564
EPHA5	rs4320186	4	66166188	G	A	1.02445	0.643415	1.63114	0.919	0.975554	0.576988	1.64944	0.9264	1.67163	0.3506	7.9702	0.5193	0.915168	0.683985	1.22449	0.545057	0.925913	0.668371	1.28269	0.631975	0.701098	0.224413	2.19033	0.515432	2.06229	-1.51765	5.64224	0.259849	1.78338	-2.17654	5.7433	0.378174	8.9902	-4.83431	22.8147	0.203533
EPHA5	rs7697951	4	66169736	T	C	1.0203	0.754057	1.38054	0.8965	0.981509	0.659505	1.46073	0.9267	1.1564	0.599632	2.23012	0.6647	1.10778	0.930588	1.31872	0.252569	1.22152	0.959778	1.55463	0.102465	0.974979	0.662108	1.43569	0.896548	-1.41128	-3.58998	0.76742	0.205303	-2.38581	-5.28517	0.513556	0.107937	-0.308163	-4.92799	4.31166	0.896077
EPHA5	rs4422467	4	66177240	G	A	1.029	0.774442	1.36724	0.8437	1.0232	0.673139	1.55532	0.9145	1.06213	0.631617	1.78609	0.8203	1.06651	0.899819	1.26409	0.458482	1.13324	0.878577	1.46172	0.332113	1.0253	0.747967	1.40545	0.877949	-0.590154	-2.67668	1.49637	0.579781	-1.31346	-4.38796	1.76104	0.403138	0.0459802	-3.74847	3.84043	0.981069
EPHA5	rs4611973	4	66198991	G	A	1.02498	0.77156	1.36163	0.8648	0.993216	0.654585	1.50703	0.9745	1.09894	0.651365	1.85404	0.7239	1.08371	0.915692	1.28255	0.350764	1.17517	0.911536	1.51505	0.209061	1.0253	0.747967	1.40545	0.877949	-0.778727	-2.85883	1.30138	0.463723	-1.72252	-4.78527	1.34023	0.271292	0.0459802	-3.74847	3.84043	0.981069
EPHA5	rs4441811	4	66204084	C	T	0.805824	0.569688	1.13984	0.2229	0.856449	0.574182	1.27748	0.4478	0.410194	0.141332	1.19053	0.1018	0.894435	0.716469	1.1166	0.320938	0.872258	0.684396	1.11169	0.267372	1.02208	0.482254	2.16616	0.955184	1.6918	-0.953303	4.3369	0.211056	2.06052	-0.873849	4.99488	0.169852	0.231343	-8.91326	9.37594	0.96049
EPHA7	rs9354002	6	94004028	T	C	0.950819	0.69258	1.30535	0.7552	1.12795	0.757056	1.68055	0.5542	0.453802	0.20108	1.02415	0.0576	1.022	0.832802	1.25417	0.835934	1.00718	0.793155	1.27895	0.953236	1.14613	0.656962	1.99951	0.658474	-0.945489	-3.39695	1.50597	0.450337	-0.817583	-3.71502	2.07986	0.580674	-2.75073	-9.52962	4.02815	0.427113
EPHA7	rs3823231	6	94016082	A	G	0.943312	0.708567	1.25583	0.6895	1.07324	0.678013	1.69886	0.763	0.794734	0.497201	1.27032	0.3374	1.01046	0.846073	1.20678	0.908576	0.996024	0.754556	1.31477	0.977596	1.03315	0.773312	1.3803	0.827464	-0.55742	-2.69422	1.57938	0.609555	-0.177033	-3.54936	3.19529	0.918124	-1.30979	-4.81492	2.19534	0.464546
EPHA7	rs1386274	6	94018292	T	C	0.929631	0.678777	1.27319	0.6495	0.821996	0.552832	1.22221	0.3332	1.33421	0.629558	2.82756	0.4521	0.904985	0.754813	1.08503	0.276056	0.933014	0.733766	1.18637	0.570975	0.716008	0.45758	1.12039	0.124926	1.01592	-1.25532	3.28716	0.381421	0.938102	-1.97976	3.85597	0.529128	2.54583	-2.87517	7.96683	0.358147
EPHA7	rs404201	6	94018613	C	T	0.926545	0.676045	1.26987	0.6354	0.816088	0.548449	1.21433	0.3166	1.3445	0.633282	2.85446	0.4412	0.911632	0.761001	1.09208	0.310816	0.948439	0.745901	1.20597	0.664304	0.70752	0.452076	1.1073	0.111535	0.953032	-1.30652	3.21259	0.409139	0.818444	-2.08445	3.72133	0.580988	2.60117	-2.79064	7.99298	0.345211
EPHA7	rs17447037	6	94019483	C	T	1.12836	0.785679	1.6205	0.5135	1.0879	0.719314	1.64537	0.6899	1.79011	0.54168	5.91587	0.3402	1.0697	0.869399	1.31616	0.526969	1.07209	0.835001	1.37649	0.586321	1.1653	0.668646	2.03085	0.623107	-0.0879962	-2.582	2.40601	0.944917	0.192254	-2.82329	3.2078	0.900649	-1.6313	-8.4277	5.1651	0.638413
EPHA7	rs345732	6	94023205	A	-	.	.	.	1	.	.	.	1	.	.	.	1	1	1	1	1	1	1	1	1	1	1	1	1	NA	NA	NA	1	NA	NA	NA	1	NA	NA	NA	1
EPHA7	rs10806474	6	94034629	T	C	0.958414	0.689776	1.33168	0.8003	0.966664	0.647496	1.44316	0.8684	0.875746	0.372502	2.05886	0.7611	1.02093	0.835403	1.24767	0.840629	1.02373	0.804344	1.30295	0.849219	1.03285	0.602498	1.7706	0.908204	-0.109252	-2.53127	2.31277	0.929615	-0.20578	-3.10712	2.69556	0.889541	0.247802	-6.27692	6.77252	0.940716
EPHA7	rs345713	6	94038845	C	T	0.988507	0.625423	1.56238	0.9605	0.915855	0.558004	1.5032	0.7282	3.73496	0.360668	38.6781	0.2697	1.11731	0.859339	1.45273	0.414883	1.12233	0.833518	1.51121	0.452204	1.27515	0.525881	3.09199	0.605363	-1.39649	-4.55826	1.76529	0.387421	-1.51364	-5.10989	2.08261	0.41012	-2.62222	-13.3977	8.15323	0.633766
EPHA7	rs345718	6	94043821	T	C	0.947873	0.692349	1.2977	0.7385	0.849394	0.571767	1.26183	0.4193	1.32767	0.626499	2.81358	0.4598	0.89787	0.748713	1.07674	0.24022	0.920649	0.724629	1.16969	0.497756	0.716011	0.457606	1.12033	0.124874	1.16108	-1.10454	3.42671	0.316048	1.18256	-1.72107	4.08619	0.425421	2.51256	-2.90245	7.92758	0.363921
EPHA7	rs17447791	6	94052175	A	G	0.748773	0.472532	1.1865	0.2185	0.85835	0.51453	1.43192	0.5588	1.45E-06	5.06E-166	4.14E+153	0.9428	1.19204	0.868729	1.63569	0.285619	1.19204	0.868729	1.63569	0.285619	1	1	1	1	-0.908548	-4.73322	2.91613	0.641876	-0.908548	-4.73322	2.91613	0.641876	NA	NA	NA	1
EPHA7	rs967520	6	94057234	A	C	0.932368	0.699808	1.24221	0.6326	1.06692	0.673932	1.68908	0.7823	0.774092	0.483204	1.24009	0.2874	1.01656	0.850063	1.21566	0.857232	0.99702	0.755172	1.31632	0.983222	1.04947	0.783894	1.40501	0.750192	-0.662656	-2.81068	1.48537	0.545915	-0.211976	-3.59023	3.16628	0.90221	-1.56146	-5.09304	1.97011	0.386925
EPHA7	rs346462	6	94061206	A	G	0.903621	0.669992	1.21872	0.507	0.930032	0.626167	1.38135	0.7194	0.748402	0.387042	1.44714	0.3894	1.06663	0.892747	1.27439	0.479425	1.13427	0.894603	1.43815	0.298042	0.962462	0.635199	1.45833	0.853927	-1.12762	-3.34316	1.08792	0.319374	-1.31301	-4.19031	1.56429	0.371889	-1.776	-6.78163	3.22963	0.487391
EPHA7	rs10944662	6	94061983	C	T	0.862488	0.619584	1.20062	0.3811	0.847149	0.569474	1.26022	0.4134	0.797152	0.335015	1.89678	0.6084	1.13171	0.927997	1.38015	0.225771	1.15057	0.905753	1.46155	0.251524	1.20354	0.713601	2.02985	0.499116	-1.42602	-3.81573	0.963686	0.243189	-1.50442	-4.37865	1.3698	0.305854	-2.66434	-8.95991	3.63123	0.407557
EPHA7	rs9363058	6	94065256	C	T	1.02078	0.756166	1.378	0.8931	1.08973	0.733064	1.61992	0.6712	0.871189	0.450794	1.68363	0.6818	0.932749	0.774907	1.12274	0.459848	0.930333	0.733274	1.18035	0.552354	0.873748	0.569507	1.34052	0.528885	1.12191	-1.1331	3.37692	0.330355	1.12529	-1.75451	4.00509	0.444411	2.28623	-2.90928	7.48174	0.389181
EPHA7	rs345716	6	94068962	A	C	0.802573	0.453853	1.41923	0.4499	0.768237	0.420628	1.40311	0.3913	1.37206	0.105458	17.8511	0.8092	0.553153	0.372796	0.820764	0.00124558	0.537126	0.352539	0.818362	0.00175816	0.296677	0.0416508	2.11322	0.130326	6.80695	2.15047	11.4634	0.00449184	6.672	1.72485	11.6192	0.00868321	22.3066	-1.47475	46.0879	0.0670817
EPHA7	rs351321	6	94076284	C	T	0.905667	0.669577	1.225	0.5205	0.937895	0.63068	1.39476	0.7516	0.736599	0.376028	1.44292	0.3732	0.987794	0.816422	1.19514	0.899172	0.961286	0.757114	1.22052	0.74592	1.07435	0.693386	1.66464	0.757686	1.12014	-1.15029	3.39058	0.334417	1.39248	-1.50049	4.28546	0.346314	1.432	-3.87906	6.74306	0.597609
EPHA7	rs164294	6	94082305	G	A	0.949651	0.69547	1.29673	0.7453	0.86268	0.580113	1.28288	0.466	1.2604	0.590137	2.69194	0.5502	1.07463	0.897932	1.2861	0.435161	1.0743	0.846201	1.36389	0.55663	1.17325	0.786035	1.7512	0.443988	-1.52314	-3.67721	0.630924	0.166903	-1.68965	-4.57727	1.19797	0.252441	-2.91234	-7.74033	1.91565	0.238112
EPHA7	rs164298	6	94085686	G	A	0.956426	0.710453	1.28756	0.7691	0.838296	0.564743	1.24435	0.3819	1.30778	0.67864	2.52018	0.4231	0.933694	0.786185	1.10888	0.431709	0.978374	0.770925	1.24165	0.857265	0.763669	0.517532	1.12687	0.159588	-0.0629032	-2.20778	2.08198	0.954204	-1.1396	-4.01718	1.73798	0.438295	2.71909	-1.95919	7.39738	0.255626
EPHA7	rs164301	6	94086536	G	T	1.0143	0.764401	1.34589	0.9217	1.03018	0.680483	1.55957	0.8883	1.00125	0.59281	1.69109	0.9963	0.960225	0.810232	1.13799	0.638014	0.946736	0.737439	1.21543	0.671162	0.948832	0.693857	1.2975	0.73668	-0.137784	-2.19362	1.91805	0.895586	-0.119298	-3.14817	2.90957	0.938522	-0.282122	-4.07643	3.51219	0.884239
EPHA7	rs164302	6	94088372	G	A	0.937718	0.696622	1.26226	0.6717	0.809567	0.545358	1.20178	0.2951	1.30778	0.67864	2.52018	0.4231	0.950902	0.801856	1.12765	0.561102	1.01251	0.798044	1.2846	0.918507	0.763669	0.517532	1.12687	0.159588	-0.241758	-2.38476	1.90125	0.82517	-1.46323	-4.33905	1.4126	0.319525	2.71909	-1.95919	7.39738	0.255626
EPHA7	rs9294570	6	94093451	G	A	0.991414	0.71208	1.38032	0.9593	1.00608	0.675526	1.49839	0.9762	0.913427	0.379216	2.20019	0.8401	1.17954	0.963726	1.44368	0.113459	1.20857	0.946127	1.54381	0.130629	1.26623	0.749505	2.13919	0.394249	-0.177901	-2.58161	2.22581	0.884769	-0.191398	-3.09551	2.71271	0.897314	-0.325641	-6.66788	6.0166	0.919913
EPHA7	rs16871170	6	94097830	C	T	0.961985	0.561973	1.64673	0.8877	0.903275	0.512966	1.59056	0.7247	3.84734	0.262535	56.3811	0.3257	0.928595	0.686411	1.25623	0.613933	0.967675	0.68911	1.35885	0.847233	0.473274	0.118622	1.88826	0.218854	1.03488	-2.79328	4.86304	0.596644	0.681008	-3.44672	4.80874	0.746664	8.78938	-8.12919	25.7079	0.309465
EPHA7	rs17687366	6	94101390	C	T	1.0645	0.652868	1.73565	0.8022	1.02966	0.625194	1.6958	0.9086	132138	2.88E-163	6.07E+172	0.9523	0.869484	0.647072	1.16835	0.345237	0.873309	0.642296	1.18741	0.38076	0.580775	0.0819616	4.11534	0.545854	2.28512	-1.32434	5.89458	0.215723	2.13333	-1.59236	5.85903	0.262723	12.2701	-11.6137	36.1538	0.314859
EPHA7	rs13200186	6	94106055	C	T	1.0059	0.745369	1.35749	0.9693	1.01813	0.682343	1.51916	0.9299	0.981669	0.523154	1.84205	0.9541	0.842742	0.697662	1.01799	0.0737948	0.811709	0.634867	1.03781	0.0980098	0.804534	0.541145	1.19612	0.268933	0.579706	-1.6327	2.79211	0.607969	0.632221	-2.27518	3.53962	0.670294	0.973577	-3.75167	5.69883	0.686653
EPHA7	rs4706437	6	94107893	G	A	0.912555	0.646245	1.28861	0.6034	0.805731	0.531429	1.22162	0.3095	1.5751	0.5882	4.21786	0.3664	1.19013	0.978648	1.4473	0.0879329	1.28936	1.00376	1.65621	0.0495794	1.11637	0.66317	1.87927	0.69808	-2.14397	-4.57182	0.283877	0.084621	-3.29979	-6.30394	-0.295633	0.0322108	-0.0108527	-6.35936	6.33765	0.997329
EPHA7	rs13200697	6	94108440	C	T	1.06016	0.79358	1.41628	0.6928	1.19338	0.76902	1.85192	0.4308	0.945505	0.571751	1.56358	0.8273	1.02056	0.849321	1.22633	0.828131	0.911031	0.701515	1.18312	0.487502	1.21359	0.89279	1.64965	0.225217	1.10483	-0.992785	3.20244	0.302824	2.7141	-0.440691	5.8689	0.092898	-0.26742	-3.94543	3.41059	0.886785
EPHA7	rs13203837	6	94108633	A	C	1.0243	0.74947	1.39992	0.8803	1.11692	0.751812	1.65935	0.5843	0.786886	0.382301	1.61964	0.5155	1.12315	0.92414	1.36503	0.245581	1.07711	0.847848	1.36836	0.542713	1.44614	0.939799	2.22527	0.111698	-0.137039	-2.39325	2.11918	0.905326	0.50899	-2.36567	3.38365	0.72883	-2.36809	-7.53368	2.79749	0.369695
EPHA7	rs168435	6	94110330	G	A	1.08038	0.773942	1.50814	0.6498	1.03491	0.684176	1.56544	0.871	1.43821	0.604926	3.41933	0.4112	1.05456	0.875551	1.27018	0.577726	1.11071	0.870057	1.41793	0.400826	0.95354	0.601976	1.51042	0.83518	-1.36223	-3.66253	0.938077	0.246804	-2.10885	-5.05573	0.838025	0.161896	-0.46371	-6.00755	5.08013	0.869901
EPHA7	rs4707795	6	94111589	G	A	0.959316	0.660485	1.39335	0.8274	0.819188	0.525135	1.2779	0.3797	2.47239	0.762092	8.02096	0.1323	1.21644	0.991875	1.49185	0.0680684	1.37785	1.05752	1.79521	0.0204296	1.01195	0.566773	1.80679	0.96819	-2.43312	-5.01463	0.148393	0.0657807	-4.06996	-7.22851	-0.911411	0.0121175	1.89132	-5.15552	8.93816	0.599281
EPHA7	rs361505	6	94113923	T	C	1.34976	0.637546	2.8576	0.4336	1.22353	0.55638	2.69063	0.616	384038	8.36E-163	1.76E+173	0.948	0.841307	0.551183	1.28414	0.407666	0.85493	0.535509	1.36488	0.501814	0.472551	0.0677726	3.29491	0.376906	3.72389	-1.52693	8.97472	0.16565	3.40831	-2.25647	9.07308	0.239319	16.2847	-7.5653	40.1346	0.181919
EPHA7	rs168436	6	94116271	C	T	0.74994	0.454772	1.23669	0.26	0.745321	0.441005	1.25963	0.2727	0.542593	0.0358159	8.22	0.6595	0.64229	0.461307	0.894279	0.00515956	0.642763	0.452012	0.914011	0.00964969	0.255415	0.0359447	1.81493	0.079777	5.27823	1.33924	9.21721	0.00912048	5.00974	0.901606	9.11788	0.0175245	23.2132	-0.411358	46.8378	0.0551664
EPHA7	rs164538	6	94117090	T	C	0.834134	0.6036	1.15272	0.2723	0.712074	0.476657	1.06376	0.0979	1.29107	0.569539	2.92669	0.5409	1.00577	0.836918	1.20868	0.951224	1.08149	0.848957	1.37772	0.526805	0.79403	0.49692	1.26878	0.318679	-0.510623	-2.81733	1.79608	0.664725	-1.53492	-4.4476	1.37776	0.302581	2.69726	-2.94953	8.34406	0.349994
EPHA7	rs164539	6	94118126	G	T	0.889499	0.658174	1.20213	0.4464	0.753266	0.507079	1.11898	0.1611	1.26765	0.64585	2.48811	0.4909	0.955621	0.804578	1.13502	0.603708	0.989658	0.779733	1.2561	0.931874	0.83013	0.566444	1.21656	0.328184	-0.134912	-2.261	1.99117	0.901111	-0.753784	-3.63391	2.12634	0.608388	1.30068	-3.31672	5.91808	0.581321
EPHA7	rs17688085	6	94118775	G	A	1.07841	0.566452	2.05307	0.8183	1.13554	0.581477	2.21755	0.7099	1.46E-05	3.18E-173	6.71E+162	0.955	0.803679	0.533637	1.21037	0.281554	0.803679	0.533637	1.21037	0.281554	1	1	1	1	0.873621	-3.98628	5.73352	0.724865	0.873621	-3.98628	5.73352	0.724865	NA	NA	NA	1
EPHA7	rs164540	6	94121127	A	G	1.01631	0.760022	1.35901	0.9132	1.02987	0.651738	1.62738	0.8997	1.01184	0.62576	1.63614	0.9617	1.11429	0.933159	1.33057	0.231875	1.09188	0.830014	1.43636	0.526921	1.2184	0.912561	1.62673	0.188054	-0.316571	-2.40076	1.76762	0.766153	-0.141746	-3.44663	3.16314	0.933067	-0.711999	-4.15929	2.7353	0.685931
EPHA7	rs164544	6	94124702	A	G	1.00562	0.751801	1.34513	0.9699	1.00955	0.638044	1.59738	0.9676	1.00486	0.622004	1.62337	0.9842	1.11429	0.933159	1.33057	0.231875	1.09188	0.830014	1.43636	0.526921	1.2184	0.912561	1.62673	0.188054	-0.316571	-2.40076	1.76762	0.766153	-0.141746	-3.44663	3.16314	0.933067	-0.711999	-4.15929	2.7353	0.685931
EPHA7	rs164548	6	94128329	G	A	0.936376	0.654586	1.33947	0.7191	1.0124	0.664156	1.54325	0.9543	0.509008	0.165675	1.56384	0.2388	0.944659	0.747556	1.19373	0.626942	0.92965	0.721646	1.19761	0.570812	1.0705	0.441281	2.59692	0.885311	0.587078	-2.22944	3.4036	0.683195	0.499456	-2.57842	3.57733	0.750686	2.47037	-8.30558	13.2463	0.653552
EPHA7	rs9354011	6	94132168	G	A	0.747483	0.435579	1.28273	0.2913	0.680645	0.380189	1.21855	0.1959	2.95813	0.161466	54.1946	0.4651	1.45304	1.06902	1.97501	0.0255473	1.50425	1.06516	2.12433	0.0277824	1.87015	0.602919	5.8009	0.345004	-3.61375	-7.32434	0.0968459	0.0573307	-4.166	-8.3103	-0.021701	0.0498187	-3.81618	-17.6744	10.042	0.589822
EPHA7	rs3778470	6	94132405	C	T	0.80632	0.48842	1.33113	0.4003	0.789848	0.474455	1.3149	0.3647	28406.9	6.18E-164	1.31E+172	0.9585	1.34864	0.997086	1.82413	0.0599134	1.32592	0.976479	1.80042	0.0790363	7.18619	1.02349	50.4561	0.144374	-4.09456	-7.58566	-0.603458	0.0223256	-4.05131	-7.65275	-0.449878	0.0283587	-12.4531	-35.8637	10.9574	0.298115
EPHA7	rs351328	6	94139844	C	A	0.786722	0.452891	1.36662	0.3949	0.773695	0.431475	1.38735	0.3895	0.761597	0.0457505	12.6781	0.8495	1.18106	0.840459	1.65969	0.349139	1.1919	0.834517	1.70235	0.34487	1.23296	0.175735	8.65052	0.854836	-1.60619	-5.71474	2.50237	0.4442	-1.79366	-6.08202	2.49469	0.41305	1.32601	-22.4407	25.0927	0.913003
EPHA7	rs3823229	6	94140513	C	T	0.964624	0.607993	1.53044	0.8785	1.02242	0.618102	1.69121	0.9312	0.421063	0.0676277	2.62162	0.3543	1.20763	0.916875	1.59059	0.188884	1.18376	0.884634	1.58404	0.264042	2.30948	0.738783	7.21959	0.207124	-2.96822	-6.1996	0.26316	0.0729126	-2.883	-6.37991	0.613911	0.107278	-9.00741	-22.7522	4.73743	0.200082
EPHA7	rs3799807	6	94146797	G	A	1.12287	0.806522	1.56331	0.4928	1.0993	0.729947	1.65554	0.6506	1.43162	0.611632	3.35094	0.4087	0.913112	0.754232	1.10546	0.346305	0.983383	0.768977	1.25757	0.893495	0.588698	0.342284	1.01251	0.0370692	1.248	-1.18125	3.67724	0.314874	0.543989	-2.44559	3.53357	0.721637	6.06042	-0.257699	12.3785	0.0611809
EPHA7	rs12661215	6	94155840	C	T	0.731354	0.34121	1.56759	0.4216	0.800141	0.357652	1.79008	0.5876	3.45E-06	7.51E-174	1.59E+162	0.9491	1.2017	0.744269	1.94028	0.464262	1.2017	0.744269	1.94028	0.464262	1	1	1	1	-1.62941	-7.43659	4.17776	0.582808	-1.62941	-7.43659	4.17776	0.582808	NA	NA	NA	1
EPHA7	rs2052636	6	94160347	G	A	0.950626	0.601365	1.50273	0.8285	1.00359	0.609576	1.65229	0.9888	0.422306	0.0678447	2.62868	0.3559	1.22207	0.929519	1.6067	0.160271	1.19983	0.898367	1.60245	0.225231	2.30411	0.737073	7.20272	0.208196	-3.1059	-6.31703	0.105241	0.0590512	-3.04635	-6.51747	0.424763	0.0865419	-8.9631	-22.7073	4.78106	0.202271
EPHA7	rs549965	6	94161248	C	T	0.967769	0.730617	1.2819	0.8194	0.786537	0.500371	1.23636	0.2986	1.17998	0.740356	1.88066	0.4868	1.02445	0.872468	1.2029	0.768275	1.13293	0.865401	1.48316	0.359333	0.940271	0.71339	1.23931	0.655586	0.0602925	-1.93705	2.05763	0.952864	-0.881072	-4.10162	2.33948	0.59225	1.11702	-2.22302	4.45706	0.512706
EPHA7	rs564158	6	94165594	A	G	0.867802	0.594878	1.26594	0.4621	0.896895	0.587284	1.36973	0.6147	0.534099	0.150312	1.89779	0.3327	1.15884	0.92476	1.45218	0.206545	1.17592	0.914985	1.51128	0.209632	1.24261	0.556899	2.77266	0.64522	-2.55679	-5.29138	0.17779	0.0679557	-2.92503	-5.94962	0.0995652	0.0590851	-2.15489	-12.0105	7.70076	0.668592
EPHA7	rs3799792	6	94174267	A	G	0.961158	0.611384	1.51104	0.8638	0.914343	0.562591	1.48602	0.7179	2.1852	0.265493	17.9857	0.4676	0.917713	0.693245	1.21486	0.544154	0.899936	0.665887	1.21625	0.488115	1.10811	0.355446	3.45455	0.868601	1.16479	-2.1951	4.52468	0.497417	1.2394	-2.41483	4.89363	0.506768	1.98756	-11.8745	15.8496	0.778905
EPHA7	rs2278107	6	94177360	T	C	0.914003	0.409719	2.03896	0.8262	0.914003	0.409719	2.03896	0.8262	.	.	.	1	0.913574	0.55873	1.49378	0.704481	0.913574	0.55873	1.49378	0.704481	1	1	1	1	1.2435	-4.73533	7.22234	0.683851	1.2435	-4.73533	7.22234	0.683851	NA	NA	NA	1
EPHA7	rs575554	6	94182713	G	A	0.998724	0.748333	1.3329	0.9931	1.047	0.681451	1.60864	0.8341	0.932542	0.557691	1.55935	0.7901	0.982619	0.821228	1.17573	0.847932	0.918951	0.70809	1.1926	0.527343	1.07036	0.785154	1.45917	0.67619	-0.349978	-2.45646	1.75651	0.744946	0.346799	-2.78554	3.47914	0.828369	-1.60009	-5.33873	2.13855	0.402287
EPHA7	rs9452315	6	94189958	G	-	.	.	.	1	.	.	.	1	.	.	.	1	1	1	1	1	1	1	1	1	1	1	1	1	NA	NA	NA	1	NA	NA	NA	1	NA	NA	NA	1
EPHA7	rs519420	6	94190648	A	G	0.936608	0.695169	1.2619	0.6669	0.916935	0.611931	1.37396	0.6744	0.926683	0.505121	1.70007	0.8059	0.909006	0.757047	1.09147	0.304717	0.844066	0.662473	1.07544	0.172294	0.994636	0.690719	1.43228	0.976875	0.850549	-1.29944	3.00054	0.438781	1.47281	-1.44556	4.39119	0.323465	0.221763	-4.21035	4.65388	0.921949
EPHA8	rs209736	1	22763996	T	C	1.07217	0.789734	1.45561	0.6553	0.951711	0.641227	1.41253	0.806	1.66516	0.830133	3.34013	0.1516	0.967045	0.8079	1.15754	0.71235	0.970907	0.76566	1.23117	0.807549	0.922019	0.614991	1.38233	0.681804	0.315254	-1.88318	2.51369	0.778875	-0.446043	-3.32631	2.43423	0.761718	2.88261	-2.02813	7.79334	0.250935
EPHA8	rs11580191	1	22775110	C	T	0.652583	0.399885	1.06497	0.0882	0.627691	0.365369	1.07835	0.0922	0.503471	0.0782415	3.23975	0.4703	1.06997	0.771933	1.48306	0.696061	1.05422	0.744158	1.49347	0.772058	1.54375	0.383631	6.21216	0.573208	0.723614	-3.15939	4.60662	0.715206	0.921086	-3.27889	5.12106	0.667651	-1.19853	-18.0662	15.6691	0.889342
EPHA8	rs649754	1	22778834	T	G	0.858044	0.618341	1.19067	0.3601	0.869411	0.583096	1.29631	0.4926	0.668628	0.283901	1.57472	0.3575	0.995027	0.818171	1.21011	0.960104	1.01263	0.795903	1.28837	0.918774	0.91654	0.54431	1.54332	0.730265	-0.354527	-2.76089	2.05183	0.77298	-0.513893	-3.43686	2.40907	0.730666	-0.0435897	-6.38595	6.29877	0.989262
EPHA8	rs671485	1	22789451	A	G	0.936203	0.638429	1.37286	0.7359	0.895331	0.570908	1.40411	0.6303	1.13917	0.356077	3.64447	0.8263	1.09556	0.87897	1.36553	0.423131	1.16927	0.891073	1.53432	0.265296	0.909555	0.467971	1.76783	0.767064	-0.989781	-3.75026	1.7707	0.482801	-1.65168	-4.93693	1.63356	0.325297	1.49666	-6.59647	9.58979	0.717287
EPHA8	rs209696	1	22792491	C	T	1.04631	0.765804	1.42957	0.7763	0.863561	0.576943	1.29257	0.4762	2.104	0.996192	4.44376	0.0517	1.01785	0.850365	1.21832	0.848241	0.998366	0.782631	1.27357	0.989492	1.10232	0.740284	1.64141	0.649042	-0.0308796	-2.18706	2.1253	0.977627	0.0171896	-2.93699	2.97137	0.990909	-0.201762	-5.04204	4.63851	0.934945
EPHA8	rs209693	1	22794613	T	G	1.04385	0.781302	1.39463	0.7716	1.11255	0.747001	1.65698	0.5999	0.943678	0.518133	1.71872	0.8498	1.10448	0.926618	1.31649	0.269844	1.1481	0.901485	1.46217	0.261483	1.11569	0.774519	1.60715	0.562007	-0.970294	-3.10259	1.162	0.373236	-1.49364	-4.39525	1.40797	0.313898	-0.707989	-5.13938	3.72341	0.754411
EPHA8	rs209690	1	22795387	G	A	0.92608	0.603155	1.4219	0.7257	0.807331	0.484672	1.34479	0.4114	2.04849	0.522331	8.03382	0.3042	0.988082	0.755628	1.29205	0.929598	0.970543	0.70042	1.34484	0.855507	1.07428	0.505584	2.28267	0.858585	0.624172	-2.59823	3.84658	0.704502	0.460204	-3.50498	4.42539	0.820221	2.57676	-6.56277	11.7163	0.580994
EPHA8	rs663002	1	22798200	C	A	0.92031	0.663871	1.2758	0.6185	0.848867	0.564556	1.27636	0.4314	1.15145	0.504352	2.6288	0.7379	1.07324	0.88471	1.30195	0.476758	1.14761	0.897797	1.46693	0.274344	0.905955	0.537899	1.52585	0.694286	-0.915282	-3.33843	1.50787	0.459733	-2.05294	-5.02178	0.915893	0.176435	3.06049	-3.28377	9.40474	0.345237
EPHA8	rs12132543	1	22805640	G	A	1.3144	0.849049	2.0348	0.2207	1.34169	0.808766	2.22579	0.2555	1.74761	0.430655	7.09187	0.435	1.16835	0.906469	1.50589	0.23923	1.16361	0.872128	1.5525	0.30979	1.52842	0.67775	3.44679	0.342863	-1.11197	-4.13853	1.91459	0.472073	-1.24651	-4.73067	2.23764	0.483762	-1.81413	-11.6707	8.04249	0.718572
EPHB1	rs3732568	3	135998026	C	A	0.92196	0.612483	1.38781	0.6971	0.949728	0.584827	1.54231	0.8349	0.666222	0.192223	2.30904	0.5222	1.17	0.906621	1.50988	0.238115	1.2047	0.899919	1.61271	0.218978	1.18135	0.489072	2.85355	0.739581	-1.27237	-4.4037	1.85896	0.426487	-1.7397	-5.2803	1.80091	0.336378	1.03507	-9.78356	11.8537	0.851391
EPHB1	rs7648359	3	136006298	C	T	0.773992	0.432281	1.38582	0.389	0.800588	0.437094	1.46637	0.4717	1.42E-05	3.93E-145	5.13E+134	0.9457	1.41127	0.973521	2.04584	0.0823458	1.41127	0.973521	2.04584	0.0823458	1	1	1	1	-2.78627	-7.26573	1.6932	0.223844	-2.78627	-7.26573	1.6932	0.223844	NA	NA	NA	1
EPHB1	rs9818551	3	136012398	C	A	1.03972	0.705144	1.53306	0.8442	1.11376	0.722627	1.71661	0.6256	0.531095	0.124461	2.26627	0.393	0.928263	0.725466	1.18775	0.551276	0.905764	0.697167	1.17678	0.45555	1.32143	0.499045	3.49902	0.641247	1.32553	-1.60265	4.25371	0.375723	1.69295	-1.47187	4.85776	0.295354	-2.05443	-14.082	9.97318	0.738043
EPHB1	rs6439522	3	136013533	C	T	0.940781	0.687303	1.28774	0.7033	1.02397	0.686973	1.52628	0.9075	0.63931	0.296606	1.37798	0.2541	1.08505	0.886274	1.3284	0.431974	1.03464	0.81317	1.31643	0.782508	1.49068	0.909692	2.44272	0.136767	-0.350758	-2.70751	2.00599	0.770731	0.285567	-2.63069	3.20183	0.847941	-3.45896	-9.42552	2.5076	0.256845
EPHB1	rs4955502	3	136015474	T	C	0.921041	0.684492	1.23934	0.5873	0.95414	0.642762	1.41636	0.8159	0.756327	0.388648	1.47185	0.4113	1.10899	0.919761	1.33715	0.282309	1.07178	0.844092	1.36088	0.569828	1.38654	0.917119	2.09623	0.138992	-0.651691	-2.84827	1.54489	0.561382	-0.169809	-3.06045	2.72083	0.908419	-2.876	-7.87443	2.12243	0.260418
EPHB1	rs1913685	3	136019662	G	A	0.780955	0.491859	1.23997	0.2951	0.772569	0.456124	1.30855	0.3376	0.565362	0.115875	2.75844	0.481	1.39716	1.04962	1.85978	0.0291948	1.44226	1.05133	1.97856	0.0291499	1.60326	0.514103	4.99989	0.457645	-2.9974	-6.44311	0.448311	0.0893338	-3.41171	-7.18452	0.361101	0.0774424	-2.46814	-16.3306	11.3944	0.727383
EPHB1	rs885594	3	136034218	T	C	1.06998	0.771526	1.48389	0.6853	0.999584	0.671463	1.48805	0.9984	1.58026	0.672086	3.71563	0.2946	1.05465	0.875951	1.26981	0.576122	1.09076	0.859145	1.38482	0.476376	1.00101	0.634533	1.57914	0.996545	-0.294318	-2.58518	1.99654	0.801377	-0.463999	-3.36254	2.43454	0.753945	-0.0264706	-5.5727	5.51976	0.992543
EPHB1	rs1949305	3	136034403	C	T	0.988673	0.6251	1.56371	0.9612	1.1071	0.659762	1.85774	0.7002	0.241888	0.0275106	2.12681	0.2012	1.02687	0.770774	1.36804	0.858185	1.06072	0.782827	1.43726	0.710461	0.472551	0.0677726	3.29491	0.376906	0.266807	-3.30207	3.83568	0.883612	-0.101414	-3.77954	3.57671	0.956942	16.2847	-7.5653	40.1346	0.181919
EPHB1	rs2138213	3	136036853	T	C	1.10018	0.731106	1.65557	0.6472	1.06453	0.68572	1.65261	0.7806	2.14612	0.355385	12.9601	0.4056	1.07708	0.84611	1.3711	0.549448	1.03062	0.790305	1.34402	0.825277	1.85786	0.873585	3.95113	0.142452	-0.596757	-3.42169	2.22818	0.679175	-0.0487013	-3.27792	3.18052	0.97644	-5.88931	-15.0305	3.25185	0.207779
EPHB1	rs3732569	3	136043482	A	G	0.971265	0.616767	1.52952	0.8999	1.07338	0.641437	1.7962	0.7876	0.320387	0.0513713	1.99816	0.2235	1.04592	0.787603	1.38897	0.761806	1.06072	0.782827	1.43726	0.710461	0.877489	0.219162	3.51333	0.840829	-0.017416	-3.48673	3.4519	0.992157	-0.101414	-3.77954	3.57671	0.956942	1.7381	-15.2113	18.6875	0.840856
EPHB1	rs13091440	3	136050881	G	A	0.944759	0.597206	1.49458	0.8083	1.03816	0.616612	1.74789	0.888	0.320387	0.0513713	1.99816	0.2235	1.04882	0.787058	1.39765	0.751062	1.06465	0.782232	1.44902	0.698056	0.877489	0.219162	3.51333	0.840829	-0.179269	-3.6944	3.33586	0.920451	-0.286667	-4.02079	3.44746	0.880506	1.7381	-15.2113	18.6875	0.840856
EPHB1	rs12489360	3	136057409	A	G	0.909772	0.671108	1.23331	0.5427	0.972798	0.653752	1.44754	0.8919	0.688003	0.353304	1.33978	0.2719	1.13394	0.942797	1.36383	0.184842	1.15282	0.907284	1.4648	0.243339	1.22045	0.813935	1.83	0.348203	-0.993312	-3.22541	1.23879	0.383853	-0.742031	-3.64225	2.15818	0.616442	-2.68196	-7.59429	2.23037	0.285524
EPHB1	rs10935138	3	136057659	G	T	0.322822	0.0250325	4.16314	0.3865	0.322822	0.0250325	4.16314	0.3865	.	.	.	1	1.91082	0.306287	11.9209	0.663153	1.91082	0.306287	11.9209	0.663153	1	1	1	1	-1.78102	-25.7082	22.1461	0.884114	-1.78102	-25.7082	22.1461	0.884114	NA	NA	NA	1
EPHB1	rs9819889	3	136067454	G	A	0.896023	0.661409	1.21386	0.4788	0.955058	0.64168	1.42148	0.8208	0.675431	0.34829	1.30985	0.246	1.13394	0.942797	1.36383	0.184842	1.15282	0.907284	1.4648	0.243339	1.22045	0.813935	1.83	0.348203	-0.993312	-3.22541	1.23879	0.383853	-0.742031	-3.64225	2.15818	0.616442	-2.68196	-7.59429	2.23037	0.285524
EPHB1	rs7651593	3	136067467	A	C	0.658662	0.401732	1.07991	0.0985	0.688638	0.407536	1.16363	0.164	2.89E-06	2.98E-197	2.81E+185	0.9547	1.24105	0.903099	1.70546	0.193714	1.24105	0.903099	1.70546	0.193714	1	1	1	1	-1.76552	-5.61894	2.0879	0.369969	-1.76552	-5.61894	2.0879	0.369969	NA	NA	NA	1
EPHB1	rs6762261	3	136073828	C	T	0.968562	0.672707	1.39453	0.8637	1.011	0.661377	1.54543	0.9597	0.689479	0.223984	2.12239	0.5171	0.977293	0.781378	1.22233	0.838949	0.987726	0.76491	1.27545	0.924335	0.872717	0.412815	1.84498	0.698278	0.502551	-2.24471	3.24981	0.720217	0.395718	-2.71065	3.50209	0.80302	2.13699	-7.00413	11.2781	0.64717
EPHB1	rs1515367	3	136075130	G	T	0.848787	0.618839	1.16418	0.3096	0.886588	0.596481	1.31779	0.5519	0.596083	0.274516	1.29433	0.1915	1.0537	0.867158	1.28037	0.600184	1.08481	0.855249	1.37598	0.502675	0.980612	0.581863	1.65262	0.940717	-0.141731	-2.54609	2.26263	0.908105	-0.444297	-3.33283	2.44424	0.763282	1.15513	-5.18575	7.49601	0.721325
EPHB1	rs1399709	3	136086267	C	T	1.25003	0.704819	2.21699	0.4456	1.1736	0.643336	2.14092	0.602	155455	1.44E-127	1.68E+137	0.9386	1.22585	0.902307	1.66541	0.207913	1.25154	0.887479	1.76493	0.213216	1.38503	0.443392	4.32641	0.596421	-1.77944	-5.50874	1.94987	0.350505	-1.96747	-6.1346	2.19966	0.355579	-2.80515	-16.6667	11.0564	0.691941
EPHB1	rs9868348	3	136089933	C	T	1.01444	0.771715	1.33351	0.9182	1.26142	0.811954	1.95971	0.302	0.806185	0.507623	1.28035	0.3617	0.878605	0.735781	1.04915	0.152272	0.802353	0.614237	1.04808	0.112182	0.903227	0.6716	1.21474	0.496504	2.05757	-0.0348759	4.15001	0.0549758	2.825	-0.391571	6.04157	0.0863114	2.50909	-1.07932	6.0975	0.171665
EPHB1	rs6786490	3	136096278	C	A	0.915254	0.695265	1.20485	0.528	0.87681	0.571427	1.3454	0.5476	0.900941	0.558205	1.45412	0.6695	1.05162	0.889136	1.2438	0.556985	1.03763	0.801358	1.34357	0.777299	1.11082	0.832025	1.48303	0.48035	-1.13942	-3.15418	0.875346	0.268644	-1.41008	-4.54319	1.72303	0.378492	-1.67663	-5.17956	1.8263	0.349007
EPHB1	rs1996242	3	136101509	T	C	0.970444	0.735648	1.28018	0.832	0.868786	0.563001	1.34065	0.5254	1.08487	0.673081	1.74859	0.7381	1.05701	0.897949	1.24424	0.505505	1.12726	0.867316	1.46511	0.366519	1.02422	0.771401	1.3599	0.869717	-1.22782	-3.24154	0.785895	0.233097	-1.82595	-5.00161	1.34971	0.260746	-1.4373	-4.87973	2.00513	0.413872
EPHB1	rs16842240	3	136102414	C	A	0.795351	0.513251	1.2325	0.306	0.784122	0.480538	1.2795	0.3308	0.632423	0.129645	3.08504	0.5712	0.992868	0.767146	1.28501	0.956406	1.12881	0.829561	1.53601	0.446533	0.341373	0.107035	1.08876	0.0306136	0.203936	-3.21555	3.62342	0.907031	-0.506667	-4.24046	3.22713	0.790465	10.3382	-3.473	24.1495	0.143491
EPHB1	rs187586	3	136106877	G	A	1.15918	0.848568	1.58349	0.3537	1.17788	0.792016	1.75173	0.4192	1.30373	0.620035	2.74131	0.4845	0.921188	0.766709	1.10679	0.377781	0.913107	0.720207	1.15767	0.45257	0.860975	0.560709	1.32204	0.484919	1.12592	-1.11066	3.3625	0.324671	1.19114	-1.68828	4.07057	0.418187	2.19134	-3.00474	7.38742	0.409192
EPHB1	rs36221	3	136107330	C	T	1.34157	0.974398	1.84711	0.0723	1.37997	0.923901	2.06117	0.1162	1.71631	0.783877	3.75788	0.1773	0.941226	0.780907	1.13446	0.522914	0.949398	0.748393	1.20439	0.668162	0.848881	0.537665	1.34024	0.471659	1.05554	-1.23562	3.34671	0.367335	0.582536	-2.30412	3.46919	0.692758	4.01765	-1.50807	9.54336	0.155276
EPHB1	rs10512935	3	136107945	G	A	0.993736	0.691051	1.429	0.973	0.933511	0.616679	1.41312	0.7451	1.63078	0.485827	5.47408	0.4289	1.27067	1.02937	1.56855	0.0295001	1.34214	1.04479	1.7241	0.0229717	1.26008	0.668824	2.37403	0.490279	-2.07636	-4.63714	0.484423	0.113167	-2.66376	-5.63478	0.307253	0.079987	-0.907547	-8.60094	6.78584	0.817324
EPHB1	rs36218	3	136109029	C	T	1.03922	0.76773	1.40671	0.8035	0.961354	0.647854	1.42656	0.8449	1.37032	0.68912	2.72488	0.3694	1.02254	0.865246	1.20843	0.795114	1.15507	0.910969	1.46457	0.233855	0.784249	0.531865	1.15639	0.205538	-0.322781	-2.47683	1.83127	0.769208	-1.41489	-4.29152	1.46173	0.335877	2.21797	-2.46403	6.89998	0.353971
EPHB1	rs1007557	3	136111469	T	C	1.06651	0.757258	1.50206	0.7126	0.918814	0.607986	1.38855	0.6879	2.66689	0.962309	7.39089	0.0598	1.0651	0.8857	1.28084	0.506133	1.16098	0.906888	1.48627	0.239527	0.884562	0.552852	1.41529	0.602708	-0.902047	-3.22489	1.42079	0.447228	-1.70429	-4.69154	1.28297	0.264457	0.751028	-4.92746	6.42952	0.795656
EPHB1	rs9682984	3	136115211	G	A	1.28869	0.896122	1.85324	0.1718	1.24736	0.811502	1.91732	0.3141	2.2625	0.781458	6.55046	0.1328	0.984776	0.807573	1.20086	0.87855	1.0886	0.845989	1.40078	0.511343	0.608823	0.332378	1.11519	0.0808627	-0.191244	-2.76619	2.38371	0.884368	-1.42197	-4.48094	1.63701	0.363046	6.62703	-0.681033	13.9351	0.0766282
EPHB1	rs7651682	3	136117008	T	C	1.04162	0.769356	1.41025	0.792	0.931051	0.627066	1.3824	0.7233	1.54705	0.767508	3.11837	0.223	1.02285	0.86554	1.20874	0.792604	1.14452	0.902605	1.45126	0.26577	0.803182	0.544944	1.1838	0.254499	-0.502653	-2.64033	1.63502	0.645256	-1.70804	-4.5838	1.16772	0.245387	2.10233	-2.58043	6.78508	0.379664
EPHB1	rs11709198	3	136119214	A	C	0.983918	0.70457	1.37402	0.9242	1.04915	0.699973	1.57251	0.8163	0.708246	0.291695	1.71965	0.4463	1.26569	1.02699	1.55988	0.0298156	1.26314	0.989677	1.61215	0.0623047	1.66374	0.950196	2.91313	0.10328	-2.04949	-4.49638	0.397404	0.101809	-2.14705	-5.05954	0.765431	0.149635	-4.04257	-10.8123	2.7272	0.242855
EPHB1	rs36198	3	136119486	G	A	0.983038	0.749444	1.28944	0.9017	0.870581	0.5629	1.34644	0.5335	1.11071	0.701153	1.75949	0.6548	0.870641	0.743372	1.0197	0.0853184	0.852446	0.660366	1.1004	0.224976	0.791214	0.598817	1.04543	0.0930554	1.3262	-0.589959	3.24237	0.176051	1.68843	-1.38669	4.76354	0.282809	2.01608	-1.31296	5.34512	0.23627
EPHB1	rs11719058	3	136120636	C	T	0.962898	0.694557	1.33491	0.8207	0.92612	0.621366	1.38034	0.7064	1.09611	0.469592	2.55852	0.832	1.14817	0.943737	1.39688	0.172069	1.16431	0.914696	1.48205	0.218209	1.27081	0.776329	2.08024	0.357626	-1.57274	-3.92188	0.776395	0.190549	-1.8317	-4.73357	1.07018	0.217085	-2.39307	-8.36698	3.58085	0.433047
EPHB1	rs11920780	3	136125357	T	C	1.13252	0.804483	1.59431	0.476	0.949558	0.625804	1.4408	0.8079	3.54497	1.25031	10.051	0.0177	1.08749	0.905462	1.30612	0.374734	1.1499	0.896593	1.47477	0.274717	1.04332	0.672164	1.61941	0.853479	-0.811696	-3.07293	1.44953	0.482303	-1.25396	-4.27178	1.76387	0.416118	-0.594862	-5.90338	4.71365	0.826321
EPHB1	rs36182	3	136128400	A	C	0.78291	0.590967	1.03719	0.0887	0.694387	0.440543	1.0945	0.1167	0.751234	0.473591	1.19165	0.2249	1.0918	0.926115	1.28713	0.295937	1.13124	0.866762	1.47641	0.359786	1.12036	0.850185	1.47639	0.424092	-1.33179	-3.33155	0.667973	0.192887	-1.575	-4.80358	1.65358	0.339843	-2.03042	-5.37693	1.31608	0.235399
EPHB1	rs40437	3	136133622	T	C	0.78471	0.591536	1.04097	0.0932	0.671275	0.42243	1.06671	0.0922	0.780915	0.494733	1.23264	0.2888	1.08615	0.921897	1.27967	0.323441	1.13455	0.867232	1.48426	0.352552	1.10203	0.838618	1.44819	0.489257	-1.1688	-3.16876	0.831154	0.253026	-1.48183	-4.7388	1.77515	0.373317	-1.67244	-4.9887	1.64383	0.323806
EPHB1	rs36161	3	136138979	T	C	0.785556	0.59229	1.04189	0.0945	0.668525	0.420153	1.06372	0.0899	0.779209	0.491056	1.23645	0.2901	1.08773	0.921478	1.28398	0.320641	1.11447	0.849369	1.46232	0.43072	1.13063	0.856719	1.49212	0.390379	-1.23368	-3.26672	0.799358	0.235396	-1.43291	-4.7705	1.90469	0.400865	-1.96843	-5.3772	1.44034	0.258764
EPHB1	rs6788931	3	136139314	G	A	0.748492	0.556631	1.00648	0.0557	0.693822	0.4608	1.04468	0.0806	0.677449	0.377214	1.21665	0.1929	1.137	0.951902	1.35808	0.159321	1.17359	0.921754	1.49423	0.192294	1.19082	0.825141	1.71855	0.3613	-1.50446	-3.6494	0.640485	0.170339	-2.04822	-4.9617	0.865266	0.169361	-1.67218	-6.09993	2.75557	0.459809
EPHB1	rs984709	3	136140542	G	A	0.838104	0.528413	1.3293	0.4533	0.776572	0.474982	1.26966	0.3139	2.66108	0.330691	21.4137	0.358	1.00133	0.77004	1.30209	0.992096	1.05818	0.781665	1.43252	0.720764	0.617187	0.222287	1.71364	0.317072	-0.0261338	-3.31949	3.26722	0.987602	-0.00655398	-3.6847	3.67159	0.997216	-0.278598	-12.3086	11.7514	0.963829
EPHB1	rs9874260	3	136142241	T	C	0.681477	0.497614	0.933275	0.0172	0.709016	0.473354	1.06201	0.0959	0.415358	0.205778	0.83839	0.0145	1.29814	1.06027	1.58937	0.0123766	1.23752	0.974164	1.57207	0.0806446	1.99766	1.25486	3.18015	0.00762667	-3.01801	-5.32148	-0.714544	0.0107672	-3.05985	-5.94218	-0.177511	0.0384033	-5.95476	-11.4675	-0.441975	0.0351626
EPHB1	rs983401	3	136144120	A	C	1.25547	0.834435	1.88894	0.2755	1.12498	0.711198	1.77951	0.615	5.22885	1.16955	23.3773	0.0308	1.00893	0.810194	1.25642	0.937014	1.09267	0.834539	1.43066	0.522163	0.654987	0.320697	1.33774	0.213285	-0.31575	-3.11621	2.48471	0.825266	-1.14334	-4.41672	2.13004	0.49418	4.86704	-3.68352	13.4176	0.265555
EPHB1	rs972234	3	136151449	C	T	0.731846	0.550355	0.973187	0.0322	0.683013	0.437604	1.06605	0.0938	0.638274	0.394598	1.03242	0.0678	1.19119	1.00484	1.4121	0.0444728	1.22042	0.940375	1.58387	0.129277	1.31086	0.979583	1.75416	0.0762274	-2.37229	-4.39282	-0.351772	0.0221318	-2.71713	-5.8603	0.426041	0.0913426	-3.71278	-7.21572	-0.209831	0.0386989
EPHB1	rs4955460	3	136151931	T	C	0.666731	0.486669	0.913414	0.0119	0.704632	0.471694	1.0526	0.0879	0.377806	0.185306	0.77028	0.0076	1.33073	1.08409	1.63349	0.0068295	1.25741	0.99097	1.59549	0.0592287	2.20847	1.36845	3.56415	0.00335912	-3.1925	-5.49937	-0.885639	0.00710252	-3.1858	-6.04474	-0.326866	0.0298067	-6.48581	-12.1126	-0.858982	0.0246592
EPHB1	rs16842348	3	136153847	A	C	0.739494	0.303298	1.80301	0.5072	0.739494	0.303298	1.80301	0.5072	.	.	.	1	0.900793	0.516198	1.57193	0.695697	0.900793	0.516198	1.57193	0.695697	1	1	1	1	1.85144	-4.93174	8.63462	0.593104	1.85144	-4.93174	8.63462	0.593104	NA	NA	NA	1
EPHB1	rs9815290	3	136154449	G	A	0.743665	0.559927	0.987698	0.0413	0.685937	0.439509	1.07053	0.0975	0.663406	0.41123	1.07022	0.0932	1.18544	1.00106	1.40378	0.0492203	1.22042	0.940375	1.58387	0.129277	1.29427	0.96896	1.72881	0.0885482	-2.29282	-4.30595	-0.279694	0.0264056	-2.71713	-5.8603	0.426041	0.0913426	-3.48925	-6.97332	-0.00517974	0.0506714
EPHB1	rs36132	3	136158766	C	T	1.34713	0.878976	2.06464	0.1719	1.25225	0.771986	2.03131	0.3625	4.39124	0.924437	20.8591	0.0633	0.798464	0.624123	1.02151	0.063872	0.775964	0.580265	1.03767	0.0800852	0.663351	0.312959	1.40604	0.250416	3.47382	0.520585	6.42705	0.0218883	3.76122	0.281135	7.24131	0.03505	7.121	-1.98454	16.2265	0.126478
EPHB1	rs6781640	3	136164137	T	C	0.743227	0.559511	0.987269	0.041	0.683013	0.437604	1.06605	0.0938	0.665976	0.412795	1.07444	0.0963	1.18544	1.00106	1.40378	0.0492203	1.22042	0.940375	1.58387	0.129277	1.29427	0.96896	1.72881	0.0885482	-2.29282	-4.30595	-0.279694	0.0264056	-2.71713	-5.8603	0.426041	0.0913426	-3.48925	-6.97332	-0.00517974	0.0506714
EPHB1	rs17282355	3	136179021	C	T	0.803206	0.517065	1.2477	0.3299	0.775461	0.485186	1.2394	0.2883	1.09493	0.150627	7.95916	0.9286	1.02484	0.788678	1.33172	0.856053	1.05647	0.796562	1.40117	0.708631	0.620576	0.154687	2.48965	0.461924	-0.888479	-4.13224	2.35528	0.591807	-1.3964	-4.80078	2.00798	0.422127	10.3004	-6.6062	27.2069	0.233462
EPHB1	rs39699	3	136180874	C	T	1.04874	0.790255	1.39179	0.7418	1.04063	0.692735	1.56324	0.848	1.10957	0.645282	1.90793	0.7071	0.928888	0.787684	1.0954	0.379175	0.970769	0.760355	1.23941	0.812774	0.800198	0.576955	1.10982	0.17083	1.06577	-0.99777	3.12931	0.312294	0.642544	-2.32656	3.61165	0.67178	2.77576	-1.17611	6.72763	0.169737
EPHB1	rs6776069	3	136181559	T	C	1.07452	0.787392	1.46635	0.6507	0.951381	0.640015	1.41423	0.8055	1.7862	0.846877	3.7674	0.1282	1.02016	0.855953	1.21586	0.825005	1.06658	0.839528	1.35503	0.598145	0.928133	0.618461	1.39286	0.708076	0.308431	-1.86779	2.48465	0.781386	0.122196	-2.77932	3.02371	0.934274	1.22598	-3.6945	6.14646	0.625693
EPHB1	rs9855772	3	136187702	T	C	1.06199	0.799886	1.40998	0.6776	1.06781	0.710385	1.60507	0.7525	1.10957	0.645282	1.90793	0.7071	0.926252	0.785075	1.09282	0.362464	0.965387	0.755779	1.23313	0.779195	0.800198	0.576955	1.10982	0.17083	1.13215	-0.935254	3.19955	0.28407	0.772691	-2.20167	3.74706	0.61104	2.77576	-1.17611	6.72763	0.169737
EPHB1	rs7613213	3	136192641	C	T	0.959253	0.715144	1.28669	0.7814	0.933585	0.625249	1.39397	0.737	0.980393	0.536815	1.7905	0.9487	1.11908	0.940433	1.33165	0.207226	1.15886	0.90993	1.47588	0.230047	1.15478	0.812836	1.64057	0.430021	-1.98818	-4.10213	0.125776	0.0663568	-2.7697	-5.69126	0.151869	0.0642291	-2.16969	-6.43197	2.0926	0.319296
EPHB1	rs40524	3	136201828	C	T	0.796489	0.453065	1.40023	0.4296	0.796489	0.453065	1.40023	0.4296	.	.	.	1	0.749959	0.520548	1.08047	0.109089	0.749959	0.520548	1.08047	0.109089	1	1	1	1	4.28512	-0.117821	8.68807	0.0574985	4.28512	-0.117821	8.68807	0.0574985	NA	NA	NA	1
EPHB1	rs36073	3	136202844	G	A	0.907331	0.678275	1.21374	0.5127	0.877049	0.573992	1.34011	0.5444	0.888239	0.52207	1.51123	0.6622	1.02097	0.85769	1.21533	0.815816	1.06443	0.824394	1.37435	0.62699	0.969608	0.699762	1.34351	0.850828	-0.782609	-2.94057	1.37535	0.477806	-1.61388	-4.7147	1.48694	0.308576	-0.00842021	-3.97398	3.95714	0.996682
EPHB1	rs41182	3	136208971	C	T	0.834476	0.473002	1.47219	0.5324	0.834476	0.473002	1.47219	0.5324	.	.	.	1	0.749959	0.520548	1.08047	0.109089	0.749959	0.520548	1.08047	0.109089	1	1	1	1	4.28512	-0.117821	8.68807	0.0574985	4.28512	-0.117821	8.68807	0.0574985	NA	NA	NA	1
EPHB1	rs36064	3	136210523	T	C	0.885534	0.661384	1.18565	0.4146	0.865457	0.58225	1.28642	0.4752	0.824169	0.444845	1.52695	0.5391	1.00488	0.843863	1.19662	0.956472	1.06041	0.835937	1.34515	0.628132	0.879428	0.594395	1.30114	0.513175	-0.254021	-2.44	1.93196	0.820002	-1.06267	-3.94894	1.82359	0.471135	1.68248	-3.07607	6.44102	0.488901
EPHB1	rs36059	3	136215422	G	T	1.01896	0.735853	1.41098	0.91	0.921753	0.618481	1.37373	0.6892	1.61584	0.699109	3.73466	0.2621	0.973782	0.807317	1.17457	0.778917	0.994099	0.780914	1.26548	0.961641	0.870476	0.544136	1.39253	0.555052	0.830559	-1.48071	3.14183	0.481829	0.756957	-2.1731	3.68702	0.61302	2.16447	-3.50891	7.83786	0.455244
EPHB1	rs40347	3	136216206	A	C	1.67811	1.04328	2.69924	0.0332	1.78873	1.05704	3.02689	0.0307	1.84112	0.31049	10.9174	0.5018	0.706428	0.535419	0.932058	0.00983567	0.695885	0.512927	0.944102	0.0157651	0.468311	0.151636	1.44633	0.12466	4.848	1.51953	8.17647	0.00463684	4.80761	1.17394	8.44127	0.0100208	13.3713	-0.403231	27.1459	0.0581418
EPHB1	rs11720128	3	136216594	C	T	0.997465	0.742944	1.33918	0.9865	1.14223	0.73974	1.76371	0.5488	0.817609	0.484121	1.38082	0.4517	1.1823	0.982828	1.42227	0.0761333	1.12278	0.860317	1.4653	0.38995	1.40688	1.033	1.91607	0.0369133	-2.05037	-4.19259	0.0918535	0.0617278	-1.52	-4.74895	1.70895	0.357003	-4.12444	-7.82653	-0.422355	0.0298425
EPHB1	rs36057	3	136219361	A	C	1.01317	0.769861	1.33337	0.9256	1.09336	0.720952	1.65812	0.6746	0.918345	0.55712	1.51378	0.7384	1.09035	0.923111	1.28789	0.309597	1.16029	0.899266	1.49707	0.2488	1.07456	0.794172	1.45394	0.651079	-1.66873	-3.71314	0.375683	0.110798	-3.00885	-6.07986	0.0621572	0.0558618	-1.08801	-4.75608	2.58006	0.561474
EPHB1	rs10935153	3	136235615	C	A	0.670103	0.486076	0.923804	0.0149	0.670407	0.449198	1.00055	0.0508	0.416123	0.187244	0.924771	0.0318	1.16028	0.94848	1.41937	0.153384	1.1942	0.938129	1.52018	0.151618	1.19463	0.683277	2.08866	0.543621	-1.34321	-3.79518	1.10876	0.283903	-1.62291	-4.53301	1.28718	0.275331	-1.4589	-8.24342	5.32563	0.673748
EPHB1	rs36039	3	136238281	C	A	1.06695	0.807302	1.41012	0.6489	0.977105	0.643702	1.48319	0.9134	1.28173	0.771589	2.12916	0.3382	1.00007	0.850349	1.17614	0.999363	1.04346	0.811279	1.34208	0.738137	0.944193	0.702362	1.26929	0.697292	-0.354713	-2.36367	1.65424	0.729557	-1.20742	-4.265	1.85016	0.439606	0.531818	-3.06836	4.13199	0.772395
EPHB1	rs6791224	3	136246150	G	A	0.818962	0.525323	1.27674	0.3784	0.733276	0.45376	1.18497	0.2057	2.72476	0.501152	14.8145	0.2464	0.92219	0.701784	1.21182	0.556443	0.913972	0.673697	1.23994	0.559617	0.892614	0.333217	2.39111	0.808106	1.58462	-1.72223	4.89147	0.34845	1.67297	-2.02744	5.37338	0.376331	3.27306	-8.75075	15.2969	0.594093
EPHB1	rs6793611	3	136246207	G	A	0.857114	0.528279	1.39064	0.5326	0.790648	0.471818	1.32493	0.3729	2.29032	0.365243	14.3618	0.3767	0.889603	0.6621	1.19528	0.429397	0.905947	0.655732	1.25164	0.544777	0.545125	0.136416	2.17835	0.334017	2.08888	-1.57489	5.75264	0.26477	1.67532	-2.24836	5.59901	0.403395	13.3223	-3.55449	30.1992	0.122974
EPHB1	rs36041	3	136248988	C	T	0.746755	0.556282	1.00245	0.0525	0.68647	0.437813	1.07635	0.1017	0.682489	0.413552	1.12632	0.1356	1.14159	0.947199	1.37589	0.164775	0.990473	0.762255	1.28702	0.943041	1.50655	1.11265	2.03991	0.0111691	-1.85934	-3.94623	0.227554	0.0818867	-0.0499225	-3.23295	3.13311	0.975499	-5.56383	-9.15516	-1.97249	0.00262475
EPHB1	rs253876	3	136251605	A	G	1.08023	0.803054	1.45308	0.6101	1.08473	0.718173	1.63836	0.6993	1.14244	0.641211	2.03547	0.6515	1.0581	0.885134	1.26486	0.535755	1.07449	0.832836	1.38625	0.578912	1.078	0.773103	1.50313	0.669121	-1.5508	-3.71461	0.613006	0.161238	-2.01939	-5.09768	1.05891	0.199611	-1.91349	-5.95085	2.12388	0.353745
EPHB1	rs12639432	3	136253210	C	T	0.908698	0.66865	1.23492	0.5409	0.90076	0.60667	1.33741	0.6045	0.845784	0.422853	1.69173	0.636	0.963783	0.793044	1.17128	0.708799	0.900316	0.709909	1.14179	0.386723	1.19815	0.773224	1.85661	0.430139	0.789269	-1.48407	3.06261	0.496777	1.58737	-1.2886	4.46334	0.280294	-1.08893	-6.39635	4.21848	0.687898
EPHB1	rs6439552	3	136275534	C	T	0.696916	0.410069	1.18441	0.1826	0.712986	0.406098	1.25179	0.2393	0.212131	0.0124084	3.62655	0.2849	0.849412	0.595497	1.2116	0.35794	0.823869	0.574329	1.18183	0.280991	7.6218	1.10286	52.6736	0.137821	1.04134	-3.14353	5.22622	0.626143	1.56615	-2.80548	5.93777	0.483169	-12.8212	-36.7009	11.0585	0.293575
EPHB1	rs6439553	3	136288271	C	A	0.828217	0.610562	1.12346	0.2262	0.90138	0.605476	1.3419	0.6093	0.539126	0.272506	1.06661	0.0765	0.911015	0.746555	1.1117	0.357091	0.864287	0.680844	1.09715	0.231885	1.03819	0.650961	1.65577	0.877583	1.3532	-0.99054	3.69694	0.258779	2.0008	-0.880152	4.88175	0.174571	0.18565	-5.4935	5.8648	0.94896
EPHB1	rs959562	3	136288462	T	C	0.740926	0.407027	1.34874	0.327	0.762248	0.411418	1.41224	0.3886	9.84E-06	2.14E-173	4.52E+162	0.9534	0.916544	0.62636	1.34117	0.639285	0.916544	0.62636	1.34117	0.639285	1	1	1	1	-0.420408	-5.04011	4.1993	0.858568	-0.420408	-5.04011	4.1993	0.858568	NA	NA	NA	1
EPHB1	rs2030737	3	136292067	A	G	0.816236	0.603519	1.10393	0.188	0.813122	0.520751	1.26964	0.3633	0.719058	0.424558	1.21784	0.2204	1.05424	0.867296	1.28148	0.595964	0.884057	0.678696	1.15156	0.365229	1.41524	1.03206	1.94067	0.038274	-1.15768	-3.32711	1.01175	0.296522	1.05772	-2.14761	4.26305	0.51832	-5.09155	-8.86977	-1.31333	0.00873483
EPHB1	rs6764345	3	136298082	T	C	0.951679	0.63025	1.43704	0.8138	0.973295	0.625087	1.51547	0.9047	0.606745	0.0947692	3.88459	0.5981	1.05547	0.821082	1.35676	0.680149	1.07535	0.823802	1.40371	0.595115	0.772466	0.196925	3.03012	0.66275	-0.279946	-3.37774	2.81785	0.859542	-0.478333	-3.71182	2.75515	0.772078	4.76007	-12.1812	21.7013	0.582282
EPHB1	rs9847974	3	136299518	A	C	0.939354	0.69707	1.26585	0.6812	0.738103	0.490564	1.11055	0.1457	1.48983	0.818698	2.71112	0.1924	0.998319	0.840755	1.18541	0.984683	1.00444	0.789044	1.27863	0.9713	0.984454	0.697226	1.39001	0.928549	0.361554	-1.72054	2.44365	0.733854	-0.122685	-3.04073	2.79536	0.934385	1.68443	-2.46139	5.83025	0.426528
EPHB1	rs11711351	3	136303819	G	A	1.16704	0.865911	1.57288	0.3108	1.21258	0.81562	1.80273	0.3412	1.23446	0.649353	2.34677	0.5208	1.07024	0.896822	1.27718	0.45307	1.07492	0.843371	1.37004	0.558553	1.12936	0.790876	1.61272	0.509666	-1.48112	-3.61021	0.647972	0.173852	-2.29658	-5.21953	0.626367	0.124722	-1.08393	-5.4036	3.23575	0.623242
EPHB1	rs7372127	3	136304089	A	C	0.848719	0.639055	1.12717	0.2577	0.69551	0.455417	1.06218	0.0934	0.998212	0.598278	1.66549	0.9945	1.03022	0.871554	1.21777	0.728139	1.06239	0.829626	1.36047	0.627755	1.00531	0.732223	1.38025	0.973937	-0.0848312	-2.13635	1.96668	0.935464	-1.22224	-4.22609	1.78161	0.425849	1.68337	-2.13761	5.50435	0.388622
EPHB1	rs7374961	3	136308678	A	G	1.01015	0.734903	1.38849	0.9504	0.957219	0.643588	1.42369	0.8291	1.2596	0.577198	2.7488	0.5624	0.868684	0.71787	1.05118	0.142445	0.873221	0.685941	1.11163	0.269334	0.705369	0.431159	1.15397	0.142726	2.1021	-0.242207	4.44642	0.0799536	2.04647	-0.863365	4.9563	0.169191	4.94277	-1.00907	10.8946	0.104741
EPHB1	rs1554675	3	136309607	A	G	0.716076	0.40938	1.25254	0.2422	0.713032	0.394672	1.2882	0.2629	0.451233	0.0268411	7.58579	0.5807	1.2431	0.867733	1.78084	0.249496	1.22388	0.845191	1.77225	0.297304	3.16039	0.440884	22.6546	0.336558	-2.20876	-6.48777	2.07025	0.312566	-2.14969	-6.63409	2.3347	0.34827	-7.80292	-31.7131	16.1072	0.522948
EPHB1	rs7374193	3	136312228	G	A	0.991514	0.696489	1.41151	0.9623	0.943494	0.624182	1.42616	0.7827	1.3342	0.480761	3.70268	0.58	0.882502	0.714418	1.09013	0.23924	0.907073	0.704296	1.16823	0.447435	0.615874	0.316311	1.19914	0.121496	1.93363	-0.704377	4.57163	0.15196	1.63994	-1.42345	4.70333	0.294988	6.66583	-1.39053	14.7222	0.106021
EPHB1	rs9813334	3	136312252	A	G	1.05364	0.591409	1.87714	0.8593	1.06727	0.572296	1.99035	0.8378	0.927233	0.0683251	12.5834	0.9547	0.857835	0.597012	1.23261	0.396046	0.85322	0.582823	1.24907	0.404701	0.773255	0.11252	5.31394	0.757759	1.99926	-2.39143	6.38995	0.372928	1.89932	-2.71516	6.5138	0.42052	8.25547	-15.6526	32.1635	0.499112
EPHB1	rs10935154	3	136313222	C	T	0.899016	0.678224	1.19169	0.4594	0.867645	0.556541	1.35265	0.5311	0.86911	0.540222	1.39822	0.5633	1.01882	0.856	1.2126	0.833912	0.948926	0.731397	1.23115	0.697288	1.13179	0.842361	1.52067	0.416684	0.144138	-1.90459	2.19286	0.890425	0.240423	-2.9191	3.39995	0.881549	0.129487	-3.42366	3.68263	0.94311
EPHB1	rs13074164	3	136319364	A	G	1.15747	0.822885	1.62811	0.4012	1.00748	0.673345	1.50741	0.9711	3.07402	1.14694	8.23896	0.026	0.935255	0.770278	1.13557	0.496085	0.931166	0.729661	1.18832	0.565519	0.871084	0.5326	1.42469	0.574727	1.56621	-0.791568	3.92399	0.194022	1.76382	-1.18806	4.7157	0.242562	2.81099	-3.16036	8.78234	0.356998
EPHB1	rs9864760	3	136319729	G	A	1.20365	0.849852	1.70472	0.297	1.0717	0.712224	1.61262	0.7399	3.12672	1.10976	8.80943	0.0314	0.967588	0.794862	1.17785	0.739063	0.968621	0.757325	1.23887	0.798503	0.922333	0.556466	1.52875	0.742489	1.16283	-1.231	3.55666	0.341892	1.34215	-1.64138	4.32568	0.378707	1.96477	-4.18362	8.11316	0.531619
EPHB1	rs16842632	3	136320305	G	A	0.959626	0.693943	1.32703	0.8033	0.919161	0.616972	1.36936	0.6787	1.0976	0.48338	2.49231	0.8239	0.971153	0.802498	1.17525	0.760954	1.03793	0.816349	1.31967	0.762195	0.697659	0.406955	1.19602	0.165853	0.521092	-1.90893	2.95112	0.674596	-0.385383	-3.30148	2.53072	0.795809	5.73153	-0.785479	12.2485	0.0858822
EPHB1	rs11706256	3	136324142	T	C	0.94569	0.715772	1.24946	0.6945	0.787937	0.504644	1.23026	0.2949	1.11098	0.696758	1.77145	0.6586	0.994159	0.845582	1.16884	0.943431	1.06347	0.819002	1.38091	0.638848	0.912491	0.68558	1.2145	0.526765	0.348753	-1.67169	2.3692	0.735383	-1.02308	-4.19193	2.14578	0.527398	2.24889	-1.20749	5.70527	0.203297
EPHB1	rs940639	3	136325113	C	T	1.021	0.70742	1.47358	0.9117	0.986725	0.649115	1.49993	0.9502	1.36606	0.431154	4.32821	0.5962	0.911585	0.736799	1.12783	0.388505	0.973308	0.754603	1.2554	0.833903	0.507957	0.240106	1.07461	0.0447467	1.54129	-1.18907	4.27165	0.269518	0.766043	-2.32022	3.8523	0.627008	10.4925	1.433	19.5521	0.0239859
EPHB1	rs6805145	3	136325355	C	T	0.972443	0.589707	1.60359	0.9128	0.916869	0.52805	1.59199	0.758	2.1599	0.218901	21.3118	0.51	1.17051	0.866706	1.5808	0.316245	1.1452	0.818479	1.60234	0.436261	1.90902	0.716485	5.08643	0.263135	-1.71441	-5.27068	1.84186	0.345555	-1.69628	-5.77657	2.38402	0.415886	-4.84502	-16.8614	7.17132	0.430052
EPHB1	rs2140766	3	136325976	T	C	0.97138	0.722253	1.30644	0.8477	0.869522	0.576192	1.31218	0.5058	1.19999	0.653418	2.20374	0.5569	0.992448	0.83613	1.17799	0.930781	1.00936	0.792683	1.28525	0.939767	0.949855	0.664581	1.35758	0.772357	0.404096	-1.69754	2.50573	0.706578	-0.179577	-3.11666	2.7575	0.904703	2.10909	-2.21797	6.43615	0.340279
EPHB1	rs7625747	3	136328383	T	G	0.706077	0.468092	1.06506	0.0976	0.611403	0.37962	0.984707	0.0435	1.13601	0.334393	3.8593	0.8381	1.11973	0.880218	1.42441	0.366505	1.23544	0.919927	1.65916	0.168881	0.774548	0.34442	1.74184	0.519147	-2.21543	-5.27004	0.839187	0.156307	-3.80516	-7.32602	-0.284298	0.0350596	6.42537	-3.3902	16.2409	0.200572
EPHB1	rs7626314	3	136328975	T	C	0.830798	0.617078	1.11854	0.2224	0.679524	0.456229	1.01211	0.0579	1.14584	0.610449	2.1508	0.6719	0.956336	0.810083	1.12899	0.596574	1.10824	0.873996	1.40526	0.396362	0.622173	0.414216	0.934533	0.0145881	0.543333	-1.63606	2.72273	0.625491	-1.1911	-4.06824	1.68603	0.417832	6.04077	1.25377	10.8278	0.0139943
EPHB1	rs13076510	3	136331543	A	G	0.946349	0.665171	1.34639	0.7593	0.866639	0.573599	1.30939	0.4969	1.51769	0.546883	4.21182	0.4234	0.875632	0.712756	1.07573	0.198968	0.907565	0.706777	1.16539	0.444888	0.588938	0.312997	1.10815	0.0721941	1.82163	-0.761377	4.40463	0.168021	1.16462	-1.86113	4.19037	0.451253	8.53585	0.908626	16.1631	0.0291151
EPHB1	rs1404577	3	136331641	C	T	0.870861	0.63399	1.19623	0.3936	0.827567	0.55589	1.23202	0.3516	0.89991	0.418326	1.9359	0.7874	1.03061	0.85576	1.24119	0.75318	1.09136	0.859953	1.38504	0.472783	0.864812	0.535633	1.39629	0.543896	-0.475535	-2.80975	1.85868	0.689985	-0.994667	-3.88482	1.89549	0.500534	1.0735	-4.74856	6.89555	0.718085
EPHB1	rs940638	3	136333461	A	G	1.28475	0.927228	1.78013	0.1327	1.09633	0.737645	1.62942	0.6494	3.42697	1.45388	8.07775	0.005	0.906766	0.75698	1.08619	0.284227	0.916096	0.720998	1.16399	0.473025	0.781113	0.512868	1.18966	0.233662	1.92887	-0.27891	4.13665	0.0879682	2.09819	-0.779829	4.97621	0.154179	3.63353	-1.4413	8.70837	0.16166
EPHB1	rs6772933	3	136335379	A	G	0.872538	0.50484	1.50805	0.6255	0.810342	0.457609	1.43497	0.471	179619	4.55E-172	7.09E+181	0.9535	1.36882	1.00101	1.87179	0.0621303	1.43457	1.01559	2.02641	0.0502888	1.29138	0.326706	5.10451	0.758868	-3.16857	-7.0156	0.678457	0.10761	-3.6469	-7.79808	0.504277	0.0862198	-0.78022	-17.7306	16.1702	0.92818
EPHB1	rs11713704	3	136336452	C	T	1.05003	0.76983	1.4322	0.758	1.06413	0.714682	1.58445	0.7596	1.06371	0.51041	2.2168	0.8691	1.13038	0.935306	1.36615	0.208412	1.10215	0.867381	1.40047	0.426334	1.40174	0.917429	2.14173	0.136289	-1.9856	-4.22009	0.24889	0.0827068	-2.29814	-5.20106	0.604782	0.121919	-3.23667	-8.35283	1.87948	0.216067
EPHB1	rs12488683	3	136337633	G	A	1.07102	0.806566	1.42217	0.6355	1.0948	0.734881	1.63099	0.6563	1.09706	0.619248	1.94355	0.751	1.05675	0.894341	1.24865	0.517887	1.1571	0.907063	1.47605	0.237932	0.94287	0.670841	1.32521	0.727796	-1.21969	-3.30804	0.86865	0.253322	-2.72925	-5.65592	0.197429	0.0686737	0.621252	-3.50661	4.74912	0.768231
EPHB1	rs868909	3	136342524	C	T	0.792722	0.560531	1.1211	0.1895	0.70163	0.465536	1.05746	0.091	1.17376	0.447135	3.0812	0.745	1.14975	0.935517	1.41304	0.191618	1.18994	0.926882	1.52765	0.17646	1.1778	0.660957	2.09879	0.615611	-1.92722	-4.44031	0.585872	0.133977	-2.80627	-5.80937	0.196821	0.0681092	0.235741	-6.81462	7.2861	0.947795
EPHB1	rs7373413	3	136344369	G	A	0.768551	0.578752	1.02059	0.0694	0.66838	0.434295	1.02864	0.0676	0.758433	0.460748	1.24845	0.2773	1.01851	0.866898	1.19663	0.824016	1.19595	0.931053	1.53622	0.15765	0.804696	0.582063	1.11248	0.177915	-0.153891	-2.24646	1.93868	0.885495	-1.94269	-4.97048	1.08509	0.209619	2.66087	-1.21957	6.54131	0.180065
EPHB1	rs3772647	3	136347219	T	C	0.872998	0.635498	1.19926	0.4022	0.798947	0.537495	1.18757	0.2675	1.04813	0.483705	2.27117	0.9052	0.908525	0.752167	1.09739	0.314989	0.946197	0.744349	1.20278	0.649795	0.678875	0.409169	1.12636	0.111297	1.68843	-0.683541	4.06041	0.164096	1.21059	-1.69901	4.12019	0.415501	5.88007	-0.233073	11.9932	0.060455
EPHB1	rs3821504	3	136347568	T	G	1.00346	0.56341	1.78719	0.9907	1.05574	0.554291	2.01082	0.869	0.541443	0.0505754	5.79651	0.6122	0.839169	0.577787	1.2188	0.343991	0.832363	0.561795	1.23324	0.348634	0.773255	0.11252	5.31394	0.757759	2.05921	-2.45263	6.57106	0.371817	1.96082	-2.79623	6.71786	0.419854	8.25547	-15.6526	32.1635	0.499112
EPHB1	rs3772646	3	136350642	G	A	0.872412	0.567522	1.3411	0.5341	0.815852	0.502313	1.3251	0.4112	1.33009	0.296693	5.96285	0.7096	1.08533	0.834735	1.41116	0.545626	1.08148	0.804177	1.4544	0.607143	1.27648	0.525614	3.1	0.604415	-1.11534	-4.27868	2.04801	0.490116	-1.4	-4.9969	2.1969	0.446194	-0.381481	-11.1613	10.3984	0.944753
EPHB1	rs6764768	3	136352748	C	T	0.832336	0.605191	1.14474	0.2595	0.730457	0.48993	1.08907	0.1238	1.10431	0.505987	2.41014	0.8033	1.07191	0.882694	1.30168	0.486313	1.07026	0.839817	1.36394	0.583923	1.17686	0.727709	1.90322	0.516524	-1.17084	-3.50209	1.16041	0.325799	-1.93073	-4.84919	0.987723	0.195844	0.360138	-5.46315	6.18343	0.90361
EPHB1	rs12492126	3	136354265	A	G	1.04843	0.792491	1.38702	0.7406	0.874145	0.577054	1.32419	0.5258	1.46479	0.865008	2.48046	0.1561	1.04687	0.894183	1.22564	0.56974	1.1887	0.926655	1.52484	0.170911	0.911748	0.670725	1.23938	0.551643	-0.443109	-2.40466	1.51844	0.658303	-2.18482	-5.13354	0.763903	0.147623	1.78769	-1.85566	5.43103	0.337072
EPHB1	rs2291989	3	136355230	C	T	1.0452	0.793732	1.37634	0.753	1.04997	0.677446	1.62735	0.8274	1.07421	0.674148	1.71167	0.7635	0.988438	0.836348	1.16819	0.891449	0.949301	0.730214	1.23412	0.701761	1.02628	0.774293	1.36027	0.858064	0.292711	-1.71005	2.29547	0.774742	0.394084	-2.78861	3.57678	0.808428	0.395661	-3.01243	3.80375	0.82017
EPHB1	rs1501205	3	136362244	T	C	1.04545	0.771382	1.41688	0.7746	0.965267	0.650449	1.43246	0.8608	1.39048	0.703793	2.74715	0.3431	0.894153	0.75053	1.06526	0.206757	0.939621	0.741348	1.19092	0.606639	0.680048	0.449648	1.02851	0.0539182	1.56676	-0.645014	3.77854	0.166144	1.08855	-1.79008	3.96717	0.459227	4.692	-0.287049	9.67105	0.0658287
EPHB1	rs3772643	3	136362311	G	A	0.897285	0.547709	1.46998	0.6671	0.85602	0.500618	1.46373	0.5703	1.44657	0.204956	10.2099	0.7113	0.793183	0.584618	1.07616	0.121972	0.810077	0.576567	1.13816	0.213637	0.396364	0.101493	1.54793	0.105056	2.48751	-1.29721	6.27222	0.198763	1.96064	-2.11799	6.03927	0.346927	15.8407	-1.00553	32.6868	0.0664116
EPHB1	rs905048	3	136364979	A	G	0.87785	0.63574	1.21216	0.4291	0.798588	0.533682	1.19499	0.2746	1.09682	0.485058	2.48012	0.8244	1.16541	0.967874	1.40326	0.111894	1.2251	0.960889	1.56195	0.103696	1.20355	0.769921	1.88141	0.428435	-1.78913	-4.04952	0.471258	0.121972	-2.25575	-5.17495	0.663445	0.131043	-2.48838	-7.90355	2.9268	0.368564
EPHB1	rs3772638	3	136367163	G	A	1.02523	0.743709	1.41331	0.8792	0.922487	0.621036	1.37026	0.6895	1.62364	0.732421	3.5993	0.2333	0.899797	0.750488	1.07881	0.249554	0.969431	0.764135	1.22988	0.79785	0.599698	0.370553	0.970543	0.0244209	1.38117	-0.94846	3.7108	0.246239	0.591882	-2.29798	3.48174	0.688414	6.18591	0.408874	11.9629	0.0367602
EPHB1	rs6801620	3	136375176	C	T	0.692282	0.520177	0.921329	0.012	0.550015	0.354267	0.853922	0.008	0.707258	0.432666	1.15612	0.1677	1.1556	0.973684	1.37151	0.099089	1.13556	0.881153	1.46342	0.322673	1.32352	0.980669	1.78624	0.075013	-2.14748	-4.15515	-0.139806	0.0369594	-2.56486	-5.61931	0.489578	0.100947	-3.31423	-6.91853	0.290078	0.0726079
EPHB1	rs4894252	3	136375373	C	A	1.29941	0.977351	1.7276	0.0721	1.27753	0.827239	1.97291	0.2698	1.61373	0.982146	2.65148	0.0594	0.860752	0.726222	1.0202	0.0834405	0.828011	0.634184	1.08108	0.171409	0.811018	0.607842	1.08211	0.146896	1.6243	-0.421775	3.67037	0.120874	1.50674	-1.70899	4.72248	0.359238	2.91047	-0.559694	6.38062	0.101353
EPHB1	rs9822213	3	136379409	A	G	0.987666	0.739762	1.31865	0.9329	0.812445	0.534939	1.23391	0.3304	1.36592	0.790131	2.36131	0.2647	0.944679	0.803114	1.1112	0.491045	0.996432	0.779809	1.27323	0.977216	0.817117	0.593867	1.12429	0.204915	0.277433	-1.74915	2.30401	0.788659	-0.341117	-3.30769	2.62545	0.821858	1.57234	-2.2693	5.41397	0.423141
EPHB1	rs10512945	3	136381650	G	A	0.942219	0.65211	1.36139	0.7514	1.01061	0.657054	1.55443	0.9617	0.553153	0.186952	1.63667	0.2852	1.08371	0.865138	1.3575	0.488148	1.07168	0.826297	1.38994	0.603468	1.30825	0.671018	2.55063	0.449773	-0.411773	-3.10047	2.27692	0.764273	-0.113168	-3.26159	3.03526	0.943886	-2.98329	-11.0706	5.10405	0.470291
EPHB1	rs16842755	3	136383073	T	C	1.28223	0.896408	1.83411	0.174	1.03883	0.685407	1.57449	0.8576	9.0108	2.50232	32.4477	0.0008	0.964058	0.794709	1.16949	0.705451	0.971623	0.756255	1.24833	0.8209	0.893081	0.553747	1.44036	0.62124	0.891867	-1.46413	3.24786	0.458749	0.826901	-2.20041	3.85421	0.592831	2.38132	-3.43527	8.19792	0.423004
EPHB1	rs1875371	3	136383637	G	A	0.985611	0.741195	1.31063	0.9206	0.747628	0.496745	1.12522	0.1638	1.61202	0.926572	2.80455	0.0916	1.08579	0.925477	1.27388	0.314391	1.21028	0.947916	1.54527	0.123494	0.993668	0.726255	1.35954	0.968235	-0.731425	-2.7275	1.26465	0.473245	-2.1247	-5.06317	0.813775	0.157564	0.878855	-2.91417	4.67188	0.650091
EPHB1	rs9816567	3	136385157	G	A	0.717601	0.426075	1.2086	0.2127	0.770328	0.441203	1.34497	0.3592	1.97E-06	4.78E-212	8.10E+199	0.9566	0.877783	0.614489	1.25389	0.466626	0.877783	0.614489	1.25389	0.466626	1	1	1	1	1.37143	-2.9471	5.68995	0.534176	1.37143	-2.9471	5.68995	0.534176	NA	NA	NA	1
EPHB1	rs4894287	3	136390975	C	T	0.947935	0.707995	1.26919	0.7197	0.761528	0.504891	1.14862	0.1944	1.37071	0.779271	2.41103	0.2743	0.93417	0.791203	1.10297	0.420304	0.962161	0.75476	1.22655	0.756829	0.827832	0.594736	1.15228	0.252592	0.313953	-1.74779	2.3757	0.765579	-0.0358173	-2.98507	2.91344	0.981027	1.24964	-2.75149	5.25077	0.540947
EPHB1	rs17710899	3	136394881	C	T	1.48728	0.564393	3.91926	0.4224	1.36807	0.473859	3.94971	0.5626	139898	3.04E-163	6.43E+172	0.952	0.948443	0.5499	1.63583	0.84224	0.961567	0.510579	1.81091	0.901102	0.773255	0.11252	5.31394	0.757759	1.3121	-5.42551	8.04971	0.702984	0.856604	-6.83687	8.55007	0.827413	8.25547	-15.6526	32.1635	0.499112
EPHB1	rs16842783	3	136396330	G	A	0.634617	0.0365912	11.0064	0.7549	0.634617	0.0365912	11.0064	0.7549	.	.	.	1	1.12398	0.158284	7.98138	0.913919	1.12398	0.158284	7.98138	0.913919	1	1	1	1	2.23358	-21.693	26.1602	0.854959	2.23358	-21.693	26.1602	0.854959	NA	NA	NA	1
EPHB1	rs3772637	3	136396640	C	T	1.23145	0.890935	1.7021	0.208	1.07865	0.725933	1.60276	0.708	2.73959	1.19939	6.25762	0.0171	0.898529	0.751675	1.07407	0.235512	0.983322	0.775432	1.24695	0.889548	0.578395	0.362046	0.924029	0.0127421	0.993635	-1.3203	3.30757	0.400719	-0.447745	-3.33213	2.43664	0.761168	7.70518	2.10003	13.3103	0.00749008
EPHB1	rs6763009	3	136397878	C	A	0.992753	0.74339	1.32576	0.9607	0.807184	0.533687	1.22084	0.3107	1.42374	0.820447	2.47063	0.2096	0.940804	0.798935	1.10786	0.463292	0.990974	0.77575	1.26591	0.942231	0.812763	0.589474	1.12063	0.195617	0.352984	-1.69642	2.40239	0.735936	-0.32942	-3.30494	2.6461	0.828377	1.8372	-2.04995	5.72435	0.355076
EPHB1	rs7622312	3	136401212	C	T	0.927928	0.656108	1.31236	0.6725	0.979422	0.648515	1.47917	0.9213	0.623489	0.236615	1.64292	0.3397	1.0548	0.855043	1.30122	0.626482	1.07025	0.83317	1.37479	0.59641	1.0378	0.566417	1.90149	0.906512	0.18244	-2.37607	2.74095	0.888951	0.247953	-2.7808	3.27671	0.872639	0.0454545	-7.3045	7.39541	0.990338
EPHB1	rs6439563	3	136411407	G	A	0.753786	0.569501	0.997703	0.0487	0.618052	0.38885	0.982351	0.0423	0.756063	0.480275	1.19022	0.2277	1.08652	0.919775	1.28349	0.329337	1.14579	0.877922	1.4954	0.31167	1.08652	0.81787	1.44343	0.569799	-1.01133	-3.053	1.03033	0.332468	-1.74	-4.96739	1.48739	0.29158	-0.895881	-4.34089	2.54913	0.610673
EPHB1	rs931726	3	136413630	C	T	1.1075	0.787416	1.55771	0.5577	1.16034	0.777701	1.73125	0.4666	0.951343	0.35789	2.52886	0.9204	0.987715	0.799908	1.21962	0.908265	0.932346	0.733525	1.18506	0.566422	1.41182	0.807339	2.46888	0.252483	-0.330093	-2.78494	2.12475	0.792323	0.708522	-2.19728	3.61432	0.633099	-6.38403	-13.1284	0.36032	0.0646332
EPHB1	rs4309752	3	136416306	G	A	1.06249	0.787174	1.4341	0.6922	1.18654	0.797399	1.76558	0.3993	0.840726	0.4379	1.61411	0.6024	0.890004	0.749496	1.05685	0.180537	1.01366	0.798194	1.28729	0.911313	0.533679	0.346007	0.823143	0.00203151	1.90819	-0.364517	4.1809	0.100989	0.758652	-2.13901	3.65632	0.608256	7.4579	2.33109	12.5847	0.0046882
EPHB1	rs9858763	3	136419273	G	A	0.81806	0.61775	1.08332	0.1616	0.777903	0.496149	1.21966	0.2742	0.75219	0.471728	1.1994	0.2321	1.15845	0.977456	1.37297	0.0902626	1.23513	0.945823	1.61293	0.115604	1.19123	0.890914	1.59279	0.245433	-1.20943	-3.26144	0.842567	0.249015	-1.82828	-5.02873	1.37216	0.263839	-1.33137	-4.83639	2.17364	0.457213
EPHB1	rs6802560	3	136419965	T	G	1.03075	0.746954	1.42237	0.8538	0.982004	0.661776	1.45719	0.9282	1.30154	0.582215	2.90957	0.5211	1.01507	0.841477	1.22448	0.876278	1.00513	0.792788	1.27435	0.96628	1.06915	0.690944	1.65438	0.772469	-0.318087	-2.58253	1.94636	0.783278	0.35876	-2.52168	3.2392	0.807322	-2.9664	-8.26371	2.33091	0.273361
EPHB1	rs1392920	3	136424647	G	A	1.144	0.810875	1.61397	0.444	1.1185	0.750563	1.66682	0.5824	1.55294	0.564767	4.2701	0.3941	1.00142	0.820572	1.22213	0.988856	0.992533	0.781516	1.26053	0.950969	1.04897	0.621167	1.77142	0.861914	-0.426462	-2.82946	1.97654	0.728227	0.184239	-2.71474	3.08322	0.900961	-3.85128	-10.1772	2.4746	0.233798
EPHB1	rs11917038	3	136427814	C	T	1.62783	1.09144	2.42784	0.0172	1.64239	1.05905	2.54705	0.0271	2.91845	0.650755	13.0884	0.1624	0.863326	0.690044	1.08012	0.191961	0.876066	0.679676	1.1292	0.303439	0.607991	0.269666	1.37078	0.190683	1.30866	-1.44887	4.0662	0.353104	1.10887	-1.94923	4.16698	0.477877	5.17162	-4.66824	15.0115	0.303858
EPHB1	rs4894320	3	136428257	G	A	1.13911	0.807174	1.60754	0.459	1.11224	0.745759	1.65882	0.6022	1.55294	0.564767	4.2701	0.3941	0.998041	0.817612	1.21829	0.984616	0.987684	0.777333	1.25496	0.919129	1.04897	0.621167	1.77142	0.861914	-0.451381	-2.85458	1.95182	0.713057	0.148656	-2.75549	3.0528	0.920158	-3.85128	-10.1772	2.4746	0.233798
EPHB1	rs7613488	3	136428556	A	G	0.973324	0.734942	1.28903	0.8505	0.932909	0.595654	1.46111	0.7617	1.00053	0.62713	1.59627	0.9982	1.01912	0.862136	1.2047	0.824461	0.9976	0.764017	1.3026	0.985926	1.05778	0.801734	1.3956	0.696926	-0.163669	-2.17712	1.84978	0.873532	0.313333	-2.92043	3.5471	0.849519	-0.799841	-4.1709	2.57122	0.642271
EPHB1	rs9871429	3	136433726	C	A	1.3039	0.984402	1.7271	0.0648	1.39511	0.908478	2.14241	0.1287	1.4639	0.892909	2.40001	0.1314	0.867511	0.737391	1.02059	0.0860115	0.907126	0.698221	1.17854	0.468439	0.731769	0.547119	0.978738	0.0303849	1.75598	-0.270991	3.78295	0.0906543	1.16282	-2.00536	4.331	0.472521	3.7828	0.303043	7.26256	0.0340083
EPHB1	rs8179953	3	136437015	G	A	1.04814	0.769745	1.42723	0.7654	1.21035	0.814839	1.79783	0.3447	0.688245	0.334537	1.41593	0.3105	0.924505	0.770216	1.1097	0.39681	0.999619	0.788458	1.26733	0.997489	0.63298	0.390601	1.02576	0.0467141	1.44952	-0.895069	3.7941	0.226656	1.07037	-1.80789	3.94863	0.466696	4.5214	-1.2773	10.3201	0.127605
EPHB1	rs9865620	3	136438405	G	A	0.783495	0.57763	1.06273	0.1173	0.651771	0.437695	0.97055	0.0356	1.0397	0.525496	2.05706	0.911	1.17719	0.983057	1.40965	0.0799269	1.2253	0.965182	1.55552	0.0959076	1.2638	0.841144	1.89882	0.274742	-1.6554	-3.83141	0.520616	0.137099	-2.37347	-5.24458	0.497631	0.106325	-1.49259	-6.41203	3.42685	0.552553
EPHB1	rs6806284	3	136438602	A	G	1.05202	0.776731	1.42487	0.7433	1.02614	0.687239	1.53216	0.8996	1.18344	0.613677	2.2822	0.6154	0.885737	0.741764	1.05766	0.176757	0.892079	0.703091	1.13187	0.347661	0.759882	0.510945	1.1301	0.159947	1.27336	-0.884606	3.43132	0.24847	1.70239	-1.17541	4.58019	0.247284	1.48556	-3.20052	6.17164	0.534887
EPHB1	rs6782829	3	136438993	G	A	1.89797	1.06139	3.39391	0.0311	1.90004	1.01582	3.55395	0.045	5.80072	0.399854	84.1517	0.1982	0.755592	0.543262	1.05091	0.0824312	0.732481	0.514959	1.04188	0.0719752	0.838879	0.210802	3.3383	0.780209	4.34207	0.435913	8.24824	0.0302072	4.70212	0.468654	8.93558	0.0303391	6.27106	-10.6633	23.2054	0.468571
EPHB1	rs11719703	3	136440351	A	G	1.11108	0.834311	1.47966	0.4715	1.06079	0.690539	1.62957	0.7877	1.28191	0.771303	2.13054	0.3384	0.993625	0.839653	1.17583	0.940626	1.00593	0.777637	1.30125	0.964024	0.972493	0.720499	1.31262	0.853794	0.524045	-1.52683	2.57492	0.616898	0.865635	-2.24939	3.98066	0.586428	0.46489	-3.16038	4.09016	0.801738
EPHB1	rs6793828	3	136443160	T	C	0.985811	0.738265	1.31636	0.9228	1.12509	0.747616	1.69315	0.5722	0.758593	0.431936	1.33229	0.3367	1.07863	0.900992	1.29129	0.41079	1.0988	0.857035	1.40877	0.455416	1.10484	0.776908	1.57119	0.583511	-0.633036	-2.81189	1.54582	0.569519	-0.588089	-3.59463	2.41845	0.701734	-1.24279	-5.5103	3.02471	0.568607
EPHB1	rs11717042	3	136450058	G	A	0.972014	0.688945	1.37139	0.8717	1.03928	0.696017	1.55184	0.8506	0.629707	0.236002	1.6802	0.3561	1.25989	1.01109	1.56991	0.0414381	1.1504	0.904961	1.4624	0.253862	3.15556	1.77548	5.60837	0.000721058	-2.33843	-4.76572	0.0888492	0.0600558	-1.62302	-4.50543	1.25939	0.270727	-8.9835	-15.6465	-2.32053	0.00870367
EPHB1	rs4456886	3	136452627	C	T	0.989378	0.709426	1.3798	0.9499	1.11711	0.749826	1.6643	0.5863	0.536273	0.219923	1.30768	0.1712	1.1722	0.945141	1.45381	0.150632	1.07704	0.848601	1.36697	0.542113	2.42396	1.40356	4.18622	0.00496885	-1.50158	-3.92384	0.920677	0.225407	-0.678389	-3.56629	2.20951	0.645582	-7.43897	-13.9317	-0.946289	0.0255257
EPHB1	rs13085606	3	136459854	T	C	1.00971	0.656496	1.55297	0.9649	1.10242	0.695942	1.74632	0.6779	2.76E-06	3.73E-202	2.05E+190	0.9557	0.951864	0.722057	1.25481	0.722219	0.951864	0.722057	1.25481	0.722219	1	1	1	1	0.990291	-2.35308	4.33367	0.56203	0.990291	-2.35308	4.33367	0.56203	NA	NA	NA	1
EPHB1	rs16842883	3	136464085	A	G	1.05854	0.687364	1.63016	0.7963	1.16584	0.733754	1.85236	0.5163	2.73E-06	2.46E-202	3.03E+190	0.9557	0.948632	0.719617	1.25053	0.703627	0.948632	0.719617	1.25053	0.703627	1	1	1	1	1.03441	-2.3097	4.37852	0.54484	1.03441	-2.3097	4.37852	0.54484	NA	NA	NA	1
EPHB2	rs294218	1	22905844	A	C	1.04314	0.784944	1.38626	0.7711	1.06216	0.707574	1.59443	0.7712	1.04831	0.605649	1.81452	0.8662	1.23564	1.04448	1.46179	0.0143642	1.32921	1.03415	1.70847	0.0244765	1.3256	0.969857	1.81182	0.0866902	-2.61374	-4.62657	-0.600907	0.0114741	-3.09848	-6.0765	-0.120474	0.0423839	-4.11839	-7.88127	-0.355518	0.0328206
EPHB2	rs734445	1	22917415	C	T	0.805592	0.604828	1.073	0.1399	0.922216	0.571808	1.48736	0.74	0.627375	0.398445	0.987839	0.0446	0.936042	0.776298	1.12866	0.488701	0.805985	0.609876	1.06515	0.136691	1.06822	0.796026	1.43349	0.668062	1.60473	-0.546857	3.75631	0.144957	2.91979	-0.450575	6.29015	0.0906737	1.14085	-2.42483	4.70652	0.531123
EPHB2	rs2869513	1	22918530	T	C	0.937391	0.694282	1.26563	0.6731	0.806109	0.542353	1.19813	0.2869	1.32929	0.688598	2.5661	0.3967	1.25461	1.06115	1.48334	0.00906545	1.41554	1.11249	1.80115	0.00459726	1.25665	0.880773	1.79293	0.220981	-2.83519	-4.8903	-0.780091	0.00728143	-4.03173	-6.87933	-1.18413	0.00590083	-3.17917	-7.48427	1.12594	0.148935
EPHB2	rs882025	1	22922939	G	A	1.06653	0.800995	1.4201	0.6595	1.18876	0.780423	1.81075	0.421	0.948527	0.561407	1.60259	0.8435	1.0225	0.854636	1.22334	0.808092	0.938217	0.723039	1.21743	0.637132	1.16814	0.862249	1.58254	0.323496	-1.65049	-3.73027	0.429295	0.121002	-1.10318	-4.24892	2.04255	0.492441	-3.61125	-7.26436	0.0418695	0.0537112
EPHB2	rs12732926	1	22929777	G	A	0.87643	0.650174	1.18142	0.387	0.820788	0.551308	1.22199	0.3312	0.908105	0.477475	1.72711	0.7689	1.05774	0.885358	1.26369	0.537781	1.13682	0.895455	1.44326	0.291704	0.922758	0.611108	1.39334	0.689935	-0.152153	-2.38254	2.07823	0.893732	-0.964904	-3.84874	1.91893	0.512506	2.14	-2.86363	7.14363	0.402611
EPHB2	rs6687487	1	22934138	G	A	1.2502	0.747415	2.0912	0.3953	1.35535	0.774484	2.37186	0.2874	0.637885	0.095025	4.282	0.6437	0.831618	0.615637	1.12337	0.219751	0.766799	0.557881	1.05395	0.0928331	6.18284	3.08391	12.3958	0.707219	-0.552341	-3.90326	2.79858	0.746888	0.348835	-3.41477	4.11244	0.85598	-10.6799	-22.6431	1.28329	0.081285
EPHB2	rs10917284	1	22935495	G	A	1.02581	0.772643	1.36193	0.8602	0.887738	0.590715	1.33411	0.5669	1.35662	0.787715	2.3364	0.272	1.12107	0.954974	1.31605	0.164516	1.19586	0.9363	1.52738	0.149354	1.13593	0.83912	1.53772	0.415626	-1.5209	-3.47992	0.438126	0.129253	-1.93268	-4.88307	1.01771	0.20026	-2.33063	-5.99837	1.33711	0.214029
EPHB2	rs4612601	1	22939631	A	G	0.829201	0.624276	1.1014	0.1965	0.915185	0.577468	1.45041	0.7062	0.664267	0.417593	1.05665	0.0847	1.0163	0.852446	1.21164	0.857059	1.0053	0.766932	1.31774	0.969439	1.04085	0.77517	1.39759	0.793227	1.02017	-1.09092	3.13126	0.344401	1.70081	-1.56145	4.96307	0.307752	0.885321	-2.69647	4.46711	0.62845
EPHB2	rs12043268	1	22940797	C	T	0.921554	0.661133	1.28456	0.6299	0.872906	0.580731	1.31208	0.5136	1.06082	0.4445	2.5317	0.8942	1.17934	0.975032	1.42646	0.0950875	1.25967	0.98789	1.60621	0.0650231	1.1416	0.69808	1.8669	0.604709	-2.64057	-4.98253	-0.298608	0.0279415	-3.76076	-6.67608	-0.845433	0.0120226	-1.45258	-7.43075	4.5256	0.634284
EPHB2	rs6673115	1	22942236	C	T	1.32005	0.971536	1.79358	0.0764	1.25106	0.837967	1.86781	0.2738	2.22985	1.0811	4.59924	0.0304	0.917685	0.770727	1.09266	0.330694	0.917333	0.722102	1.16535	0.479053	0.821493	0.554641	1.21673	0.313897	1.46599	-0.675054	3.60704	0.180706	1.4803	-1.42776	4.38836	0.319308	3.26307	-1.49316	8.01929	0.179848
EPHB2	rs876685	1	22945007	A	G	1.57218	0.994487	2.48546	0.0534	1.64152	0.994056	2.71069	0.0533	1.90789	0.32924	11.0559	0.4715	0.699015	0.537624	0.908856	0.00522392	0.683519	0.511318	0.913712	0.00798309	0.503706	0.184219	1.37727	0.131411	2.67164	-0.378183	5.72146	0.0871212	2.91489	-0.514376	6.34415	0.0968589	4.50741	-6.25926	15.2741	0.412622
EPHB2	rs4233292	1	22952938	A	G	1.35159	0.804216	2.27153	0.2559	1.39702	0.820836	2.37767	0.2184	2.53E-05	5.51E-173	1.16E+163	0.9572	0.890906	0.653526	1.21451	0.4595	0.890906	0.653526	1.21451	0.4595	1	1	1	1	1.81398	-1.9437	5.57166	0.3449	1.81398	-1.9437	5.57166	0.3449	NA	NA	NA	1
EPHB2	rs893964	1	22958683	G	A	0.843151	0.58578	1.2136	0.3589	0.889261	0.585167	1.35138	0.5828	0.4444	0.137784	1.43335	0.1752	1.25535	1.00046	1.57517	0.0538755	1.21701	0.948379	1.56174	0.126704	2.21356	1.091	4.49114	0.0505083	-3.27993	-5.91472	-0.645147	0.0153271	-3.19357	-6.19868	-0.188451	0.0381899	-8.39373	-16.9057	0.118267	0.0542991
EPHB2	rs1561625	1	22959470	G	A	1.23703	0.811811	1.88497	0.3227	1.26796	0.802933	2.0023	0.3089	1.21238	0.223251	6.58391	0.8235	0.978506	0.7681	1.24655	0.859102	0.974294	0.746027	1.27241	0.847267	0.995058	0.41029	2.41327	0.991227	0.00389948	-2.91098	2.91878	0.99791	-0.0339196	-3.25461	3.18677	0.983546	0.433333	-10.3465	11.2131	0.937258
EPHB2	rs2582022	1	22959831	A	G	0.932179	0.692624	1.25459	0.6433	1.02454	0.689735	1.52187	0.9044	0.663439	0.342956	1.28341	0.2235	0.949282	0.791598	1.13838	0.572906	0.971099	0.765569	1.23181	0.808996	0.832308	0.542116	1.27784	0.38933	0.839652	-1.41139	3.0907	0.465353	0.697677	-2.19184	3.58719	0.636418	2.22449	-2.98088	7.42987	0.402993
EPHB2	rs4654814	1	22967008	C	T	0.998505	0.722583	1.37979	0.9927	0.912927	0.612907	1.35981	0.6543	1.45325	0.640239	3.29867	0.3718	0.857189	0.711662	1.03247	0.0994488	0.891406	0.700096	1.13499	0.34965	0.602209	0.370577	0.978624	0.0272409	1.68126	-0.622074	3.9846	0.153674	1.35909	-1.55291	4.27108	0.361119	4.99137	-0.656874	10.6396	0.0843928
EPHB2	rs4655107	1	22967041	G	A	1.05052	0.749174	1.47309	0.7751	1.02872	0.686946	1.54053	0.8908	1.24937	0.492219	3.1712	0.6396	0.836479	0.685023	1.02142	0.0744725	0.848356	0.663436	1.08482	0.187284	0.611447	0.348697	1.07218	0.063098	1.78859	-0.644508	4.22169	0.150784	1.5796	-1.37374	4.53295	0.295423	5.12945	-1.39461	11.6535	0.12447
EPHB2	rs7516175	1	22969405	A	C	1.23477	0.848042	1.79785	0.2718	1.07555	0.692924	1.66947	0.7455	4.85599	1.31036	17.9955	0.0184	1.00195	0.820103	1.22412	0.984812	1.06324	0.818922	1.38045	0.650747	0.804387	0.469537	1.37803	0.412504	0.448185	-2.06636	2.96273	0.7271	-0.222922	-3.38247	2.93662	0.890115	4.00055	-2.53462	10.5357	0.231247
EPHB2	rs12410046	1	22971569	G	A	0.834621	0.517605	1.3458	0.4587	0.818761	0.49599	1.35158	0.4346	1.02582	0.0803437	13.0977	0.9844	1.1798	0.873194	1.59408	0.291	1.16047	0.847195	1.58959	0.361392	2.25277	0.558956	9.0794	0.31507	-1.12955	-4.69113	2.43202	0.534714	-0.963565	-4.7563	2.82917	0.618921	-6.32051	-23.2546	10.6136	0.465068
EPHB2	rs1561624	1	22974275	C	A	0.831776	0.560051	1.23534	0.3618	0.73907	0.476572	1.14615	0.1774	2.1095	0.540431	8.23412	0.2832	1.01142	0.803456	1.27321	0.923477	1.04862	0.798925	1.37635	0.736267	0.808019	0.380127	1.71757	0.566385	-0.398041	-3.26389	2.46781	0.785653	-0.809059	-4.11408	2.49596	0.631752	2.13699	-7.00413	11.2781	0.64717
EPHB2	rs4655108	1	22976971	G	A	0.767706	0.515694	1.14287	0.1934	0.756319	0.478602	1.19518	0.2321	0.571644	0.157207	2.07864	0.3962	1.18989	0.916638	1.54459	0.200574	1.15818	0.871292	1.53954	0.318344	2.07746	0.851252	5.07	0.150016	-1.18489	-4.24791	1.87814	0.448987	-1.02082	-4.46535	2.4237	0.561808	-4.65926	-15.425	6.1065	0.397037
EPHB2	rs2817909	1	22978800	A	G	1.08573	0.643764	1.83113	0.7579	1.11242	0.652472	1.89661	0.6957	2.39E-05	5.20E-173	1.10E+163	0.957	0.7812	0.565251	1.07965	0.124537	0.7812	0.565251	1.07965	0.124537	1	1	1	1	1.75749	-2.13018	5.64516	0.376369	1.75749	-2.13018	5.64516	0.376369	NA	NA	NA	1
EPHB2	rs750012	1	22983092	C	T	0.764439	0.48195	1.21251	0.2543	0.731092	0.441841	1.2097	0.2233	0.905728	0.141613	5.79287	0.9167	1.25046	0.932591	1.67667	0.14721	1.24189	0.904253	1.7056	0.191047	1.97741	0.640289	6.10683	0.31197	-1.87016	-5.35038	1.61007	0.293164	-1.90939	-5.72887	1.91009	0.328043	-4.4902	-18.3455	9.36515	0.525836
EPHB2	rs2817896	1	22988636	A	G	1.01691	0.748814	1.38098	0.9145	0.990273	0.664839	1.475	0.9617	1.13092	0.552649	2.31428	0.7364	1.11492	0.933371	1.33177	0.235332	1.23346	0.968381	1.57111	0.0903098	0.963411	0.628093	1.47774	0.861635	-0.699498	-2.93018	1.53118	0.539319	-1.90142	-4.78936	0.986517	0.197981	2.33368	-2.86153	7.52889	0.379402
EPHB2	rs893961	1	22990760	A	G	1.03832	0.759701	1.41913	0.8136	0.955371	0.640994	1.42394	0.8227	1.46739	0.684291	3.14665	0.3249	1.11621	0.934711	1.33295	0.229864	1.23742	0.971291	1.57648	0.0859525	0.963411	0.628093	1.47774	0.861635	-0.763851	-2.99317	1.46547	0.502425	-2.01771	-4.90937	0.873951	0.172554	2.33368	-2.86153	7.52889	0.379402
EPHB2	rs10917300	1	22990785	T	C	1.29031	0.553195	3.00959	0.5555	1.29031	0.553195	3.00959	0.5555	.	.	.	1	0.740084	0.437746	1.25124	0.239631	0.740084	0.437746	1.25124	0.239631	1	1	1	1	3.41154	-2.9179	9.74097	0.291705	3.41154	-2.9179	9.74097	0.291705	NA	NA	NA	1
EPHB2	rs1465889	1	22992803	G	A	0.69111	0.430078	1.11057	0.1274	0.642915	0.384148	1.07599	0.0933	1.12245	0.148463	8.48634	0.9109	1.40425	1.04343	1.88984	0.0332702	1.42653	1.02895	1.97774	0.0407125	1.97741	0.640289	6.10683	0.31197	-3.01116	-6.55499	0.532675	0.0969818	-3.30303	-7.21216	0.606099	0.0988489	-4.4902	-18.3455	9.36515	0.525836
EPHB2	rs1866790	1	22996176	G	A	1.20442	0.846627	1.71341	0.3015	1.14559	0.764618	1.71638	0.5102	2.18727	0.725007	6.59878	0.1653	0.915296	0.751137	1.11533	0.376003	0.953602	0.748629	1.2147	0.698753	0.659948	0.369845	1.1776	0.132048	1.46398	-1.02177	3.94973	0.249369	0.830303	-2.10803	3.76864	0.580135	6.94518	-0.056928	13.9473	0.0529148
EPHB2	rs4506436	1	23000463	C	T	1.23916	0.870181	1.76461	0.235	1.18934	0.792653	1.78457	0.4026	2.18727	0.725007	6.59878	0.1653	0.909498	0.746056	1.10875	0.343414	0.944656	0.741322	1.20376	0.642887	0.659948	0.369845	1.1776	0.132048	1.67044	-0.815058	4.15595	0.188854	1.11822	-1.82332	4.05976	0.45686	6.94518	-0.056928	13.9473	0.0529148
EPHB2	rs2817876	1	23009209	C	-	.	.	.	1	.	.	.	1	.	.	.	1	1	1	1	1	1	1	1	1	1	1	1	1	NA	NA	NA	1	NA	NA	NA	1	NA	NA	NA	1
EPHB2	rs2119320	1	23011495	G	A	1.18989	0.837463	1.69062	0.3324	1.14952	0.762217	1.73361	0.5065	1.87922	0.653516	5.40382	0.2423	0.984752	0.809274	1.19828	0.877256	1.00396	0.786142	1.28212	0.97476	0.891772	0.530279	1.4997	0.644411	0.0620112	-2.35517	2.47919	0.959934	-0.00504202	-2.96963	2.95954	0.997343	0.45	-5.89213	6.79213	0.889497
EPHB2	rs2869511	1	23013287	A	G	1.06706	0.786643	1.44744	0.6766	1.15771	0.779226	1.72002	0.4688	0.896397	0.454338	1.76857	0.7525	0.985457	0.822056	1.18134	0.873762	0.992291	0.780998	1.26075	0.949516	0.952838	0.638477	1.42198	0.808396	0.131829	-2.0811	2.34475	0.907135	0.43052	-2.46576	3.3268	0.771008	-0.571386	-5.41125	4.26847	0.817182
EPHB2	rs7536195	1	23015083	C	T	0.773344	0.494506	1.20941	0.2604	0.78419	0.485123	1.26763	0.3215	0.402267	0.053129	3.04577	0.3783	1.0456	0.784697	1.39325	0.765263	1.02157	0.758917	1.37512	0.889027	2.25277	0.558956	9.0794	0.31507	-0.348662	-3.75405	3.05672	0.841102	-0.104545	-3.70525	3.49616	0.95466	-6.32051	-23.2546	10.6136	0.465068
EPHB2	rs751022	1	23016234	C	T	1.15733	0.819304	1.63483	0.4074	1.11143	0.738117	1.67354	0.6131	1.78335	0.655449	4.85217	0.2578	0.99174	0.816688	1.20431	0.933054	1.01105	0.792053	1.2906	0.929794	0.909417	0.549032	1.50636	0.696879	0.0350979	-2.35483	2.42503	0.977058	-0.0476164	-3.0069	2.91166	0.974864	0.438465	-5.71412	6.59105	0.889016
EPHB2	rs893966	1	23016593	G	A	0.752642	0.538137	1.05265	0.0975	0.741008	0.490836	1.11869	0.1544	0.549612	0.226066	1.33622	0.1872	1.04649	0.842909	1.29925	0.686187	1.01985	0.792674	1.31214	0.879017	1.3003	0.710158	2.38085	0.414265	-0.0696742	-2.6427	2.50335	0.957711	0.369804	-2.69081	3.43042	0.812974	-2.70076	-10.0437	4.64221	0.471593
EPHB2	rs6667416	1	23017826	G	A	0.789064	0.561049	1.10975	0.174	0.654895	0.426955	1.00452	0.053	1.24811	0.518306	3.00551	0.6213	0.897333	0.727277	1.10715	0.304523	0.896783	0.678641	1.18504	0.440257	0.753869	0.444224	1.27935	0.2752	1.31057	-1.20297	3.8241	0.307834	1.61239	-1.71229	4.93707	0.342788	2.28042	-3.81625	8.37709	0.464198
EPHB2	rs12090415	1	23027818	G	A	1.11557	0.840852	1.48003	0.4487	0.970181	0.635763	1.48051	0.8884	1.488	0.893224	2.47883	0.1275	0.93769	0.800583	1.09828	0.42441	0.987314	0.766502	1.27174	0.921488	0.826689	0.618706	1.10459	0.190206	0.584431	-1.37803	2.54689	0.559905	0.358559	-2.71071	3.42782	0.819062	1.3641	-2.09878	4.82698	0.440731
EPHB2	rs12027585	1	23028689	C	T	1.14163	0.66262	1.96693	0.6334	1.25536	0.654435	2.40806	0.4941	0.785715	0.149747	4.1226	0.7757	0.847366	0.610744	1.17566	0.305556	0.86197	0.584402	1.27137	0.445254	0.539334	0.173376	1.67775	0.230086	2.55481	-1.44108	6.55071	0.211368	2.12198	-2.48118	6.72513	0.367148	10.8417	-2.62618	24.3095	0.115921
EPHB2	rs10753545	1	23030709	A	G	0.862162	0.652433	1.13931	0.2975	0.763175	0.498981	1.16725	0.213	0.90414	0.551346	1.48268	0.6898	0.915559	0.776451	1.07959	0.29271	0.967923	0.753866	1.24276	0.799457	0.773634	0.563214	1.06267	0.10347	1.10008	-0.943118	3.14327	0.292232	0.422051	-2.59639	3.44049	0.78425	3.10269	-0.668222	6.87361	0.107974
EPHB2	rs4655127	1	23039240	A	G	1.24249	0.855907	1.80368	0.254	1.19537	0.780716	1.83026	0.412	2.32328	0.672963	8.02069	0.1829	1.00426	0.819188	1.23115	0.967419	1.0451	0.81255	1.34421	0.733514	0.834466	0.467318	1.49006	0.529266	-0.169413	-2.69907	2.36025	0.895664	-0.287822	-3.32418	2.74853	0.852746	0.235741	-6.81462	7.2861	0.947795
EPHB2	rs4655128	1	23042090	C	T	1.16578	0.825432	1.64647	0.3843	1.11245	0.739716	1.67299	0.609	1.88168	0.691252	5.1222	0.2165	0.974579	0.802789	1.18313	0.792511	1.00801	0.790334	1.28563	0.94883	0.814011	0.483317	1.37097	0.424736	0.150338	-2.26248	2.56315	0.902891	-0.14715	-3.09636	2.80206	0.922168	1.71923	-4.61985	8.05831	0.595453
EPHB2	rs11800828	1	23044293	A	G	1.11235	0.837275	1.47779	0.4629	0.90185	0.588898	1.38111	0.6349	1.62423	0.975409	2.70463	0.0628	0.919415	0.785915	1.07559	0.293078	1.00247	0.777133	1.29316	0.984812	0.76015	0.567745	1.01776	0.0588849	0.838361	-1.14163	2.81835	0.407322	0.153075	-2.93447	3.24062	0.92266	2.39884	-1.07682	5.8745	0.177253
EPHB2	rs4655130	1	23048581	A	G	1.06634	0.793217	1.43352	0.6706	0.817027	0.544346	1.2263	0.3298	2.02825	1.10164	3.73425	0.0236	1.06497	0.902178	1.25714	0.458386	1.14395	0.89646	1.45977	0.2775	0.997302	0.717069	1.38705	0.987177	-0.653405	-2.70619	1.39937	0.533232	-1.42121	-4.35636	1.51393	0.343439	0.153689	-3.85014	4.15752	0.940082
EPHB2	rs4654824	1	23055717	C	T	0.786819	0.586048	1.05637	0.1113	0.709018	0.475644	1.0569	0.0919	0.789217	0.423241	1.47165	0.4568	1.14468	0.95652	1.36985	0.143809	1.12651	0.887542	1.42981	0.327365	1.37284	0.942557	1.99954	0.113303	-1.23116	-3.35332	0.890994	0.256502	-0.840501	-3.73011	2.0491	0.569076	-3.57228	-8.11589	0.971322	0.12448
EPHB2	rs7413155	1	23056793	C	A	0.916641	0.664661	1.26415	0.5958	0.906183	0.610745	1.34453	0.6248	0.876634	0.396883	1.9363	0.7448	1.01411	0.834832	1.23189	0.888088	1.02178	0.805975	1.29537	0.858698	0.996517	0.608856	1.631	0.988904	-0.0552805	-2.42756	2.317	0.963604	-0.58836	-3.46857	2.29185	0.689188	2.18399	-3.79105	8.15904	0.474345
EPHB2	rs6670405	1	23061710	T	C	0.786824	0.511015	1.21149	0.2767	0.772714	0.480311	1.24313	0.2883	0.678467	0.132534	3.47322	0.6417	1.16451	0.885773	1.53097	0.283755	1.13361	0.844244	1.52215	0.409829	2.09509	0.775621	5.65924	0.192349	-0.0765701	-3.2835	3.13036	0.962709	0.350797	-3.20214	3.90373	0.846696	-5.09871	-17.1136	6.91616	0.406272
EPHB2	rs4655134	1	23071206	T	G	0.781497	0.486235	1.25606	0.309	0.770893	0.452825	1.31237	0.3382	0.599716	0.108793	3.3059	0.5574	1.17439	0.869152	1.58683	0.30618	1.13004	0.811957	1.57273	0.474699	2.32835	0.863138	6.28081	0.142955	-1.05018	-4.55792	2.45756	0.55782	-0.408338	-4.41192	3.59524	0.841702	-8.65037	-20.6366	3.33586	0.15835
EPHB2	rs12131925	1	23071631	C	T	0.567484	0.0832837	3.86676	0.563	0.567484	0.0832837	3.86676	0.563	.	.	.	1	0.803738	0.203432	3.17547	0.720073	0.803738	0.203432	3.17547	0.720073	1	1	1	1	6.27106	-10.6633	23.2054	0.468571	6.27106	-10.6633	23.2054	0.468571	NA	NA	NA	1
EPHB2	rs10799771	1	23079271	A	G	0.762364	0.471378	1.23298	0.2691	0.750535	0.448586	1.25573	0.275	0.653622	0.0743688	5.74464	0.7015	1.15493	0.853698	1.56247	0.358663	1.13701	0.828441	1.5605	0.433029	2.17302	0.555975	8.49323	0.362234	-0.518482	-4.10772	3.07076	0.777291	-0.318309	-4.14431	3.5077	0.870588	-5.31319	-22.2521	11.6258	0.539207
EPHB2	rs309499	1	23107533	C	T	1.17826	0.893341	1.55404	0.246	1.08599	0.700764	1.68298	0.7122	1.46066	0.911928	2.33958	0.1155	0.949747	0.809181	1.11473	0.52803	0.979	0.751217	1.27585	0.875973	0.883055	0.671645	1.16101	0.368283	0.605049	-1.37192	2.58202	0.549101	-0.0606061	-3.26838	3.14717	0.970487	1.77135	-1.54419	5.08689	0.295959
EPHB3	rs4132006	3	185764350	C	T	0.933683	0.706775	1.23344	0.6292	0.930734	0.598666	1.44699	0.75	0.892152	0.557599	1.42743	0.6343	0.95985	0.807173	1.14141	0.642355	0.941342	0.720274	1.23026	0.663747	0.955204	0.712546	1.2805	0.755182	0.311994	-1.76696	2.39095	0.768873	-0.181667	-3.41558	3.05224	0.912408	1.116	-2.41204	4.64404	0.535779
EPHB3	rs9647371	3	185766973	C	T	0.976775	0.677532	1.40818	0.8999	1.03586	0.668075	1.60612	0.8749	0.674586	0.236065	1.92771	0.4628	1.04626	0.833391	1.31351	0.703312	1.06303	0.813962	1.38831	0.659314	1.0047	0.496533	2.03293	0.989631	0.873508	-1.89468	3.6417	0.536773	0.92978	-2.28903	4.14859	0.571748	1.77715	-6.79029	10.3446	0.684646
EPHB3	rs9862375	3	185773042	G	A	1.37316	0.849888	2.2186	0.1957	1.32895	0.782862	2.25597	0.2927	3.64265	0.507737	26.1334	0.1991	1.02591	0.786676	1.33791	0.852589	1.04248	0.765796	1.41912	0.795015	0.947885	0.391145	2.29707	0.902416	1.04444	-2.20347	4.29236	0.529035	1.20444	-2.5271	4.93599	0.527501	1.45185	-9.32671	12.2304	0.791973
EPHB3	rs9823034	3	185776304	T	C	1.09922	0.733564	1.64715	0.6468	1.30726	0.830251	2.05833	0.2479	0.132154	0.01498	1.16586	0.069	0.774683	0.591642	1.01435	0.0584667	0.76229	0.580855	1.0004	0.0458911	3.16039	0.440884	22.6546	0.336558	2.723	-0.463206	5.9092	0.0950679	2.99596	-0.260891	6.25282	0.0724919	-7.80292	-31.7131	16.1072	0.522948
EPHB3	rs7652280	3	185785328	C	T	0.988467	0.675871	1.44564	0.9523	1.14725	0.744076	1.76887	0.5343	0.21383	0.0423348	1.08004	0.0625	0.776998	0.602273	1.00241	0.0476627	0.766268	0.588771	0.997275	0.0439181	0.862687	0.215972	3.44595	0.818204	3.17723	0.146023	6.20844	0.040887	3.31781	0.159202	6.47642	0.0404631	3.75275	-13.1921	20.6976	0.664574
EPHB4	rs144173	7	100254186	C	T	1.27302	0.958665	1.69047	0.0958	1.30976	0.864854	1.98354	0.2031	1.49317	0.88117	2.53021	0.1368	0.988439	0.836633	1.16779	0.891182	0.957637	0.743222	1.23391	0.740435	1.02146	0.762184	1.36893	0.887899	0.116512	-1.86773	2.10076	0.90846	0.548913	-2.5029	3.60073	0.724711	-0.365753	-3.89748	3.16598	0.839301
EPHB4	rs2250818	7	100260092	G	A	1.04774	0.751759	1.46027	0.7831	0.910879	0.609725	1.36078	0.6487	2.20086	0.897292	5.39823	0.0854	0.876471	0.72483	1.05984	0.167629	0.89521	0.701292	1.14275	0.372275	0.671792	0.409576	1.10188	0.0942013	0.961606	-1.37564	3.29885	0.420716	0.873887	-2.07847	3.82625	0.56229	2.55966	-3.25586	8.37519	0.389071
EPHB4	rs314313	7	100261301	A	G	0.833824	0.617934	1.12514	0.2351	0.873163	0.588364	1.29582	0.501	0.601303	0.308577	1.17172	0.1357	1.16018	0.956591	1.40711	0.134419	1.11833	0.881476	1.41882	0.357141	1.53247	0.995017	2.36022	0.068878	-1.03559	-3.28	1.20882	0.366603	-0.772559	-3.6517	2.10658	0.599367	-3.02778	-8.21795	2.16239	0.253874
EPHB4	rs2247445	7	100265199	C	T	1.04774	0.751759	1.46027	0.7831	0.910879	0.609725	1.36078	0.6487	2.20086	0.897292	5.39823	0.0854	0.876471	0.72483	1.05984	0.167629	0.89521	0.701292	1.14275	0.372275	0.671792	0.409576	1.10188	0.0942013	0.961606	-1.37564	3.29885	0.420716	0.873887	-2.07847	3.82625	0.56229	2.55966	-3.25586	8.37519	0.389071
EPHB6	rs8177130	7	142269523	C	A	0.755755	0.319523	1.78756	0.524	0.778677	0.317639	1.90889	0.5847	2.40E-05	5.22E-173	1.10E+163	0.957	1.74447	1.0326	2.94711	0.0544559	1.74447	1.0326	2.94711	0.0544559	1	1	1	1	-5.96667	-12.2694	0.336074	0.0646041	-5.96667	-12.2694	0.336074	0.0646041	NA	NA	NA	1
EPHB6	rs6947538	7	142272858	T	C	1.16776	0.739805	1.84326	0.5058	1.10377	0.662115	1.84001	0.7051	2.84725	0.482032	16.818	0.2487	1.03858	0.802103	1.34478	0.779073	1.03504	0.766405	1.39784	0.824709	1.13701	0.506906	2.55035	0.774235	-0.924691	-4.03466	2.18527	0.560529	-1.17119	-4.79421	2.45183	0.526874	-0.621437	-10.4801	9.23725	0.901764
EPHB6	rs8177146	7	142273375	T	G	1.3087	0.375761	4.55792	0.6728	1.3087	0.375761	4.55792	0.6728	.	.	.	1	1.19487	0.61282	2.32973	0.611178	1.19487	0.61282	2.32973	0.611178	1	1	1	1	-4.50818	-12.5511	3.5347	0.272907	-4.50818	-12.5511	3.5347	0.272907	NA	NA	NA	1
EPHB6	rs4987667	7	142283030	A	G	1.16348	0.721267	1.87683	0.5351	1.10151	0.643152	1.88654	0.7248	2.70598	0.444244	16.4827	0.2807	1.01353	0.772074	1.33051	0.923553	1.02259	0.744385	1.40477	0.891402	0.970565	0.40021	2.35375	0.946287	-0.216158	-3.52293	3.09062	0.898147	-0.497947	-4.32368	3.32779	0.798832	1.65556	-9.12259	12.4337	0.763597
FES	rs4702	15	89227564	A	G	0.995423	0.750813	1.31973	0.9746	0.85951	0.562466	1.31343	0.4844	1.22366	0.736666	2.0326	0.436	0.979684	0.83331	1.15177	0.803289	1.06155	0.823146	1.36901	0.640839	0.861491	0.638003	1.16327	0.323283	0.845216	-1.18534	2.87577	0.415298	0.143844	-2.92567	3.21336	0.926885	2.52303	-1.11616	6.16222	0.175313
FES	rs1029420	15	89242090	G	A	1.04334	0.792431	1.37371	0.7625	0.827324	0.54894	1.24688	0.3655	1.56895	0.93373	2.63632	0.0895	0.87318	0.750008	1.01658	0.0789841	0.967818	0.758029	1.23567	0.793997	0.639489	0.471174	0.867929	0.00278004	1.46825	-0.464131	3.40064	0.137579	0.569555	-2.38896	3.52807	0.706224	4.21364	0.64777	7.7795	0.0212965
FYN	rs1726131	6	112084553	G	A	1.00993	0.74891	1.36193	0.9484	1.04506	0.690859	1.58087	0.8348	0.951546	0.531864	1.70239	0.8672	1.03594	0.858583	1.24992	0.713346	0.932609	0.728174	1.19444	0.581786	1.32316	0.9368	1.86887	0.124459	-0.37056	-2.51961	1.77849	0.735651	0.784091	-2.21507	3.78326	0.608775	-2.91406	-7.07338	1.24526	0.170819
FYN	rs6916861	6	112088950	A	C	0.674969	0.449398	1.01376	0.0587	0.599822	0.373	0.964575	0.0354	0.828426	0.240211	2.85703	0.7658	0.978845	0.754236	1.27034	0.870721	0.930357	0.689327	1.25566	0.627587	1.41158	0.665126	2.99574	0.396999	-0.361926	-3.40803	2.68418	0.81603	-0.0420647	-3.66775	3.58362	0.981875	-2.9936	-12.1313	6.14414	0.521339
FYN	rs1794841	6	112090115	G	A	14319	3.12E-164	6.58E+171	0.9613	14319	3.12E-164	6.58E+171	0.9613	.	.	.	1	3.16039	0.440884	22.6546	0.336558	3.16039	0.440884	22.6546	0.336558	1	1	1	1	-7.80292	-31.7131	16.1072	0.522948	-7.80292	-31.7131	16.1072	0.522948	NA	NA	NA	1
FYN	rs6919400	6	112098014	C	T	0.81551	0.605515	1.09833	0.18	0.641739	0.39375	1.04592	0.0757	0.90992	0.570742	1.45066	0.6917	1.00779	0.849968	1.19492	0.92884	1.02876	0.7794	1.3579	0.839808	0.991828	0.750307	1.31109	0.953912	-0.35194	-2.43052	1.72664	0.740248	-0.219145	-3.57421	3.13592	0.898225	-0.712088	-4.10117	2.67699	0.680794
FYN	rs2282855	6	112098504	A	G	2.22305	0.960163	5.14698	0.0627	2.22305	0.960163	5.14698	0.0627	.	.	.	1	0.981605	0.645204	1.4934	0.930194	0.981605	0.645204	1.4934	0.930194	1	1	1	1	1.16003	-3.94129	6.26135	0.656168	1.16003	-3.94129	6.26135	0.656168	NA	NA	NA	1
FYN	rs13203885	6	112101820	T	C	0.806069	0.529822	1.22635	0.3144	0.822	0.511174	1.32183	0.419	0.470831	0.10499	2.11146	0.3257	1.16301	0.900929	1.50132	0.25609	1.22837	0.923906	1.63316	0.16482	0.801346	0.260268	2.46728	0.657119	-1.24641	-4.44511	1.9523	0.445686	-1.77048	-5.21073	1.66976	0.314016	5.28309	-8.56832	19.1345	0.455365
FYN	rs9374274	6	112103112	G	A	1.20111	0.889793	1.62136	0.2318	1.15309	0.742614	1.79047	0.526	1.44122	0.848149	2.44898	0.1772	0.97746	0.824411	1.15892	0.792748	1.03882	0.797322	1.35346	0.775504	0.886572	0.653353	1.20304	0.43381	0.444763	-1.67627	2.5658	0.681398	0.282107	-2.9255	3.48972	0.863266	0.965764	-2.7106	4.64213	0.607051
FYN	rs1358750	6	112106275	G	A	1.06537	0.45878	2.47398	0.883	1.06537	0.45878	2.47398	0.883	.	.	.	1	0.684747	0.399594	1.17338	0.143267	0.684747	0.399594	1.17338	0.143267	1	1	1	1	6.40887	-0.0992551	12.917	0.0546293	6.40887	-0.0992551	12.917	0.0546293	NA	NA	NA	1
FYN	rs7746279	6	112106855	G	A	1.19168	0.88148	1.61104	0.2548	1.21904	0.783677	1.89626	0.38	1.29517	0.761477	2.20289	0.3403	0.963375	0.809411	1.14663	0.674032	0.998988	0.764833	1.30483	0.994074	0.894441	0.657496	1.21678	0.472302	0.339745	-1.81281	2.49229	0.757288	0.468065	-2.77911	3.71524	0.777755	0.397146	-3.30829	4.10258	0.833768
FYN	rs4947143	6	112108819	T	C	1.19028	0.880374	1.60929	0.2581	1.22338	0.786034	1.90407	0.3721	1.28364	0.755182	2.18189	0.3567	0.961881	0.808031	1.14502	0.661566	1.01363	0.775146	1.32549	0.920878	0.873084	0.640243	1.1906	0.384329	0.460986	-1.70896	2.63093	0.677456	0.271192	-2.99036	3.53275	0.870662	1.00889	-2.72347	4.74125	0.596678
FYN	rs706862	6	112110441	G	A	0.957148	0.707294	1.29526	0.7767	0.958674	0.63703	1.44272	0.8397	0.919149	0.498996	1.69307	0.7869	1.10799	0.92021	1.3341	0.280593	1.05242	0.824689	1.34303	0.679062	1.35542	0.944228	1.94569	0.112776	-1.24006	-3.40506	0.924928	0.262573	-0.643184	-3.60149	2.31512	0.670344	-3.63583	-7.9901	0.718435	0.102865
FYN	rs2237259	6	112113242	C	T	1.14066	0.838233	1.5522	0.4028	1.09068	0.709892	1.67572	0.6921	1.3557	0.761614	2.41321	0.3014	0.960345	0.807392	1.14227	0.646474	1.03977	0.802963	1.34641	0.765172	0.816726	0.584829	1.14058	0.223992	0.359638	-1.83048	2.54975	0.747812	-0.0295557	-3.16712	3.10801	0.985283	1.24964	-2.75149	5.25077	0.540947
FYN	rs1998038	6	112113688	C	T	1.13705	0.835841	1.5468	0.4137	1.0891	0.70877	1.67351	0.6971	1.3436	0.756004	2.3879	0.3145	0.960345	0.807392	1.14227	0.646474	1.03977	0.802963	1.34641	0.765172	0.816726	0.584829	1.14058	0.223992	0.359638	-1.83048	2.54975	0.747812	-0.0295557	-3.16712	3.10801	0.985283	1.24964	-2.75149	5.25077	0.540947
FYN	rs11153311	6	112116018	A	G	0.674859	0.446783	1.01936	0.0622	0.601685	0.374185	0.967501	0.0365	0.886767	0.240311	3.27225	0.8569	0.967106	0.743403	1.25812	0.799517	0.933939	0.691958	1.26054	0.646536	1.26702	0.567783	2.82737	0.620228	-0.245679	-3.35744	2.86608	0.877136	-0.157282	-3.78292	3.46836	0.932303	-1.30297	-11.1607	8.55478	0.795778
FYN	rs809193	6	112127107	A	G	1.22587	0.852905	1.76193	0.2717	1.10915	0.732738	1.67892	0.6245	3.79447	1.04857	13.731	0.0426	1.05613	0.856839	1.30178	0.610609	1.04743	0.818532	1.34035	0.714971	1.19032	0.665623	2.12863	0.567178	-0.0525426	-2.56481	2.45973	0.967332	-0.117143	-3.1112	2.87691	0.93893	0.235741	-6.81462	7.2861	0.947795
FYN	rs3752545	6	112130955	A	C	0.515296	0.218148	1.2172	0.1312	0.515296	0.218148	1.2172	0.1312	.	.	.	1	1.37307	0.767548	2.45631	0.30955	1.37307	0.767548	2.45631	0.30955	1	1	1	1	-1.50697	-8.55512	5.54118	0.675495	-1.50697	-8.55512	5.54118	0.675495	NA	NA	NA	1
FYN	rs1022648	6	112136297	T	C	0.979609	0.626542	1.53163	0.9281	0.891268	0.548706	1.44769	0.642	4.60017	0.469372	45.0849	0.1906	1.1385	0.874761	1.48176	0.343641	1.18138	0.876182	1.59289	0.282069	0.989413	0.368113	2.65934	0.983051	-0.546507	-3.78589	2.69288	0.741151	-0.922727	-4.52179	2.67634	0.615718	2.76568	-9.25992	14.7913	0.652516
FYN	rs809192	6	112141695	G	A	0.719537	0.52296	0.990005	0.0437	0.625919	0.419135	0.93472	0.0224	0.818888	0.377569	1.77604	0.6132	1.00309	0.826526	1.21738	0.975101	1.04272	0.815267	1.33363	0.740629	0.868799	0.528043	1.42945	0.572243	-1.01269	-3.34865	1.32327	0.396233	-1.44317	-4.38746	1.50112	0.337547	-0.650454	-6.47339	5.17248	0.826858
FYN	rs706885	6	112142550	A	C	2.97499	1.44057	6.14378	0.0034	2.98645	1.44133	6.18795	0.0034	36480.9	7.94E-164	1.68E+172	0.9575	0.883683	0.626225	1.24699	0.474968	0.862205	0.606936	1.22484	0.399622	3.14744	0.439162	22.5574	0.338093	0.899327	-3.14097	4.93963	0.662983	1.21667	-2.99119	5.42453	0.571372	-7.7326	-31.5771	16.1119	0.525563
FYN	rs17704348	6	112144178	T	C	0.787697	0.527793	1.17559	0.2432	0.819922	0.515233	1.30479	0.4026	0.410277	0.115391	1.45875	0.1692	1.18498	0.921482	1.52382	0.195301	1.19514	0.902424	1.58281	0.220664	1.39771	0.576313	3.38982	0.484359	-1.37203	-4.39848	1.65441	0.375024	-1.49533	-4.88311	1.89246	0.387736	-2.25874	-13.0369	8.51947	0.681581
FYN	rs706895	6	112148052	T	C	1.11723	0.796845	1.56643	0.5206	1.12244	0.750114	1.67958	0.5746	1.25596	0.491626	3.2086	0.6341	1.02845	0.837633	1.26272	0.790643	1.01345	0.796232	1.28992	0.913707	1.16459	0.666975	2.03346	0.625121	0.267375	-2.19354	2.72829	0.831524	0.244796	-2.68649	3.17609	0.870102	0.72108	-6.06511	7.50727	0.835178
FYN	rs697642	6	112159798	G	A	1.44246	0.851649	2.44312	0.1735	1.42242	0.830409	2.43648	0.2	87863.1	9.59E-191	8.05E+199	0.9604	0.930198	0.6894	1.2551	0.625254	0.896791	0.658497	1.22132	0.484496	6.23145	2.35045	16.5206	0.845917	0.882089	-2.63155	4.39573	0.623078	1.32667	-2.4043	5.05763	0.486432	-6.82418	-23.7555	10.1071	0.430226
FYN	rs6930230	6	112170175	T	C	1.41499	1.06878	1.87334	0.0157	1.43589	0.943535	2.18515	0.0919	1.85562	1.11358	3.09212	0.018	0.915362	0.777373	1.07785	0.288302	0.909936	0.702948	1.17787	0.476236	0.858552	0.644533	1.14364	0.290667	1.43279	-0.545293	3.41087	0.156838	2.04061	-1.05668	5.13789	0.197684	1.82756	-1.63231	5.28744	0.301443
FYN	rs6925303	6	112173125	A	G	1.43437	1.08365	1.8986	0.012	1.50013	0.983039	2.28922	0.0606	1.85072	1.10792	3.09152	0.0191	0.909091	0.772319	1.07009	0.251348	0.899356	0.694328	1.16493	0.424664	0.849781	0.637044	1.13356	0.261513	1.49774	-0.461568	3.45705	0.135249	2.22182	-0.862601	5.30624	0.15916	1.85373	-1.59644	5.30389	0.29326
FYN	rs6938050	6	112175075	G	A	0.425219	0.117515	1.53863	0.193	0.425219	0.117515	1.53863	0.193	.	.	.	1	0.84458	0.316415	2.25437	0.707627	0.84458	0.316415	2.25437	0.707627	1	1	1	1	5.80996	-6.20036	17.8203	0.343894	5.80996	-6.20036	17.8203	0.343894	NA	NA	NA	1
FYN	rs6910116	6	112182621	A	G	1.40253	1.05859	1.85822	0.0188	1.52553	0.990157	2.35038	0.056	1.63184	0.99923	2.66495	0.0509	0.89697	0.760919	1.05735	0.19505	0.916111	0.700528	1.19804	0.524996	0.808587	0.610187	1.0715	0.132034	1.50211	-0.525944	3.53017	0.147732	1.66983	-1.57178	4.91143	0.313561	2.371	-1.02578	5.76779	0.172404
FYN	rs9387033	6	112184100	T	C	0.713302	0.300876	1.69106	0.4434	0.713302	0.300876	1.69106	0.4434	.	.	.	1	1.14186	0.673338	1.9364	0.648408	1.14186	0.673338	1.9364	0.648408	1	1	1	1	-2.58205	-8.91701	3.75291	0.425059	-2.58205	-8.91701	3.75291	0.425059	NA	NA	NA	1
FYN	rs1465061	6	112188309	G	A	1.33185	0.995381	1.78205	0.0543	1.34395	0.8975	2.01249	0.1519	1.71376	0.954852	3.07584	0.0716	0.919215	0.772987	1.0931	0.339241	0.87164	0.682206	1.11368	0.274498	0.941781	0.678567	1.30709	0.712776	1.05526	-0.995778	3.10629	0.314146	1.66561	-1.28195	4.61317	0.269028	0.928829	-3.0352	4.89286	0.646416
FYN	rs6914091	6	112188428	C	T	1.43264	1.08314	1.8949	0.012	1.47173	0.96864	2.23611	0.0707	1.87054	1.1232	3.11511	0.0164	0.91668	0.778588	1.07926	0.295852	0.89785	0.694183	1.16127	0.414918	0.876506	0.659084	1.16565	0.359316	1.31784	-0.647742	3.28343	0.189916	2.20904	-0.876881	5.29495	0.161737	1.29063	-2.15262	4.73388	0.463176
FYN	rs11964650	6	112188631	C	T	1.74492	0.923092	3.2984	0.0872	1.73585	0.911148	3.30701	0.0941	36899.2	8.03E-164	1.70E+172	0.9574	0.959693	0.677809	1.35881	0.81284	0.938413	0.657898	1.33853	0.71751	3.16039	0.440884	22.6546	0.336558	1.56565	-2.56996	5.70127	0.458717	1.96071	-2.35461	6.27604	0.373956	-7.80292	-31.7131	16.1072	0.522948
FYN	rs13218316	6	112189727	C	T	0.827944	0.580614	1.18063	0.2975	0.806327	0.527468	1.23261	0.3206	0.742046	0.27733	1.98548	0.5527	1.06186	0.862973	1.30658	0.573531	1.16741	0.903566	1.50831	0.240403	0.703585	0.361109	1.37087	0.273765	-0.396256	-3.06171	2.2692	0.770983	-1.26924	-4.35996	1.82148	0.421587	5.06818	-3.03317	13.1695	0.221199
FYN	rs11963612	6	112203038	T	C	1.15522	0.861361	1.54934	0.3357	1.08187	0.707612	1.65408	0.7165	1.43671	0.836044	2.46893	0.1902	0.923839	0.772972	1.10415	0.383228	0.890577	0.687543	1.15357	0.383607	0.925029	0.672985	1.27147	0.619737	1.29164	-0.829099	3.41238	0.233615	1.60071	-1.5002	4.70163	0.312546	1.78489	-2.0684	5.63818	0.364735
FYN	rs11153318	6	112204293	G	A	1.26938	0.939523	1.71504	0.1208	1.27952	0.856264	1.91199	0.2296	1.56641	0.830266	2.95526	0.1664	0.920229	0.767179	1.10381	0.368799	0.834429	0.655319	1.06249	0.144142	1.06892	0.75177	1.51985	0.719428	1.27564	-0.820669	3.37194	0.234025	2.67208	-0.223769	5.56792	0.0716218	-0.475709	-4.74539	3.79397	0.8273
FYN	rs9384805	6	112208418	A	C	0.745433	0.558199	0.99547	0.047	0.580305	0.358217	0.940082	0.0275	0.782052	0.495171	1.23514	0.2922	1.12527	0.952525	1.32934	0.165321	1.27461	0.965819	1.68212	0.0804805	1.07664	0.811281	1.42879	0.611327	-2.01678	-4.08408	0.0505224	0.0569216	-3.20866	-6.56456	0.147231	0.0620089	-2.1246	-5.50999	1.2608	0.219749
FYN	rs2148710	6	112228919	C	T	1.06415	0.727105	1.55742	0.7491	1.13734	0.736511	1.7563	0.5618	0.67126	0.189224	2.38124	0.5375	0.875672	0.690771	1.11007	0.266258	0.866241	0.667749	1.12374	0.275016	0.835657	0.346794	2.01365	0.654589	1.98811	-0.875362	4.85158	0.17469	2.13962	-1.00982	5.28907	0.184117	3.08148	-7.69226	13.8552	0.575533
FYN	rs1327200	6	112229066	C	T	1.32571	0.985338	1.78366	0.0631	1.27007	0.851918	1.89348	0.2412	1.95704	1.04372	3.66958	0.0368	0.926632	0.778002	1.10366	0.391302	0.864771	0.679685	1.10026	0.238829	0.994964	0.70759	1.39905	0.976784	1.24669	-0.805718	3.29911	0.23486	2.01718	-0.879966	4.91433	0.173478	0.949913	-3.17707	5.0769	0.65225
FYN	rs7761230	6	112232996	G	A	0.828937	0.515579	1.33275	0.439	0.85747	0.510458	1.44038	0.5614	0.345925	0.0368799	3.24469	0.3531	0.889756	0.663889	1.19247	0.426566	0.925135	0.675596	1.26684	0.616031	0.296677	0.0416508	2.11322	0.130326	1.05286	-2.6472	4.75292	0.577492	0.554218	-3.27141	4.37984	0.776668	22.3066	-1.47475	46.0879	0.0670817
FYN	rs17072912	6	112233032	G	A	1.51542	0.850626	2.69978	0.1588	1.58317	0.864232	2.90016	0.1374	0.938576	0.040679	21.6555	0.9684	0.892309	0.634529	1.25481	0.506439	0.871219	0.615474	1.23323	0.429178	3.16039	0.440884	22.6546	0.336558	2.69265	-1.34651	6.73182	0.192446	3.16477	-1.03929	7.36883	0.141239	-7.80292	-31.7131	16.1072	0.522948
FYN	rs12526016	6	112234032	T	C	0.556421	0.163473	1.89392	0.3486	0.556421	0.163473	1.89392	0.3486	.	.	.	1	0.926929	0.382442	2.24661	0.860117	0.926929	0.382442	2.24661	0.860117	1	1	1	1	4.3037	-6.46414	15.0715	0.434086	4.3037	-6.46414	15.0715	0.434086	NA	NA	NA	1
FYN	rs7757969	6	112238725	T	C	1.06415	0.727105	1.55742	0.7491	1.13734	0.736511	1.7563	0.5618	0.67126	0.189224	2.38124	0.5375	0.875672	0.690771	1.11007	0.266258	0.866241	0.667749	1.12374	0.275016	0.835657	0.346794	2.01365	0.654589	1.98811	-0.875362	4.85158	0.17469	2.13962	-1.00982	5.28907	0.184117	3.08148	-7.69226	13.8552	0.575533
FYN	rs2182644	6	112245575	G	A	0.822527	0.531667	1.27251	0.3806	0.841581	0.517827	1.36775	0.4867	0.455937	0.0829959	2.50468	0.3666	0.901853	0.688286	1.18169	0.446942	0.940227	0.697977	1.26656	0.677855	0.417088	0.106422	1.63465	0.131138	1.49446	-1.92716	4.91609	0.392711	0.902715	-2.72139	4.52682	0.625793	16.848	0.0155545	33.6804	0.0508004
FYN	rs9372313	6	112248783	C	T	2.23905	1.0865	4.6142	0.0293	2.2393	1.07931	4.646	0.0308	36899.2	8.03E-164	1.70E+172	0.9574	0.891093	0.614432	1.29233	0.536979	0.865862	0.591741	1.26697	0.449925	3.16039	0.440884	22.6546	0.336558	2.13483	-2.25496	6.52462	0.341342	2.64762	-1.96167	7.2569	0.261221	-7.80292	-31.7131	16.1072	0.522948
FYN	rs1327202	6	112259108	G	A	1.22854	0.791741	1.90631	0.3589	1.23289	0.768602	1.97764	0.3856	1.61686	0.234718	11.1378	0.6257	0.842434	0.648784	1.09389	0.189483	0.835811	0.631309	1.10656	0.203278	0.732023	0.233644	2.29348	0.57217	2.33087	-0.829658	5.49141	0.149468	2.49319	-0.902367	5.88874	0.151259	3.26103	-10.5992	17.1212	0.645058
FYN	rs11961774	6	112262166	A	G	1.24148	0.799247	1.92841	0.3361	1.24804	0.776949	2.00478	0.3599	1.61579	0.234982	11.1105	0.6259	0.842434	0.648784	1.09389	0.189483	0.835811	0.631309	1.10656	0.203278	0.732023	0.233644	2.29348	0.57217	2.33087	-0.829658	5.49141	0.149468	2.49319	-0.902367	5.88874	0.151259	3.26103	-10.5992	17.1212	0.645058
FYN	rs6923217	6	112263790	T	C	0.915812	0.545177	1.53842	0.7398	0.905045	0.521217	1.57153	0.7232	0.99693	0.0878496	11.3133	0.998	0.786239	0.570995	1.08262	0.125896	0.802113	0.569004	1.13072	0.196173	0.296677	0.0416508	2.11322	0.130326	2.92629	-1.0691	6.92167	0.152279	2.49067	-1.67252	6.65386	0.241982	22.3066	-1.47475	46.0879	0.0670817
FYN	rs7749147	6	112271006	G	A	0.996052	0.680664	1.45758	0.9837	1.06523	0.685394	1.65556	0.7789	0.597766	0.174797	2.04422	0.4125	0.913448	0.719678	1.15939	0.452304	0.911016	0.699707	1.18614	0.485948	0.835657	0.346794	2.01365	0.654589	1.56164	-1.33853	4.4618	0.292179	1.62987	-1.57208	4.83182	0.319315	3.08148	-7.69226	13.8552	0.575533
FYN	rs12661059	6	112271895	T	C	0.387239	0.133855	1.12027	0.0806	0.387239	0.133855	1.12027	0.0806	.	.	.	1	2.08966	1.0283	4.24651	0.0675781	2.08966	1.0283	4.24651	0.0675781	1	1	1	1	-6.07631	-14.616	2.46336	0.164265	-6.07631	-14.616	2.46336	0.164265	NA	NA	NA	1
FYN	rs9487737	6	112282210	C	T	0.975824	0.574336	1.65797	0.9279	0.972413	0.550979	1.71619	0.9232	0.99693	0.0878496	11.3133	0.998	0.791772	0.573295	1.09351	0.141237	0.809067	0.571652	1.14508	0.219943	0.296677	0.0416508	2.11322	0.130326	2.69265	-1.34651	6.73182	0.192446	2.22791	-1.98459	6.44042	0.300837	22.3066	-1.47475	46.0879	0.0670817
FYN	rs10499061	6	112288723	C	T	0.91597	0.507682	1.65261	0.7708	0.937641	0.512503	1.71545	0.8346	2.27E-05	4.93E-173	1.04E+163	0.9567	0.970767	0.670483	1.40554	0.873298	0.970767	0.670483	1.40554	0.873298	1	1	1	1	-0.699717	-5.19059	3.79116	0.760306	-0.699717	-5.19059	3.79116	0.760306	NA	NA	NA	1
FYN	rs6924754	6	112290506	G	A	0.737463	0.475134	1.14463	0.1751	0.608941	0.37314	0.993753	0.0476	3.6585	0.645344	20.7403	0.1434	0.972096	0.755885	1.25015	0.822011	1.04767	0.772038	1.42172	0.769343	0.573436	0.236996	1.38749	0.171766	0.377781	-2.85438	3.60994	0.818972	-0.613883	-4.3189	3.09113	0.745618	9.3963	-1.32586	20.1185	0.0869973
FYN	rs9320379	6	112291314	T	C	0.95242	0.67126	1.35134	0.7849	0.893102	0.585203	1.363	0.6004	1.25215	0.467747	3.35197	0.6546	1.0263	0.830314	1.26854	0.812399	0.97886	0.759186	1.2621	0.868473	1.35146	0.787076	2.32053	0.297261	0.412254	-2.07514	2.89965	0.745547	1.05013	-2.03495	4.13522	0.50523	-1.86973	-8.41835	4.67889	0.576204
FYN	rs2024832	6	112296405	T	G	0.952801	0.671649	1.35164	0.7865	0.893715	0.585803	1.36347	0.6023	1.25215	0.467747	3.35197	0.6546	1.03247	0.835543	1.2758	0.770497	0.98703	0.765537	1.27261	0.919556	1.35146	0.787076	2.32053	0.297261	0.292906	-2.19473	2.78054	0.817658	0.86631	-2.21958	3.9522	0.582607	-1.86973	-8.41835	4.67889	0.576204
FYN	rs1409837	6	112302304	T	C	1.01633	0.619842	1.66644	0.9488	0.941254	0.553313	1.60119	0.8233	4.58857	0.357664	58.8681	0.2424	0.850608	0.636179	1.13731	0.261866	0.861886	0.619967	1.19821	0.368442	0.548803	0.176483	1.7066	0.244972	2.45542	-1.14853	6.05937	0.182867	2.14889	-1.84687	6.14464	0.292781	10.3382	-3.473	24.1495	0.143491
GNAI1	rs2428469	7	79603558	A	C	0.884701	0.645779	1.21202	0.4459	0.910627	0.613362	1.35196	0.6426	0.705295	0.336044	1.48028	0.3564	1.09074	0.892783	1.33259	0.397144	1.05965	0.83489	1.34491	0.633642	1.34489	0.829515	2.18047	0.249726	-0.957867	-3.31251	1.39678	0.425957	-0.800032	-3.68667	2.08661	0.587428	-2.59549	-8.41381	3.22284	0.382709
GNAI1	rs12706644	7	79609963	T	C	0.873132	0.467005	1.63244	0.671	0.823071	0.429694	1.57658	0.5573	84733.5	1.84E-163	3.89E+172	0.9541	1.0768	0.726919	1.59507	0.724316	1.06343	0.704507	1.6052	0.777146	1.92992	0.310408	11.999	0.660239	-0.519154	-5.2461	4.20779	0.829723	-0.503454	-5.51465	4.50775	0.844043	-1.82418	-25.7542	22.1058	0.881341
GNAI1	rs2523189	7	79614364	C	T	1.01926	0.761184	1.36484	0.8981	0.991662	0.667937	1.47228	0.9669	1.11398	0.596763	2.07948	0.7347	0.991217	0.828501	1.18589	0.923016	0.95597	0.753302	1.21316	0.711374	1.08086	0.741561	1.57541	0.69732	0.718058	-1.40448	2.8406	0.507845	0.972108	-1.9071	3.85132	0.508686	0.872158	-3.68082	5.42513	0.707615
GNAI1	rs10274707	7	79618228	C	T	0.994021	0.745028	1.32623	0.9675	1.03942	0.694997	1.55452	0.8508	0.901503	0.505924	1.60638	0.7251	0.90778	0.754195	1.09264	0.304388	0.773574	0.606357	0.986904	0.0402712	1.1894	0.843561	1.67703	0.332581	0.879793	-1.2009	2.96048	0.407964	2.22799	-0.679967	5.13595	0.134332	-1.02087	-5.19278	3.15103	0.631884
GNAI1	rs2714449	7	79629883	C	T	1.15726	0.836227	1.60155	0.3787	1.19933	0.804366	1.78823	0.3729	1.18534	0.517524	2.71491	0.6878	1.12715	0.923318	1.37597	0.243039	1.0832	0.853884	1.37409	0.510653	1.53586	0.948636	2.48658	0.102754	-1.3981	-3.72881	0.93261	0.240729	-1.39052	-4.27329	1.49225	0.345282	-3.02832	-8.84068	2.78404	0.30807
GNAI1	rs17806203	7	79630542	G	A	1.07461	0.728481	1.58519	0.7169	1.19499	0.764054	1.86897	0.4354	0.508978	0.137998	1.87727	0.3109	0.800362	0.617669	1.03709	0.0857704	0.749626	0.569603	0.986546	0.0358532	1.74445	0.720242	4.22511	0.270214	1.07282	-1.82421	3.96986	0.468571	1.66175	-1.5364	4.85989	0.309387	-3.9368	-14.6443	6.77071	0.471757
GNAI1	rs2523194	7	79634751	A	G	1.30261	0.789323	2.14967	0.3014	1.30383	0.767223	2.21574	0.3272	2.00065	0.161755	24.7447	0.5891	1.16387	0.87588	1.54655	0.303823	1.12697	0.835562	1.52002	0.439058	2.81826	0.903826	8.78773	0.133737	-2.41075	-5.7324	0.910898	0.156029	-2.34779	-5.95806	1.26248	0.20354	-7.24074	-21.05	6.56849	0.305004
GNAI1	rs1468242	7	79636560	T	C	1.19345	0.900064	1.58248	0.2198	1.13805	0.758042	1.70856	0.533	1.52724	0.886581	2.63084	0.1276	0.974793	0.821177	1.15715	0.769679	0.865059	0.674157	1.11002	0.257169	1.1418	0.846163	1.54073	0.392025	-0.351044	-2.31641	1.61432	0.726544	0.685764	-2.2948	3.66633	0.65238	-2.20814	-5.82436	1.40807	0.232414
GNAI1	rs11980616	7	79637549	A	G	1.14932	0.755647	1.7481	0.5156	1.26036	0.78462	2.02456	0.339	0.610256	0.143961	2.58689	0.503	0.96969	0.745483	1.26133	0.816344	0.927671	0.702817	1.22446	0.593677	2.11433	0.781151	5.72281	0.188083	0.37855	-2.69994	3.45704	0.809726	0.795056	-2.57602	4.16613	0.644264	-4.33764	-16.3567	7.68143	0.479948
GNAI1	rs916905	7	79638283	T	C	0.784523	0.576899	1.06687	0.1224	0.764302	0.512813	1.13912	0.1873	0.636495	0.310735	1.30377	0.2174	1.04754	0.862336	1.27252	0.645433	1.05641	0.827199	1.34913	0.661937	1.07268	0.663972	1.73296	0.783056	0.092205	-2.26272	2.44713	0.938887	-0.149293	-3.10575	2.80716	0.921233	1.14391	-4.6801	6.96792	0.700569
GNAI1	rs10230368	7	79647920	A	G	1.08453	0.807687	1.45626	0.5897	1.11944	0.754031	1.66193	0.576	1.09198	0.573307	2.07991	0.789	0.905861	0.749263	1.09519	0.304144	0.808821	0.633846	1.0321	0.087947	1.12901	0.766496	1.66297	0.545467	0.646529	-1.5137	2.80676	0.557958	1.34509	-1.55066	4.24084	0.363405	-0.477247	-5.18274	4.22824	0.842576
GNAI1	rs6956455	7	79652863	G	A	1.19971	0.902763	1.59433	0.21	1.13959	0.759044	1.71092	0.5288	1.55514	0.896037	2.69907	0.117	0.982747	0.827121	1.16765	0.842795	0.878764	0.684533	1.12811	0.313007	1.1479	0.848799	1.55241	0.377127	-0.561879	-2.54002	1.41626	0.578171	0.300899	-2.68666	3.28846	0.843657	-2.36181	-6.00252	1.27891	0.204636
GNAI1	rs4512317	7	79655885	A	C	1.23874	0.929158	1.65147	0.1451	1.21064	0.807086	1.81598	0.3559	1.57623	0.895372	2.77483	0.1154	0.977831	0.820865	1.16481	0.801174	0.856479	0.667135	1.09956	0.227101	1.18005	0.870504	1.59967	0.294366	-0.686545	-2.6734	1.30031	0.49881	0.566917	-2.4201	3.55393	0.710185	-3.20809	-6.86649	0.450317	0.0867951
GNAI1	rs6467043	7	79660339	T	C	1.35176	0.821882	2.22325	0.2356	1.35844	0.802891	2.2984	0.254	2.01665	0.162479	25.0301	0.5854	1.15626	0.873283	1.53092	0.318519	1.12015	0.83409	1.50431	0.455775	2.80582	0.899589	8.75135	0.135019	-2.74834	-6.04012	0.543439	0.102907	-2.74607	-6.31498	0.822844	0.132688	-7.20418	-21.0652	6.6568	0.30925
GNAI1	rs17153557	7	79663356	G	-	.	.	.	1	.	.	.	1	.	.	.	1	1	1	1	1	1	1	1	1	1	1	1	1	NA	NA	NA	1	NA	NA	NA	1	NA	NA	NA	1
GNAI1	rs10272499	7	79667780	C	T	1.2755	0.954256	1.7049	0.1008	1.25765	0.839346	1.88443	0.267	1.64461	0.922144	2.9331	0.0925	0.956273	0.801562	1.14085	0.617455	0.830677	0.647594	1.06552	0.147043	1.15949	0.851267	1.57932	0.355374	-0.293791	-2.29231	1.70473	0.773467	1.14524	-1.82744	4.11791	0.450841	-2.82889	-6.54806	0.890282	0.137163
GNAI1	rs17245731	7	79670569	A	G	1.14843	0.823772	1.60105	0.4146	1.03016	0.689909	1.53822	0.8845	2.34149	0.946494	5.79251	0.0662	0.992855	0.822235	1.19888	0.940428	0.998666	0.784753	1.27089	0.99134	0.964336	0.610786	1.52254	0.873632	-0.699893	-2.98875	1.58896	0.549447	-1.09521	-4.00545	1.81504	0.461389	-0.134314	-5.68052	5.41189	0.962177
GNAI1	rs10238438	7	79679890	A	G	1.07211	0.781621	1.47057	0.666	1.06033	0.712911	1.57706	0.7725	1.21416	0.560244	2.63134	0.6231	0.921363	0.760118	1.11681	0.40107	0.866771	0.681229	1.10285	0.243612	1.04569	0.67495	1.62008	0.845287	0.799347	-1.45064	3.04933	0.486818	1.33588	-1.55435	4.22611	0.365775	-0.0513834	-5.36036	5.2576	0.984879
GNAI1	rs2886611	7	79681241	C	T	1.21895	0.882349	1.68394	0.2304	1.28933	0.863557	1.92503	0.2145	1.23441	0.549676	2.77212	0.6101	1.06115	0.878236	1.28215	0.540433	1.03981	0.819666	1.31908	0.748264	1.21809	0.786268	1.88707	0.39019	-1.30407	-3.55293	0.944781	0.256714	-1.27825	-4.16329	1.60679	0.385937	-2.917	-8.21469	2.3807	0.281448
GNAI1	rs9244	7	79685251	T	C	0.550165	0.325034	0.931229	0.0265	0.542721	0.315553	0.933427	0.0276	0.35861	0.0110914	11.5947	0.5634	1.27106	0.89621	1.8027	0.191271	1.24068	0.869177	1.77098	0.246843	7.57942	1.09508	52.4597	0.138408	-1.41494	-5.50905	2.67917	0.498739	-1.12885	-5.39966	3.14196	0.604835	-12.8608	-36.7497	11.0281	0.292277
GNAI1	rs6973616	7	79688271	C	T	1.25101	0.930932	1.68114	0.138	1.14395	0.769003	1.70173	0.5072	1.96631	1.04027	3.71671	0.0379	0.996629	0.841457	1.18041	0.968782	1.00056	0.785601	1.27433	0.996389	0.985987	0.705868	1.37727	0.933617	-0.644868	-2.69438	1.40464	0.537943	-1.23913	-4.15903	1.68077	0.406264	-0.136335	-4.18004	3.90737	0.947361
GNAI1	rs10247757	7	79691383	C	A	1.10323	0.692794	1.75682	0.6791	1.06076	0.644429	1.74607	0.8166	2.89297	0.254777	32.8495	0.3919	0.877719	0.663593	1.16094	0.353056	0.836286	0.618872	1.13008	0.236339	1.47582	0.547843	3.97568	0.472444	1.25982	-1.98867	4.50832	0.447842	1.7146	-1.89384	5.32303	0.352517	-1.7658	-13.8287	10.2971	0.7744
GNAI2	rs11716295	3	50245169	A	C	0.753264	0.340016	1.66876	0.4854	0.753264	0.340016	1.66876	0.4854	.	.	.	1	1.1074	0.668048	1.83571	0.709556	1.1074	0.668048	1.83571	0.709556	1	1	1	1	-0.822394	-6.97443	5.32964	0.793512	-0.822394	-6.97443	5.32964	0.793512	NA	NA	NA	1
GNAI2	rs2282751	3	50266789	G	A	1.26826	0.831355	1.93478	0.2706	1.13893	0.710504	1.82569	0.5892	5.83529	1.15917	29.3749	0.0329	1.1244	0.901851	1.40187	0.306254	1.24701	0.948126	1.64013	0.120894	0.798086	0.393893	1.61704	0.516283	-1.7866	-4.59586	1.02265	0.213649	-2.84042	-6.12962	0.448782	0.0916772	2.54963	-6.01507	11.1143	0.560057
[truncated: 2,925 more rows]
