# Supplementary material for: Beyond Parkinson Disease: Amyotrophic Lateral Sclerosis and the Axon Guidance Pathway
Source: PLoS One. 2008 Jan 16;3(1):e1449. doi: 10.1371/journal.pone.0001449 (PMC2175528; doi:10.1371/journal.pone.0001449)
Supplement: Text S2 — Detailed SNP Identifier Information and Additional Results for Three Outcomes (PD). For each of the 3,095 axon guidance pathway SNPs included in the PD whole-genome association dataset [20], provided are detailed SNP identifier information and additional results for three outcomes: PD susceptibility, survival free of PD, and predicted age at onset of PD. (1.02 MB TXT) [file pone.0001449.s003.txt]

Gene Name	rsID	Chromosome	Position	Reference Allele	Alternate Allele	Susceptibility OR (trend)	Susceptibility OR 95% Lower Bound (trend)	Susceptibility OR 95% Upper Bound (trend)	Susceptibility p-value (trend)	Susceptibility OR (dominant)	Susceptibility OR 95% Lower Bound (dominant)	Susceptibility OR 95% Upper Bound (dominant)	Susceptibility p-value (dominant)	Susceptibility OR (recessive)	Susceptibility OR 95% Lower Bound (recessive)	Susceptibility OR 95% Upper Bound (recessive)	Susceptibilityp-value (recessive)	Survival HR (trend)	Survival HR 95% Lower Bound (trend)	Survival HR 95% Upper Bound (trend)	Survival p-value (trend)	Survival HR (dominant)	Survival HR 95% Lower Bound (dominant)	Survival HR 95% Upper Bound (dominant)	Survival p-value (dominant)	Survival HR (recessive)	Survival HR 95% Lower Bound (recessive)	Survival HR 95% Upper Bound (recessive)	Survival p-value (recessive)	Age at Onset Regression Coefficient (trend)	Age at Onset Regression Coefficient Lower Bound (trend)	Age at Onset Regression Coefficient Upper Bound (trend)	Age at Onset p-value (trend)	Age at Onset Regression Coefficient (dominant)	Age at Onset Regression Coefficient Lower Bound (dominant)	Age at Onset Regression Coefficient Upper Bound (dominant)	Age at Onset p-value (dominant)	Age at Onset Regression Coefficient (recessive)	Age at Onset Regression Coefficient Lower Bound (recessive)	Age at Onset Regression Coefficient Upper Bound (recessive)	Age at Onset p-value (recessive)
ABL1	rs2583839	9	132583759	C	T	1.20946	0.942685	1.55173	0.1353	1.35437	0.937239	1.95715	0.1069	1.18569	0.753592	1.86555	0.4617	1.04668	0.876905	1.24931	0.613654	1.03927	0.796598	1.35588	0.774278	1.09082	0.802754	1.48226	0.581792	-85.9578	-261.074	89.1585	0.336879	-123.393	-361.755	114.97	0.311205	-76.8504	-426.005	272.305	0.666524
ABL1	rs2855160	9	132607061	C	T	1.20748	0.942614	1.54677	0.1362	1.33283	0.923997	1.92257	0.1249	1.21106	0.771054	1.90217	0.4062	1.03725	0.86969	1.23709	0.684887	1.01219	0.777471	1.31776	0.928082	1.09984	0.811327	1.49095	0.543711	-91.8121	-247.897	64.2725	0.249982	-175.943	-418.035	66.1481	0.155486	-59.8527	-338.46	218.755	0.674049
ABL1	rs2791731	9	132607691	T	C	1.20748	0.942614	1.54677	0.1362	1.33283	0.923997	1.92257	0.1249	1.21106	0.771054	1.90217	0.4062	1.03725	0.86969	1.23709	0.684887	1.01219	0.777471	1.31776	0.928082	1.09984	0.811327	1.49095	0.543711	82.0206	-160.853	324.895	0.508603	5.3125	-268.41	279.035	0.969684	947.706	107.187	1788.22	0.0279605
ABL1	rs2253084	9	132611593	C	T	1.17321	0.894231	1.53923	0.2494	1.33953	0.946545	1.89568	0.0996	0.901128	0.477388	1.70099	0.7482	0.925754	0.763898	1.1219	0.429294	0.905939	0.711686	1.15321	0.422609	0.923448	0.590132	1.44503	0.715902	-17.589	-183.695	148.517	0.835743	-27.2085	-284.987	230.57	0.836264	-18.1681	-300.452	264.116	0.89971
ABL1	rs4740363	9	132619004	A	G	0.837659	0.491548	1.42748	0.5151	0.942998	0.529453	1.67955	0.8421	2.48E-06	8.19E-162	7.52E+149	0.9437	0.960757	0.640123	1.44199	0.843571	0.960757	0.640123	1.44199	0.843571	1	1	1	1	-114.328	-283.535	54.8785	0.186543	-89.6352	-321.917	142.646	0.450117	-280.746	-627.784	66.2918	0.114028
ABL1	rs4740366	9	132620442	A	G	1.13239	0.80444	1.59405	0.4763	1.11577	0.74752	1.66542	0.5922	1.52313	0.527007	4.40206	0.4374	1.17491	0.932617	1.48016	0.180777	1.20476	0.913089	1.5896	0.194253	1.29176	0.662858	2.51736	0.470225	-11.4955	-375.502	352.511	0.950691	-11.4955	-375.502	352.511	0.950691	.	.	.	1
ABL1	rs2855169	9	132620721	T	C	1.14342	0.872897	1.49779	0.3309	1.30154	0.920283	1.84074	0.1368	0.868302	0.462477	1.63024	0.6606	0.935565	0.772546	1.13298	0.493583	0.920875	0.72349	1.17211	0.503131	0.923448	0.590132	1.44503	0.715902	-6.51557	-201.358	188.327	0.947791	-36.5233	-266.798	193.751	0.756142	147.519	-386.406	681.444	0.588595
ABL1	rs4740203	9	132626628	C	T	0.985686	0.674536	1.44036	0.9406	0.982531	0.637251	1.51489	0.9364	0.989987	0.276922	3.53917	0.9876	1.04465	0.80155	1.36147	0.752328	1.03661	0.768764	1.39778	0.816105	1.21185	0.502756	2.92108	0.705725	-21.2511	-222.204	179.702	0.835955	-5.15839	-241.042	230.725	0.965844	-145.189	-723.678	433.3	0.623182
ABL1	rs4990084	9	132636412	T	C	0.887106	0.692182	1.13692	0.3444	1.02731	0.713163	1.47983	0.885	0.637903	0.402379	1.01129	0.0564	0.985224	0.824451	1.17735	0.869713	1.00361	0.776813	1.29662	0.977983	0.944351	0.67434	1.32248	0.732323	132.78	-85.4933	351.054	0.234207	158.523	-83.4163	400.461	0.200184	48.5805	-727.527	824.687	0.902448
ABL1	rs7026988	9	132657719	C	T	0.953041	0.676419	1.34279	0.7834	0.960091	0.648703	1.42095	0.8387	0.834617	0.271974	2.56123	0.7521	0.923991	0.729817	1.16983	0.50688	0.951722	0.723037	1.25274	0.720065	0.64239	0.280957	1.46878	0.259545	186.63	28.2897	344.971	0.0216467	185.819	-75.8656	447.505	0.165158	317.517	57.6747	577.36	0.0173132
ABL1	rs2314342	9	132697182	T	C	1.03012	0.742235	1.42967	0.8592	1.09331	0.747444	1.59921	0.6459	0.704549	0.254223	1.95257	0.501	0.932434	0.741194	1.17302	0.547247	0.939191	0.722199	1.22138	0.634402	0.795265	0.367933	1.71892	0.546456	-90.0646	-261.915	81.7862	0.305277	-121.992	-383.524	139.541	0.361438	-108.581	-401.896	184.734	0.468759
ABL1	rs10901291	9	132707701	C	T	1.05575	0.758631	1.46924	0.7478	1.10083	0.752357	1.6107	0.621	0.834452	0.293715	2.3707	0.7342	0.93516	0.743282	1.17657	0.564397	0.942513	0.724595	1.22597	0.654166	0.79678	0.368601	1.72235	0.549966	33.2861	-232.033	298.605	0.805959	20.9157	-267.008	308.84	0.88689	267.291	-833.324	1367.91	0.634479
ABL1	rs3780284	9	132723781	T	C	1.00286	0.71065	1.41521	0.9871	1.05554	0.70779	1.57416	0.791	0.691111	0.232013	2.05866	0.5074	0.902827	0.711509	1.14559	0.393866	0.922348	0.699774	1.21572	0.563665	0.64239	0.280957	1.46878	0.259545	160.551	-7.23952	328.341	0.0618326	141.9	-112.241	396.041	0.274787	296.283	5.01896	587.548	0.0472016
ABL1	rs3824400	9	132723895	G	A	1.01044	0.714526	1.42892	0.9531	1.03729	0.696519	1.54479	0.8571	0.834617	0.271974	2.56123	0.7521	0.902827	0.711509	1.14559	0.393866	0.922348	0.699774	1.21572	0.563665	0.64239	0.280957	1.46878	0.259545	-19.5166	-203.255	164.222	0.83524	-62.403	-292.23	167.424	0.595044	120.414	-326.534	567.362	0.597904
ABL1	rs12003046	9	132731446	T	C	1.23175	0.850868	1.78314	0.27	1.22562	0.803332	1.8699	0.3456	1.80677	0.512594	6.36843	0.3578	0.917423	0.71999	1.169	0.480346	0.91651	0.688739	1.21961	0.5468	0.801976	0.377231	1.70496	0.552372	-72.7841	-237.506	91.9373	0.387284	-131.556	-377.29	114.178	0.295039	-47.0161	-351.972	257.94	0.762763
ABL1	rs7848941	9	132734492	G	A	1.10577	0.778499	1.57063	0.5747	1.20425	0.798135	1.817	0.3762	0.717447	0.241107	2.13487	0.5509	0.91372	0.705683	1.18309	0.489473	0.854726	0.645557	1.13167	0.266768	1.83107	0.815449	4.11162	0.195694	109.236	-56.1194	274.592	0.196511	94.8647	-143.162	332.892	0.435409	229.196	-85.306	543.697	0.15436
ABL1	rs2696141	9	132743919	G	T	1.15978	0.769141	1.74881	0.4796	1.19678	0.750673	1.908	0.4506	1.11316	0.269179	4.60332	0.8824	1.08667	0.809656	1.45846	0.583747	1.03169	0.751441	1.41647	0.848987	2.5794	0.955546	6.96283	0.107266	345.129	106.387	583.872	0.00495828	314.915	65.105	564.725	0.0141079	1679.86	361.693	2998.03	0.0131009
ABL1	rs3808814	9	132747605	C	T	0.99064	0.633781	1.54843	0.9671	1.03321	0.633309	1.68561	0.896	0.548919	0.0876965	3.43585	0.5218	0.775568	0.560625	1.07292	0.111301	0.754555	0.533782	1.06664	0.0993057	0.850974	0.213267	3.39554	0.799916	24.9399	-201.375	251.255	0.82916	27.2678	-227.338	281.873	0.833896	39.8842	-735.874	815.643	0.919809
ABL1	rs11991	9	132752378	T	C	1.20107	0.839846	1.71765	0.3159	1.18209	0.775766	1.80123	0.4366	1.81145	0.589593	5.56543	0.3	0.979792	0.775635	1.23769	0.862349	0.987773	0.74181	1.31529	0.932615	0.910542	0.467693	1.77271	0.770489	-87.1155	-285.271	111.04	0.38964	-58.0953	-293.931	177.741	0.62962	-359.96	-913.217	193.297	0.203346
ABL1	rs1056209	9	132752410	G	A	0.991942	0.634467	1.55083	0.9717	1.09962	0.658968	1.83492	0.7164	0.368462	0.0686328	1.97812	0.2448	1.06022	0.761993	1.47516	0.736777	1.03292	0.728482	1.46458	0.857918	2.01513	0.51014	7.96008	0.398688	-48.7521	-208.959	111.455	0.551388	-112.795	-363.234	137.644	0.378163	-7.96213	-284.949	269.025	0.955112
ABL1	rs7457	9	132752646	C	T	1.03537	0.653439	1.64053	0.8824	1.15003	0.691324	1.91309	0.5906	0.243421	0.026102	2.27009	0.2154	1.06808	0.761841	1.49743	0.711475	1.04612	0.740831	1.47722	0.802034	3.39619	0.472277	24.4223	0.310991	42.2409	-129.263	213.745	0.629677	54.4412	-187.826	296.709	0.659975	53.8089	-271.597	379.215	0.746114
ABLIM1	rs6646	10	116181163	C	T	1.15438	0.831597	1.60245	0.3913	1.28205	0.880715	1.86627	0.1952	0.622191	0.214533	1.80449	0.3828	0.81757	0.647128	1.0329	0.0850401	0.814867	0.626586	1.05972	0.12248	0.640339	0.284242	1.44255	0.245152	104.361	-62.0754	270.797	0.220164	101.477	-134.147	337.101	0.399362	203.728	-120.82	528.276	0.219654
ABLIM1	rs3750820	10	116182615	T	C	1.03997	0.712006	1.51901	0.8394	1.00595	0.661864	1.52892	0.9778	1.65077	0.377412	7.22037	0.5058	0.671202	0.510401	0.882662	0.00265358	0.631415	0.465944	0.855649	0.00197161	0.694403	0.284802	1.69309	0.393718	58.0518	-188.532	304.635	0.644866	59.7551	-228.296	347.806	0.684633	140.981	-634.607	916.569	0.721917
ABLIM1	rs10787530	10	116183906	G	A	1.24441	0.970496	1.59563	0.0853	1.21489	0.846403	1.74379	0.2916	1.55934	0.977413	2.48774	0.0629	1.0952	0.929267	1.29076	0.279217	1.19885	0.926872	1.55063	0.162977	1.05003	0.777097	1.41882	0.75532	-18.5674	-172.674	135.539	0.813499	36.1916	-203.134	275.517	0.767158	-109.778	-388.166	168.61	0.440269
ABLIM1	rs3802734	10	116184199	G	A	0.813168	0.590081	1.1206	0.2068	0.819392	0.546094	1.22946	0.3364	0.574143	0.248296	1.32761	0.1951	0.917424	0.728149	1.1559	0.459131	0.910427	0.684269	1.21133	0.516458	0.83129	0.440728	1.56796	0.556956	365.377	1.06649	729.688	0.0504226	353.088	-32.8783	739.055	0.0741611	1312.27	-561.288	3185.83	0.171025
ABLIM1	rs4751906	10	116184769	C	G	0.964284	0.749431	1.24073	0.7774	1.02209	0.707458	1.47666	0.9074	0.85329	0.535763	1.359	0.5043	0.929092	0.784509	1.10032	0.393033	1.02745	0.796462	1.32543	0.833979	0.731255	0.520592	1.02717	0.0613478	-0.891461	-171.447	169.664	0.991834	-38.7217	-268.527	191.084	0.741467	98.8685	-276.155	473.892	0.605781
ABLIM1	rs7919465	10	116185799	T	-	.	.	.	1	.	.	.	1	.	.	.	1	1	1	1	1	1	1	1	1	1	1	1	1	10.7052	-180.505	201.915	0.912703	50.4659	-179.095	280.027	0.666905	-165.576	-664.472	333.32	0.515934
ABLIM1	rs941853	10	116189164	G	A	0.797165	0.566433	1.12188	0.1941	0.813006	0.554645	1.19172	0.2892	0.467195	0.135714	1.60831	0.2281	0.896311	0.698909	1.14947	0.382856	0.89174	0.679896	1.16959	0.403704	0.82854	0.310989	2.20741	0.672008	-60.3087	-347.486	226.868	0.681017	-90.1073	-422.84	242.626	0.59609	71.7702	-862.863	1006.4	0.880499
ABLIM1	rs10160093	10	116193963	A	G	0.941826	0.735602	1.20586	0.6348	0.964944	0.669742	1.39026	0.8482	0.864235	0.54975	1.35862	0.5275	0.922745	0.781268	1.08984	0.342527	1.00767	0.782552	1.29755	0.952687	0.740681	0.532695	1.02987	0.065046	-107.364	-266.79	52.0622	0.187989	-151.939	-412.564	108.686	0.254217	-137.092	-400.327	126.142	0.308292
ABLIM1	rs727532	10	116194765	A	G	0.794944	0.563547	1.12136	0.1916	0.8007	0.546657	1.1728	0.2542	0.525491	0.148148	1.86395	0.3197	0.922799	0.720208	1.18238	0.521596	0.92311	0.703872	1.21064	0.560716	0.82854	0.310989	2.20741	0.672008	102.819	-99.3144	304.952	0.319679	230.295	-7.50147	468.092	0.0587602	-507.104	-1083.22	69.0081	0.0856525
ABLIM1	rs7080135	10	116204105	A	C	0.934952	0.730082	1.19731	0.5943	0.946523	0.654001	1.36988	0.7709	0.869301	0.555238	1.36101	0.5405	0.908636	0.769755	1.07258	0.256255	0.984442	0.76266	1.27072	0.904484	0.73275	0.530144	1.01278	0.0515676	113.081	-191.003	417.165	0.466722	85.342	-230.197	400.881	0.596478	1290.64	-585.331	3166.61	0.17866
ABLIM1	rs7920878	10	116212738	G	A	0.982662	0.764183	1.2636	0.8916	0.868116	0.607689	1.24015	0.4374	1.2192	0.748625	1.98556	0.4261	0.83769	0.704233	0.996438	0.0440908	0.783419	0.61194	1.00295	0.0551566	0.806128	0.578931	1.12249	0.191123	172.42	1.56707	343.273	0.0489632	194.723	-33.7231	423.169	0.0959639	299.669	-73.8104	673.149	0.116989
ABLIM1	rs1535386	10	116223223	A	G	1.21057	0.948247	1.54547	0.1257	1.19672	0.814477	1.75836	0.3608	1.40812	0.930117	2.13178	0.1063	1.12482	0.951806	1.32928	0.167658	1.20277	0.911451	1.5872	0.18555	1.14404	0.867844	1.50814	0.345157	-8.62888	-208.73	191.472	0.932707	-23.3803	-263.188	216.428	0.8486	58.9353	-496.497	614.368	0.835412
ABLIM1	rs10510005	10	116229074	C	T	0.713034	0.54645	0.930401	0.013	0.665714	0.469765	0.943398	0.0226	0.601023	0.332424	1.08665	0.0926	1.02952	0.862043	1.22954	0.750808	1.18793	0.928971	1.51907	0.170697	0.715468	0.457297	1.11939	0.123932	-7.74437	-198.74	183.252	0.936717	38.7153	-192.36	269.791	0.742879	-233.591	-732.08	264.898	0.359217
ABLIM1	rs2145896	10	116232257	G	T	0.809771	0.631335	1.03864	0.0972	0.828848	0.565656	1.2145	0.336	0.67332	0.437087	1.03723	0.0734	0.8942	0.753846	1.06069	0.198164	0.933703	0.719938	1.21094	0.606622	0.765794	0.556873	1.05309	0.0910885	-86.9115	-278.596	104.773	0.374978	-109.677	-346.143	126.789	0.364128	-100.465	-599.612	398.682	0.693531
ABLIM1	rs2475224	10	116233841	G	A	1.1106	0.756305	1.63087	0.5928	1.1253	0.751855	1.68424	0.5663	0.941684	0.12745	6.95776	0.9531	0.821184	0.628076	1.07367	0.142386	0.806048	0.610707	1.06387	0.121339	1.11646	0.277818	4.48669	0.885208	59.4293	-126.786	245.644	0.532165	57.1424	-172.3	286.585	0.625856	131.787	-326.456	590.03	0.573446
ABLIM1	rs1080709	10	116235946	A	G	0.743487	0.549885	1.00525	0.0546	0.701882	0.493282	0.998696	0.0497	0.729224	0.309375	1.71885	0.4707	1.08992	0.875856	1.35631	0.443492	1.06944	0.83323	1.37262	0.599077	1.3818	0.733456	2.60326	0.342433	20.3779	-215.883	256.639	0.865883	-3.39228	-282.092	275.308	0.980985	211.638	-507.513	930.79	0.564558
ABLIM1	rs2475228	10	116242854	A	G	0.827632	0.645525	1.06111	0.1362	0.884435	0.602797	1.29766	0.5303	0.665978	0.43408	1.02176	0.0632	0.885887	0.744875	1.05359	0.169878	0.906404	0.696562	1.17946	0.467522	0.78188	0.570175	1.07219	0.116888	-32.0516	-190.706	126.603	0.692451	86.8501	-165.595	339.295	0.500699	-192.882	-462.541	76.7771	0.162096
ABLIM1	rs17717312	10	116247894	G	A	0.806563	0.514999	1.26319	0.3481	0.841311	0.529333	1.33716	0.4652	8.82E-06	1.04E-119	7.45E+108	0.9307	0.889293	0.638806	1.238	0.481242	0.889293	0.638806	1.238	0.481242	1	1	1	1	2.60453	-177.065	182.274	0.977354	7.60752	-221.936	237.151	0.948256	-11.1349	-429.235	406.965	0.958409
ABLIM1	rs2475230	10	116249919	A	G	0.976789	0.727602	1.31132	0.8759	1.13051	0.798003	1.60156	0.4903	0.408263	0.170193	0.979352	0.0453	0.801146	0.648059	0.990395	0.037524	0.828221	0.64935	1.05636	0.127684	0.459686	0.214961	0.983023	0.0234419	134.129	-26.8888	295.147	0.103725	85.152	-154.951	325.255	0.487597	325.475	29.34	621.61	0.0321303
ABLIM1	rs10510006	10	116250616	A	C	0.868735	0.577593	1.30663	0.4995	0.887631	0.580205	1.35795	0.5829	0.351843	0.0296755	4.17157	0.4081	0.820188	0.619224	1.08637	0.155275	0.884751	0.65304	1.19868	0.423654	0.00525943	9.72E-08	284.593	0.000855328	-3.1772	-171.147	164.792	0.970454	117.777	-121.73	357.285	0.336008	-219.427	-537.163	98.308	0.177022
ABLIM1	rs2475233	10	116262975	C	T	0.910373	0.681333	1.21641	0.5256	0.968772	0.683172	1.37377	0.8588	0.594643	0.2699	1.31012	0.1977	0.863896	0.696638	1.07131	0.17849	0.821902	0.643879	1.04915	0.113605	1.03251	0.563687	1.89125	0.919071	4.74375	-161.447	170.934	0.955427	-74.1926	-356.601	208.216	0.607038	73.3426	-184.594	331.279	0.577784
ABLIM1	rs2497707	10	116267514	G	A	1.19459	0.720032	1.98191	0.4915	1.25407	0.747318	2.10446	0.3917	6.68E-06	1.45E-173	3.07E+162	0.9518	0.875865	0.618839	1.23964	0.447631	0.875865	0.618839	1.23964	0.447631	1	1	1	1	10.6078	-155.331	176.546	0.900384	-21.4274	-276.041	233.186	0.869111	58.5938	-227.446	344.633	0.688377
ABLIM1	rs2497708	10	116271539	C	A	1.0995	0.869006	1.39114	0.4297	0.964374	0.659793	1.40956	0.8515	1.37	0.917098	2.04658	0.1248	1.05733	0.899709	1.24256	0.498623	1.04999	0.807193	1.36581	0.712817	1.11347	0.848321	1.4615	0.442214	-75.3198	-250.98	100.341	0.401433	-62.8408	-293.91	168.229	0.594455	-183.022	-563.69	197.647	0.34687
ABLIM1	rs2497714	10	116282550	G	A	1.21922	0.744354	1.99702	0.4315	1.27947	0.773346	2.11681	0.3378	6.00E-06	1.31E-173	2.76E+162	0.9514	1.06069	0.757797	1.48465	0.738377	1.06069	0.757797	1.48465	0.738377	1	1	1	1	-42.0271	-208.272	124.218	0.620661	-43.3645	-273.004	186.275	0.711587	-85.0753	-434.203	264.052	0.633318
ABLIM1	rs10885575	10	116287286	A	G	1.11751	0.852421	1.46503	0.4216	0.99137	0.700246	1.40353	0.961	1.95042	1.00271	3.79385	0.0496	0.974414	0.812341	1.16882	0.778002	0.955136	0.748658	1.21856	0.710756	0.997386	0.666119	1.49339	0.989847	-14.3432	-174.16	145.474	0.860503	7.39942	-242.517	257.316	0.953768	-52.1688	-329.086	224.749	0.712238
ABLIM1	rs883768	10	116290947	G	A	1.12288	0.856325	1.4724	0.4023	1.0006	0.706429	1.41726	0.9973	1.94026	0.99741	3.77439	0.0514	0.974414	0.812341	1.16882	0.778002	0.955136	0.748658	1.21856	0.710756	0.997386	0.666119	1.49339	0.989847	-18.3055	-182.889	146.278	0.827598	18.7951	-218.988	256.578	0.876998	-98.5725	-411.054	213.909	0.536917
ABLIM1	rs10885579	10	116294947	T	C	1.27709	0.999394	1.63196	0.0511	1.34421	0.899023	2.00985	0.1501	1.42854	0.959611	2.12661	0.0795	0.988705	0.833503	1.17281	0.896293	0.953779	0.717961	1.26705	0.748036	1.01356	0.773329	1.32842	0.922561	-127.699	-277.966	22.5678	0.0969674	-220.881	-452.454	10.6932	0.0626568	-123.892	-407.921	160.136	0.393354
ABLIM1	rs10749170	10	116302099	T	C	1.07546	0.793094	1.45836	0.6398	1.09966	0.7652	1.58031	0.6078	1.04717	0.441793	2.48208	0.9167	0.910743	0.731337	1.13416	0.399377	0.887098	0.687163	1.14521	0.355097	0.955109	0.516234	1.76709	0.880579	284.735	-168.162	737.633	0.218958	505.147	-49.0039	1059.3	0.0751416	-439.629	-1777.96	898.702	0.520239
ABLIM1	rs2483548	10	116309005	T	C	1.21441	0.915304	1.61125	0.1787	1.39883	0.982969	1.99063	0.0628	0.875619	0.434574	1.76428	0.7103	0.999786	0.810995	1.23253	0.998402	0.921371	0.72404	1.17248	0.504987	1.56064	0.937673	2.5975	0.110936	190.593	-1.58402	382.77	0.0529766	250.839	11.9732	489.704	0.0405481	190.341	-309.267	689.949	0.455895
ABLIM1	rs7923449	10	116313709	G	A	1.2784	1.00175	1.63144	0.0489	1.34234	0.896608	2.00967	0.1533	1.43727	0.969065	2.13168	0.0718	0.957328	0.808713	1.13325	0.61255	0.937346	0.704673	1.24685	0.664074	0.947694	0.72462	1.23944	0.690557	-93.2274	-267.642	81.187	0.29575	-135.066	-369.616	99.4837	0.260054	-78.3695	-437.09	280.351	0.668852
ABLIM1	rs10885583	10	116320762	T	C	1.28683	1.01036	1.63896	0.0415	1.40189	0.939635	2.09154	0.0985	1.40759	0.950282	2.08498	0.0887	0.961467	0.813117	1.13688	0.646348	0.951106	0.716178	1.2631	0.733643	0.946033	0.723504	1.23701	0.680599	-83.0597	-379.578	213.458	0.583446	-89.4106	-396.268	217.447	0.568417	16.8876	-1865.48	1899.26	0.985984
ABLIM1	rs2483567	10	116322759	G	A	1.15633	0.889968	1.50242	0.2774	1.08065	0.765315	1.52592	0.6597	1.66078	0.916844	3.00835	0.0948	0.951321	0.793477	1.14056	0.588511	0.900397	0.706982	1.14673	0.395069	1.03956	0.711638	1.51859	0.843982	-132.028	-311.723	47.6677	0.151023	-153.095	-381.998	75.8084	0.191027	-201.736	-619.134	215.663	0.344345
ABLIM1	rs985273	10	116325235	C	T	1.23391	0.919668	1.65552	0.1616	1.42285	0.990055	2.04485	0.0572	0.862556	0.400956	1.85557	0.7054	1.01911	0.822955	1.26201	0.863038	0.962214	0.752106	1.23102	0.758002	1.484	0.846972	2.60016	0.195648	-37.8213	-364.046	288.403	0.820415	-41.7738	-382.34	298.793	0.810195	16.8876	-1865.48	1899.26	0.985984
ABLIM1	rs3808949	10	116326281	A	C	1.13194	0.553203	2.31613	0.7345	1.13194	0.553203	2.31613	0.7345	.	.	.	1	1.01566	0.620323	1.66295	0.951179	1.01566	0.620323	1.66295	0.951179	1	1	1	1	-16.2954	-243.932	211.341	0.888524	-82.6248	-339.144	173.894	0.528375	565.314	-207.479	1338.11	0.152809
ABLIM1	rs2483578	10	116336213	T	C	1.20852	0.896539	1.62906	0.2144	1.42609	0.988851	2.05667	0.058	0.713524	0.31983	1.59183	0.41	1.00366	0.807307	1.24776	0.973821	0.960239	0.749114	1.23087	0.74718	1.37038	0.746902	2.51432	0.333084	-77.2091	-251.132	96.7139	0.385032	-96.9024	-327.073	133.268	0.410017	-112.246	-506.644	282.151	0.577437
ABLIM1	rs2483580	10	116337327	G	A	1.13305	0.85995	1.49288	0.3751	1.03933	0.733697	1.47229	0.8282	1.83926	0.920205	3.67621	0.0852	0.937166	0.778144	1.12869	0.491343	0.926991	0.725574	1.18432	0.543459	0.894854	0.584781	1.36934	0.603481	-43.3924	-273.824	187.039	0.712357	-37.9043	-299.129	223.32	0.776324	-157.365	-932.908	618.178	0.691168
ABLIM1	rs1413195	10	116342036	G	A	1.13623	0.874329	1.47659	0.3398	1.09286	0.773753	1.54356	0.6145	1.47681	0.81523	2.67528	0.199	0.935257	0.779663	1.1219	0.468705	0.898687	0.705376	1.14498	0.387107	0.966668	0.654409	1.42792	0.862466	96.3697	-57.8322	250.572	0.22169	95.2899	-156.169	346.749	0.458295	174.058	-87.5951	435.712	0.193415
ABLIM1	rs2483583	10	116344185	T	G	1.19584	0.893316	1.60081	0.2299	1.39071	0.968497	1.99698	0.0746	0.786278	0.368855	1.67609	0.5338	1.01911	0.822955	1.26201	0.863038	0.962214	0.752106	1.23102	0.758002	1.484	0.846972	2.60016	0.195648	-135.635	-301.481	30.2119	0.110132	-167.173	-403.152	68.8064	0.166144	-197.474	-518.679	123.73	0.229277
ABLIM1	rs2253338	10	116347519	A	G	1.13557	0.873794	1.47576	0.3421	1.08179	0.766055	1.52766	0.6554	1.50616	0.834843	2.71731	0.1743	0.958447	0.799527	1.14896	0.642573	0.924715	0.72612	1.17763	0.525768	1.0037	0.683322	1.47429	0.98501	193.593	18.3327	368.853	0.0312754	281.198	53.7453	508.65	0.0160551	136.343	-257.945	530.631	0.498513
ABLIM1	rs2277265	10	116351829	T	C	0.911764	0.683834	1.21567	0.5294	0.887806	0.624656	1.26181	0.5073	0.916728	0.432966	1.94101	0.8204	1.17004	0.948278	1.44366	0.148431	1.13648	0.887017	1.4561	0.314035	1.64661	0.961124	2.82101	0.0963484	-297.428	-574.301	-20.5553	0.0361842	-287.795	-582.694	7.10533	0.0568505	-981.5	-2309.81	346.811	0.148722
ABLIM1	rs2497665	10	116352489	G	A	0.929369	0.562537	1.53541	0.775	1.00495	0.593747	1.70093	0.9853	6.36E-06	2.30E-124	1.76E+113	0.9315	0.834563	0.578964	1.203	0.321454	0.834563	0.578964	1.203	0.321454	1	1	1	1	-64.9363	-303.914	174.041	0.594767	-38.8154	-314.106	236.475	0.782489	-375.413	-1149.87	399.047	0.342927
ABLIM1	rs7094673	10	116352824	G	A	1.06712	0.801622	1.42055	0.6564	1.09864	0.772978	1.56151	0.6002	1.0168	0.499166	2.0712	0.9634	0.903163	0.733372	1.11226	0.335167	0.841479	0.656897	1.07793	0.171907	1.12141	0.684693	1.83668	0.670042	103.161	-63.6915	270.014	0.226656	107.364	-135.307	350.034	0.386639	179.227	-129.844	488.299	0.256735
ABLIM1	rs10787540	10	116354413	A	G	1.07683	0.811122	1.42957	0.6089	1.10672	0.783014	1.56425	0.5659	1.03857	0.510807	2.11162	0.9168	0.897967	0.731061	1.10298	0.302641	0.840676	0.659514	1.0716	0.161517	1.09726	0.670266	1.79626	0.726519	26.7116	-256.386	309.81	0.853421	29.0204	-272.757	330.798	0.850642	26.0188	-1307.52	1359.55	0.969524
ABLIM1	rs2497666	10	116355030	A	G	1.08545	0.742767	1.58622	0.672	1.18899	0.786936	1.79645	0.4114	0.331652	0.0619097	1.77667	0.198	1.03771	0.805197	1.33737	0.778816	1.09158	0.827171	1.44051	0.538744	0.48784	0.122661	1.9402	0.239161	30.6227	-185.333	246.578	0.781282	48.987	-206.599	304.573	0.707466	-37.7773	-674.835	599.281	0.90756
ABLIM1	rs1109267	10	116395337	G	A	1.18097	0.924566	1.50848	0.1834	1.21484	0.807694	1.82721	0.3505	1.28194	0.865674	1.89838	0.2156	0.951586	0.804964	1.12491	0.561236	0.9646	0.723351	1.28631	0.808543	0.909875	0.696113	1.18928	0.486539	15.9687	-164.094	196.031	0.862138	98.4294	-132.258	329.117	0.403743	-246.645	-672.689	179.399	0.25753
ABLIM1	rs11196826	10	116397395	C	T	0.922903	0.57094	1.49184	0.7435	0.973432	0.590469	1.60478	0.9159	1.09E-05	2.27E-121	5.26E+110	0.933	0.890115	0.628333	1.26096	0.506532	0.890115	0.628333	1.26096	0.506532	1	1	1	1	-0.481803	-187.434	186.471	0.995974	-21.7246	-254.64	211.19	0.855084	85.2594	-384.228	554.747	0.722171
ABLIM1	rs4752071	10	116398626	G	T	1.12274	0.802714	1.57034	0.4991	1.18676	0.815457	1.72712	0.3715	0.770201	0.235565	2.51824	0.6659	0.98472	0.779533	1.24392	0.896675	0.984911	0.76262	1.272	0.906946	0.962221	0.396352	2.33598	0.930514	-116.657	-280.725	47.4118	0.164599	-200.086	-432.155	31.9834	0.0922233	-66.3725	-391.745	259	0.68961
ABLIM1	rs10885591	10	116399902	C	A	1.05175	0.679518	1.62789	0.821	1.02364	0.646502	1.62078	0.9207	2.31402	0.202956	26.3835	0.4995	1.00881	0.738514	1.37803	0.956222	0.972727	0.704683	1.34273	0.864898	3.29814	0.815679	13.3358	0.161065	64.7817	-115.834	245.398	0.482673	29.011	-207.341	265.363	0.810066	212.698	-167.748	593.143	0.274163
ABLIM1	rs12571587	10	116405587	C	T	1.18815	0.933607	1.51208	0.1616	1.26762	0.856926	1.87516	0.2357	1.25523	0.84163	1.8721	0.2655	0.972919	0.825702	1.14638	0.743035	1.03945	0.783488	1.37902	0.785902	0.897105	0.684037	1.17654	0.428813	165.602	-6.77883	337.983	0.0608019	248.96	13.0563	484.864	0.0395614	130.431	-214.05	474.911	0.458673
ABLIM1	rs12570718	10	116406948	C	T	0.853815	0.667767	1.0917	0.2081	0.788476	0.548826	1.13277	0.1991	0.844081	0.534025	1.33416	0.4683	1.07206	0.906786	1.26745	0.416622	1.1382	0.887376	1.45992	0.305786	1.03744	0.750697	1.4337	0.82651	-98.9656	-301.913	103.982	0.340053	-109.953	-351.311	131.405	0.372718	-171.582	-749.707	406.544	0.561256
ABLIM1	rs1333682	10	116407536	T	C	1.15579	0.893635	1.49485	0.2704	1.16221	0.818698	1.64985	0.4008	1.32855	0.771634	2.28741	0.3059	0.987081	0.829427	1.1747	0.883201	1.01135	0.791031	1.29304	0.928195	0.926164	0.644892	1.33011	0.666631	-43.2224	-204.338	117.893	0.599459	-131.811	-381.227	117.604	0.301226	35.163	-245.273	315.599	0.806059
ABLIM1	rs11196843	10	116408438	C	T	0.790547	0.617925	1.01139	0.062	0.719172	0.501384	1.03156	0.0738	0.750303	0.472957	1.19029	0.2229	1.01948	0.858237	1.21102	0.826711	1.00835	0.788778	1.28905	0.947026	1.05993	0.760953	1.47639	0.737395	117.614	-28.5859	263.813	0.116038	135.221	-109.35	379.793	0.279494	205.906	-46.5127	458.325	0.111044
ABLIM1	rs4751639	10	116424799	T	C	1.15448	0.905894	1.47129	0.2461	1.13521	0.771034	1.67138	0.5208	1.30561	0.867397	1.96522	0.2017	1.02489	0.8731	1.20307	0.763832	1.15005	0.873509	1.51414	0.314108	0.931893	0.707975	1.22663	0.612932	-122.734	-284.71	39.2422	0.138689	-182.844	-422.943	57.2543	0.136723	-133.858	-432.741	165.025	0.380839
ABLIM1	rs11196869	10	116432607	G	A	1.07333	0.736012	1.56523	0.7133	0.978978	0.653017	1.46765	0.9182	7.22893	0.813514	64.2367	0.0765	1.22815	0.942723	1.6	0.136259	1.16789	0.879988	1.54997	0.289202	3.28365	1.34524	8.0152	0.02811	252	1.50386	502.496	0.0496723	241.369	-45.307	528.046	0.100075	756.132	-87.1868	1599.45	0.080006
ABLIM1	rs11196871	10	116433025	G	A	1.01829	0.673835	1.53881	0.9315	0.920443	0.593436	1.42764	0.7114	314180	1.16E-131	8.51E+141	0.9371	1.1271	0.843583	1.50589	0.425155	1.07183	0.78577	1.46203	0.670743	6.44227	3.22701	12.8611	0.928459	107.214	-222.817	437.244	0.524863	140.972	-220.683	502.626	0.445559	-167.162	-1510.6	1176.27	0.807516
ABLIM1	rs10885596	10	116434345	C	T	1.07259	0.727705	1.58094	0.7234	1.05787	0.699383	1.60012	0.79	1.55144	0.253114	9.50946	0.6351	1.14277	0.866875	1.50647	0.350464	1.10911	0.830396	1.48138	0.487189	2.6207	0.837101	8.2046	0.156817	-96.8962	-390.966	197.173	0.518951	-104.084	-408.2	200.032	0.502922	16.8876	-1865.48	1899.26	0.985984
ABLIM2	rs4696709	4	8017711	G	A	1.21804	0.897778	1.65255	0.2056	1.22963	0.855168	1.76805	0.2651	1.51361	0.634425	3.61118	0.3506	0.85593	0.697499	1.05035	0.130389	0.839168	0.653215	1.07806	0.167383	0.763209	0.44409	1.31164	0.308233	114.699	-162.251	391.649	0.417669	125.081	-169.146	419.307	0.405463	89.9962	-1243.5	1423.49	0.894864
ABLIM2	rs3749597	4	8018142	C	G	1.03211	0.643898	1.65439	0.8956	1.1203	0.670475	1.87192	0.6647	0.286015	0.0289072	2.82991	0.2849	0.91683	0.651084	1.29104	0.615293	0.895042	0.631454	1.26866	0.527883	3.38174	0.470319	24.3158	0.312442	-118.016	-354.537	118.504	0.328973	-119.904	-377.301	137.492	0.36205	-266.909	-1212.88	679.066	0.580715
ABLIM2	rs4696886	4	8018582	C	T	1.43151	0.946749	2.16449	0.0896	1.36535	0.867696	2.14844	0.1787	6.13742	0.712628	52.8578	0.0992	0.898573	0.697331	1.15789	0.40043	0.906318	0.671019	1.22413	0.517319	0.704822	0.313028	1.58699	0.370107	15.7933	-145.875	177.462	0.848302	-67.8755	-322.371	186.62	0.601588	125.163	-149.756	400.082	0.373021
ABLIM2	rs2292735	4	8018774	G	A	1.75059	1.05937	2.89283	0.0293	1.82015	1.06567	3.10878	0.0288	2.37703	0.244287	23.1297	0.4561	0.938663	0.702462	1.25429	0.655576	0.970246	0.696045	1.35247	0.856664	0.596118	0.191118	1.85935	0.326578	10.5875	-161.322	182.497	0.904011	-44.6359	-275.564	186.292	0.705104	158.313	-205.198	521.824	0.394095
ABLIM2	rs10008860	4	8020493	G	A	0.878429	0.68782	1.12186	0.2995	0.850626	0.592583	1.22103	0.3808	0.826	0.524838	1.29998	0.4091	1.06274	0.893238	1.2644	0.493426	1.05776	0.824583	1.35688	0.655767	1.12915	0.813498	1.56729	0.4738	86.2701	-94.905	267.445	0.351515	127.46	-101.574	356.493	0.276365	36.5971	-390.454	463.648	0.866737
ABLIM2	rs1317285	4	8031197	C	A	1.17279	0.782876	1.75689	0.4399	1.14164	0.735449	1.77216	0.5552	2.28338	0.397961	13.1014	0.3547	0.775441	0.590785	1.01781	0.0578465	0.751713	0.556974	1.01454	0.0551507	0.737371	0.274259	1.98249	0.524691	24.1995	-139.08	187.479	0.771667	120.055	-137.341	377.451	0.361446	-68.1494	-343.358	207.059	0.627827
ABLIM2	rs1878323	4	8031624	G	A	1.15038	0.896599	1.47598	0.2711	1.26365	0.88938	1.79541	0.1922	1.09322	0.665128	1.79683	0.7254	1.16796	0.982651	1.38822	0.080309	1.23951	0.967947	1.58726	0.0866495	1.20711	0.857832	1.69861	0.290843	-25.5205	-193.245	142.204	0.765762	-141.156	-370.996	88.6838	0.229763	213.578	-134.755	561.911	0.230525
ABLIM2	rs1574393	4	8035117	C	T	1.16882	0.773261	1.76673	0.4596	1.15719	0.741594	1.8057	0.5204	1.79689	0.284111	11.3647	0.5337	0.776209	0.585877	1.02837	0.0684127	0.754449	0.557825	1.02038	0.0600786	0.837125	0.270371	2.59191	0.729987	78.834	-86.9292	244.597	0.352115	136.61	-98.179	371.399	0.255149	41.7752	-283.957	367.507	0.801723
ABLIM2	rs7686189	4	8036523	C	T	1.31624	0.850761	2.0364	0.2177	1.2409	0.766367	2.00927	0.3805	5.38705	0.615519	47.1477	0.1287	0.830778	0.61567	1.12104	0.214736	0.751005	0.543602	1.03754	0.0733648	2.63191	1.07811	6.42509	0.0674732	90.6596	-90.9674	272.287	0.328796	120.871	-108.851	350.593	0.303347	87.1806	-349.431	523.792	0.695841
ABLIM2	rs7677869	4	8037759	C	T	1.1541	0.897439	1.48416	0.2646	1.3016	0.917434	1.84663	0.1402	1.0293	0.619571	1.70998	0.9113	1.17383	0.98044	1.40536	0.082916	1.19139	0.93014	1.52601	0.163066	1.30809	0.918153	1.86363	0.150281	104.725	-121.26	330.709	0.364545	75.5343	-178.93	329.999	0.561195	529.172	-243.991	1302.33	0.180911
ABLIM2	rs4696726	4	8043531	A	G	0.951203	0.729603	1.24011	0.7118	0.918555	0.64806	1.30195	0.6333	0.995258	0.547224	1.81012	0.9876	0.953534	0.791812	1.14829	0.614405	0.939752	0.736038	1.19985	0.617876	0.942461	0.618685	1.43568	0.77581	80.0904	-594.259	754.44	0.816109	80.0904	-594.259	754.44	0.816109	.	.	.	1
ABLIM2	rs3814062	4	8052414	T	C	0.742066	0.577049	0.954272	0.0205	0.696489	0.48094	1.00864	0.0561	0.646044	0.409045	1.02036	0.0615	1.17166	0.979049	1.40218	0.085271	1.18503	0.921219	1.52439	0.183079	1.30383	0.928799	1.83029	0.13715	45.7822	-231.456	323.02	0.746443	57.2446	-237.285	351.774	0.703549	-114.026	-1447.49	1219.44	0.867024
ABLIM2	rs13125250	4	8061011	T	C	1.15672	0.842409	1.58831	0.3686	1.08962	0.753433	1.5758	0.6486	2.17597	0.791564	5.98161	0.1324	0.979894	0.800604	1.19934	0.842219	1.04437	0.809186	1.3479	0.741227	0.710477	0.395534	1.27619	0.227696	46.3018	-189.906	282.51	0.701135	81.6129	-188.863	352.089	0.55475	-171.345	-946.845	604.155	0.665324
ABLIM2	rs1320076	4	8062531	C	T	1.18897	0.864615	1.635	0.2874	1.13066	0.779973	1.63901	0.5171	2.17597	0.791564	5.98161	0.1324	0.973738	0.795094	1.19252	0.794167	1.03373	0.800377	1.33512	0.800875	0.710477	0.395534	1.27619	0.227696	-158.592	-369.079	51.8951	0.140921	-145.757	-391.753	100.239	0.246546	-468.348	-1102.93	166.235	0.149198
ABLIM2	rs1317368	4	8062595	T	G	0.879428	0.442091	1.7494	0.7144	0.728267	0.342919	1.54664	0.4097	379069	7.82E-183	1.84E+193	0.9535	0.692299	0.429183	1.11672	0.101431	0.631464	0.359647	1.10872	0.0851802	0.671401	0.166354	2.70975	0.547943	40.4625	-139.412	220.337	0.659645	94.7862	-134.476	324.049	0.418468	-96.0115	-513.954	321.931	0.65289
ABLIM2	rs4696729	4	8066320	C	T	1.14332	0.901452	1.45008	0.2699	1.21233	0.844061	1.74127	0.2977	1.1834	0.768642	1.82196	0.4447	1.03229	0.877249	1.21472	0.702886	1.08966	0.843989	1.40685	0.508116	0.987942	0.734959	1.328	0.935637	3.35705	-166.138	172.852	0.969063	79.406	-153.395	312.207	0.504372	-160.037	-504.338	184.263	0.363096
ABLIM2	rs4696666	4	8070346	G	A	1.02223	0.709132	1.47356	0.9063	1.04952	0.698258	1.57749	0.8162	0.79936	0.210437	3.03643	0.7424	1.10559	0.849006	1.43972	0.461195	1.0822	0.814672	1.43757	0.58817	1.75431	0.65433	4.70343	0.319342	11.5004	-209.58	232.58	0.918871	-15.8164	-262.249	230.616	0.899994	292.32	-474.747	1059.39	0.455801
ABLIM2	rs11726230	4	8077137	G	T	0.855657	0.581726	1.25858	0.4288	0.900252	0.587574	1.37932	0.6295	0.345373	0.06732	1.77187	0.2031	1.24018	0.935841	1.64348	0.146003	1.32104	0.967732	1.80335	0.0879872	0.782691	0.198849	3.08075	0.682231	24.4286	-145.629	194.486	0.778506	-49.353	-296.689	197.983	0.69604	158.453	-150.782	467.688	0.316142
ABLIM2	rs2385904	4	8082370	G	A	1.07521	0.813872	1.42047	0.61	1.05163	0.743388	1.48768	0.7762	1.27926	0.640047	2.55684	0.486	1.00619	0.836539	1.21024	0.947929	1.06864	0.83828	1.3623	0.592388	0.833151	0.527348	1.31628	0.422069	-106.624	-325.237	111.988	0.339962	-183.08	-425.095	58.9356	0.139338	527.637	-245.54	1300.81	0.182183
ABLIM2	rs4696734	4	8086001	C	A	0.866873	0.670595	1.1206	0.2759	0.835947	0.590126	1.18417	0.3136	0.820935	0.481275	1.40031	0.4693	1.0337	0.850646	1.25614	0.740297	0.910572	0.714953	1.15971	0.448387	1.5568	1.05548	2.29624	0.0360003	-45.137	-204.426	114.152	0.579092	-50.6653	-314.344	213.014	0.706764	-70.9222	-330.858	189.013	0.593251
ABLIM2	rs1878324	4	8087955	C	T	0.841183	0.646379	1.0947	0.1987	0.817673	0.577143	1.15845	0.2579	0.766765	0.436319	1.34748	0.3563	1.02547	0.843194	1.24716	0.801971	0.943253	0.740888	1.20089	0.636566	1.38073	0.912319	2.08965	0.144674	9.52587	-168.996	188.048	0.916784	27.584	-203.194	258.362	0.814955	-38.2716	-456.348	379.805	0.857743
ABLIM2	rs6852834	4	8096368	A	G	0.848424	0.650461	1.10664	0.2259	0.802057	0.566006	1.13655	0.2154	0.837983	0.46667	1.50473	0.5542	1.15648	0.955307	1.40002	0.139354	1.11347	0.875154	1.41669	0.38179	1.50952	0.997451	2.28448	0.0666171	-15.8841	-238.691	206.923	0.888979	60.7203	-188.229	309.67	0.633003	-781.676	-1551.74	-11.6108	0.0476642
ABLIM2	rs2385916	4	8098872	T	C	1.26942	0.965497	1.66901	0.0881	1.23096	0.8707	1.74028	0.24	1.86977	0.959396	3.64399	0.0666	0.949509	0.788471	1.14344	0.583462	0.909527	0.713072	1.16011	0.445022	1.0137	0.680487	1.51008	0.947026	-15.455	-260.582	229.672	0.901744	-50.4188	-319.539	218.701	0.713762	392.939	-552.4	1338.28	0.415977
ABLIM2	rs6849076	4	8100612	A	G	0.837791	0.655566	1.07067	0.1579	0.818608	0.568666	1.17841	0.2821	0.748981	0.478215	1.17306	0.2073	1.04094	0.869552	1.24611	0.66348	0.966794	0.752994	1.2413	0.792429	1.22643	0.883178	1.7031	0.233851	-5.65168	-183.127	171.823	0.950278	-26.0113	-255.631	203.609	0.824462	50.6981	-351.195	452.591	0.804905
ABLIM2	rs1320062	4	8100796	G	A	1.26308	0.922753	1.72893	0.1454	1.19731	0.829767	1.72765	0.3362	2.56913	0.944763	6.98633	0.0651	0.954554	0.76712	1.18779	0.671996	0.878384	0.683605	1.12866	0.307927	1.52016	0.867879	2.66269	0.171684	-64.3697	-233.115	104.375	0.455323	-162.779	-401.905	76.3479	0.183275	59.3298	-262.671	381.331	0.718284
ABLIM2	rs1574414	4	8100955	G	T	0.993121	0.707993	1.39308	0.9681	0.994646	0.677509	1.46023	0.9782	0.969986	0.313173	3.00433	0.9579	0.995287	0.784504	1.2627	0.968902	0.993445	0.760136	1.29836	0.961522	1.00554	0.447185	2.26105	0.989377	-314.117	-749.22	120.986	0.158239	-314.117	-749.22	120.986	0.158239	.	.	.	1
ABLIM2	rs10222845	4	8105371	G	A	1.09707	0.858716	1.40158	0.4588	1.04267	0.722632	1.50443	0.8233	1.274	0.817215	1.98611	0.2856	0.914664	0.767796	1.08963	0.317117	0.814904	0.628707	1.05624	0.126752	1.00014	0.743252	1.34582	0.999251	8.39083	-159.226	176.008	0.921914	63.4017	-166.017	292.82	0.588505	-116.488	-475.06	242.083	0.52484
ABLIM2	rs6834025	4	8111181	A	T	0.982971	0.736955	1.31111	0.907	1.04033	0.734508	1.47348	0.8239	0.732619	0.340298	1.57724	0.4268	1.12176	0.912381	1.37918	0.279659	1.11753	0.876687	1.42454	0.370797	1.30517	0.745721	2.28432	0.370695	87.2558	-137.964	312.475	0.448313	80.3908	-166.828	327.609	0.524442	290.036	-557.448	1137.52	0.502946
ABLIM2	rs2076769	4	8112118	G	A	1.02234	0.802617	1.30221	0.858	0.897526	0.628225	1.28227	0.5528	1.2908	0.817024	2.03932	0.2745	0.8972	0.760657	1.05825	0.195841	0.876699	0.682058	1.12689	0.306473	0.837112	0.615129	1.1392	0.249728	116.057	-830.359	1062.47	0.810244	116.057	-830.359	1062.47	0.810244	.	.	.	1
ABLIM2	rs4696669	4	8113101	A	G	1.01391	0.792934	1.29647	0.9124	0.853567	0.600151	1.21399	0.3787	1.41809	0.873392	2.3025	0.1584	1.07808	0.912576	1.27359	0.378289	1.07356	0.840374	1.37146	0.569269	1.1678	0.852163	1.60036	0.342402	1.4219	-185.97	188.813	0.988145	-9.46906	-241.466	222.528	0.936299	48.1014	-423.309	519.512	0.841639
ABLIM2	rs16841624	4	8113729	C	T	0.879965	0.640248	1.20943	0.431	0.844061	0.580819	1.22661	0.3744	0.954301	0.374058	2.43462	0.922	0.964128	0.769221	1.20842	0.74702	0.95982	0.735642	1.25231	0.760028	0.940394	0.482591	1.83249	0.851349	80.1444	-133.713	294.002	0.463277	44.1573	-201.639	289.953	0.725031	463.15	-208.968	1135.27	0.177966
ABLIM2	rs6845573	4	8114400	C	T	0.920181	0.685999	1.2343	0.5791	0.946714	0.666519	1.3447	0.7599	0.713536	0.317027	1.60596	0.4152	1.08855	0.879383	1.34746	0.43884	1.07253	0.838833	1.37134	0.577481	1.3252	0.723432	2.42755	0.383222	15.3776	-185.616	216.371	0.880914	69.6966	-173.265	312.658	0.57442	-244.371	-796.735	307.994	0.386661
ABLIM2	rs17178569	4	8115660	G	A	0.95643	0.706445	1.29488	0.7733	0.900447	0.620362	1.30699	0.5815	1.19723	0.528128	2.71404	0.6666	1.06815	0.865988	1.3175	0.54139	1.06346	0.819407	1.3802	0.64901	1.19961	0.699338	2.05774	0.520045	126.09	-40.9969	293.176	0.1403	214.65	-34.8255	464.125	0.0928923	94.0886	-202.617	390.794	0.534778
ABLIM2	rs6829649	4	8121692	T	G	1.01288	0.686677	1.49404	0.9486	0.965103	0.629748	1.47904	0.8705	1.99499	0.379228	10.495	0.4153	0.8984	0.698324	1.1558	0.39661	0.937157	0.696008	1.26186	0.661236	0.542004	0.220279	1.33362	0.138051	32.7741	-136.993	202.541	0.705447	4.15593	-226.16	234.472	0.971813	136.264	-222.207	494.734	0.456901
ABLIM2	rs6842276	4	8126033	C	T	1.11742	0.878296	1.42164	0.3666	1.34546	0.920944	1.96566	0.1256	0.973207	0.64271	1.47365	0.898	0.864853	0.727642	1.02794	0.0990792	0.821255	0.6261	1.07724	0.161059	0.830444	0.62145	1.10972	0.201433	110.734	-68.4653	289.934	0.226938	111.923	-124.596	348.443	0.354535	211.718	-171.549	594.985	0.279944
ABLIM2	rs6826670	4	8131472	T	G	0.951564	0.729496	1.24123	0.7144	1.09026	0.772067	1.5396	0.6238	0.584317	0.313234	1.09001	0.0918	1.05824	0.866678	1.29215	0.579643	1.03334	0.811786	1.31536	0.789974	1.23765	0.765507	2.00099	0.399027	-64.2694	-482.3	353.761	0.763393	-64.2694	-482.3	353.761	0.763393	.	.	.	1
ABLIM2	rs6447849	4	8135459	C	T	0.897206	0.70183	1.14697	0.387	0.849396	0.575135	1.25444	0.4123	0.88371	0.584859	1.33527	0.5575	1.00863	0.846138	1.20233	0.923635	0.968256	0.738982	1.26866	0.816711	1.06544	0.795035	1.42783	0.678539	9.98966	-143.134	163.113	0.898349	13.6628	-236.25	263.576	0.914748	14.1488	-247.11	275.407	0.915546
ABLIM2	rs2292739	4	8140497	C	T	0.753409	0.58297	0.973676	0.0309	0.711771	0.503305	1.00658	0.055	0.639191	0.369033	1.10712	0.1109	0.969943	0.81595	1.153	0.726434	1.08157	0.850409	1.37556	0.523071	0.691012	0.452503	1.05524	0.0717238	46.0298	-124.865	216.925	0.597997	-61.7044	-297.527	174.118	0.608485	311.244	-27.2999	649.787	0.0726859
ABLIM2	rs1316348	4	8150567	G	C	1.16006	0.895637	1.50254	0.2611	1.10318	0.779657	1.56095	0.5795	1.5305	0.878217	2.66725	0.1337	0.986003	0.826783	1.17588	0.874996	0.944708	0.741268	1.20398	0.64765	1.06556	0.752837	1.5082	0.728325	0.138594	-199.83	200.108	0.998917	10.3929	-229.529	250.315	0.932403	-54.5339	-609.441	500.373	0.847403
ABLIM2	rs1316347	4	8150720	G	A	1.23049	0.949538	1.59457	0.1174	1.18941	0.839067	1.68604	0.3303	1.64032	0.946062	2.84404	0.0786	1.01273	0.848659	1.20851	0.888717	0.969964	0.759196	1.23924	0.807999	1.1155	0.793824	1.56752	0.534176	-43.57	-210.499	123.359	0.609374	-52.8787	-291.859	186.102	0.664871	-65.2285	-385.175	254.718	0.689781
ABLIM2	rs10938688	4	8153531	C	T	1.1874	0.916662	1.53811	0.1938	1.17794	0.832058	1.66762	0.3562	1.43739	0.829455	2.49089	0.1964	1.01499	0.851456	1.20992	0.868572	0.997073	0.781409	1.27226	0.9812	1.06936	0.755524	1.51355	0.71425	-69.1226	-308.257	170.012	0.571501	-93.809	-377.763	190.145	0.517854	-23.6502	-743.246	695.945	0.948686
ABLIM2	rs4696758	4	8157148	A	G	0.948551	0.744397	1.2087	0.6694	0.972153	0.665891	1.41927	0.8837	0.883376	0.580208	1.34495	0.5634	1.08841	0.918317	1.29	0.329121	1.15208	0.884783	1.50014	0.288859	1.08115	0.801977	1.4575	0.619414	-144.485	-356.412	67.4421	0.182605	-182.084	-418.869	54.7003	0.132942	12.7285	-706.871	732.328	0.97237
ABLIM2	rs1878519	4	8161681	C	T	0.814391	0.632783	1.04812	0.1113	0.744278	0.506008	1.09474	0.1342	0.791343	0.513049	1.22059	0.2904	1.01194	0.847541	1.20824	0.895663	0.98114	0.756044	1.27325	0.886667	1.07028	0.780973	1.46675	0.681362	-57.3119	-227.247	112.624	0.50917	-38.8653	-281.834	204.103	0.75413	-134.509	-452.927	183.908	0.408433
ABLIM2	rs1105616	4	8162016	T	G	0.734616	0.526305	1.02538	0.0704	0.668735	0.459592	0.97305	0.036	1.10457	0.3596	3.39285	0.8622	1.10468	0.877393	1.39083	0.403531	1.19282	0.907572	1.56773	0.212316	0.764971	0.340194	1.72014	0.497989	-73.2159	-293.463	147.031	0.51525	-87.7499	-359.71	184.21	0.527663	-118.185	-723.57	487.2	0.702294
ABLIM2	rs2138826	4	8167101	G	A	1.17601	0.885786	1.56132	0.2627	1.24905	0.877399	1.77812	0.2177	1.12755	0.553726	2.29601	0.7409	1.06563	0.869284	1.30634	0.542658	1.01095	0.792345	1.28987	0.930269	1.4642	0.894544	2.39662	0.15319	52.5359	-103.983	209.055	0.511186	61.6882	-215.201	338.578	0.662706	79.8513	-164.35	324.053	0.52214
ABLIM2	rs1517525	4	8170836	C	T	0.922436	0.648743	1.31159	0.6532	0.857941	0.582289	1.26409	0.4387	1.97607	0.482824	8.08753	0.3439	1.14426	0.893678	1.46511	0.292477	1.12815	0.856804	1.48543	0.394747	1.58771	0.705129	3.575	0.305036	-74.7517	-251.079	101.576	0.406772	-112.206	-342.978	118.565	0.341463	-44.8151	-432.403	342.773	0.82089
ABLIM2	rs4696763	4	8171565	A	G	1.14529	0.878814	1.49257	0.3158	1.16145	0.813087	1.65906	0.411	1.24525	0.726995	2.13296	0.4248	0.913625	0.755724	1.10452	0.349297	0.871308	0.674762	1.12511	0.293765	0.942447	0.65351	1.35913	0.74395	-245.67	-546.174	54.8334	0.110268	-227.54	-539.286	84.2061	0.153728	-1315.94	-3192.43	560.551	0.170447
ABLIM2	rs13144749	4	8172404	G	A	0.807732	0.590907	1.10412	0.1812	0.83064	0.58263	1.18422	0.3056	0.488517	0.174659	1.36636	0.1728	1.0808	0.8599	1.35846	0.507865	1.08058	0.840349	1.38948	0.547146	1.21202	0.541466	2.71301	0.67948	5.69103	-162.247	173.629	0.947094	-42.3851	-290.552	205.782	0.738075	81.0362	-220.604	382.677	0.59894
ABLIM2	rs4696765	4	8176687	T	C	0.958294	0.752676	1.22008	0.7297	1.06062	0.727015	1.54731	0.7602	0.819267	0.539282	1.24461	0.3506	0.962091	0.800184	1.15676	0.680645	0.828981	0.634888	1.08241	0.174071	1.13839	0.843538	1.53631	0.40279	-159.017	-436.067	118.034	0.261621	-128.862	-423.515	165.79	0.392121	-1036.76	-2365.93	292.416	0.127506
ABLIM2	rs1104756	4	8181757	A	C	1.04101	0.737499	1.46942	0.8193	0.978878	0.669174	1.43192	0.9125	2.28986	0.577014	9.08725	0.2393	1.05068	0.829434	1.33095	0.688323	1.02934	0.789433	1.34216	0.832221	1.34186	0.631442	2.85155	0.466235	-46.8108	-203.034	109.412	0.557529	-70.358	-320.178	179.462	0.581433	-60.2514	-336.418	215.915	0.669296
ABLIM2	rs4422405	4	8190857	A	G	1.04564	0.75064	1.45657	0.792	1.05052	0.726532	1.51898	0.7934	1.0614	0.330572	3.40797	0.9203	1.09654	0.876499	1.37182	0.424679	1.14942	0.888326	1.48725	0.293385	0.858912	0.38101	1.93625	0.687791	65.2252	-92.9842	223.435	0.419786	-7.98978	-269.712	253.733	0.952333	184.367	-75.2226	443.956	0.165077
ABLIM2	rs4696769	4	8199058	G	A	0.996453	0.774446	1.2821	0.978	0.929075	0.641828	1.34488	0.6968	1.10724	0.698941	1.75405	0.6645	0.976496	0.823584	1.1578	0.783721	1.01385	0.78334	1.3122	0.916492	0.904952	0.659642	1.24149	0.531509	1.05313	-164.412	166.518	0.990056	51.5676	-196.575	299.71	0.684103	-69.3055	-363.798	225.187	0.644986
ABLIM2	rs12506374	4	8205433	T	C	1.42975	0.979888	2.08614	0.0642	1.46819	0.974736	2.21144	0.0667	1.69154	0.362524	7.89271	0.5038	1.19447	0.924576	1.54316	0.181481	1.16876	0.889779	1.53522	0.268301	2.14648	0.797804	5.7751	0.17887	-4.59828	-228.484	219.288	0.96792	-4.88252	-255.404	245.639	0.969558	-8.41762	-785.467	768.632	0.983076
ABLIM2	rs6816775	4	8207881	T	G	1.19856	0.875429	1.64095	0.259	1.22305	0.850692	1.7584	0.2775	1.33209	0.508651	3.48857	0.5596	0.929472	0.741895	1.16447	0.522582	0.865097	0.673771	1.11075	0.252984	1.56263	0.827833	2.94965	0.20229	50.9866	-198.42	300.393	0.688973	53.0519	-222.204	328.308	0.705908	106.92	-839.511	1053.35	0.824931
ABLIM2	rs7660199	4	8208609	A	G	1.08885	0.851336	1.39262	0.4981	1.19186	0.836754	1.69767	0.3312	1.00067	0.622555	1.60843	0.9978	1.03097	0.863787	1.2305	0.736513	1.00402	0.782207	1.28875	0.974828	1.10824	0.79564	1.54365	0.547944	107.584	-58.2044	273.373	0.204522	93.5735	-142.537	329.684	0.437983	229.857	-91.0366	550.75	0.161499
ABLIM2	rs1533508	4	8209251	A	G	1.16486	0.91347	1.48543	0.2191	1.04769	0.717222	1.53041	0.8097	1.48911	0.976646	2.27048	0.0648	1.1105	0.940636	1.31105	0.216351	1.12737	0.863997	1.47104	0.373296	1.18079	0.893883	1.55977	0.248512	-13.0837	-280.727	254.56	0.923741	7.49763	-275.283	290.278	0.958594	-492.766	-1826.65	841.122	0.469665
ABLIM3	rs4579247	5	148500405	C	T	1.13451	0.85405	1.50708	0.3841	1.19284	0.841354	1.69117	0.3226	1.06477	0.514888	2.20191	0.8656	1.0512	0.853163	1.29522	0.643132	1.00309	0.78604	1.28007	0.980238	1.40974	0.834517	2.38147	0.223491	.	.	.	1	.	.	.	1	.	.	.	1
ABLIM3	rs4147470	5	148508299	T	C	1.10713	0.868604	1.41115	0.4114	1.10629	0.748854	1.63433	0.6121	1.19009	0.794398	1.78288	0.3991	1.0226	0.85837	1.21825	0.802371	0.935478	0.709271	1.23383	0.64411	1.13253	0.85823	1.4945	0.383681	-59.7065	-298.146	178.733	0.623978	-67.4147	-327.576	192.746	0.611954	-48.1112	-990.476	894.254	0.920368
ABLIM3	rs4546368	5	148519292	T	C	1.07106	0.835508	1.37302	0.5882	1.10573	0.763699	1.60095	0.5947	1.07867	0.690021	1.68622	0.7399	1.02482	0.856868	1.2257	0.788638	0.966204	0.744215	1.25441	0.798061	1.13379	0.832023	1.54501	0.432383	-62.7864	-239.233	113.66	0.486135	-95.5702	-325.136	133.995	0.41525	-31.7799	-426.389	362.83	0.874696
ABLIM3	rs9325132	5	148528199	C	T	1.02289	0.743492	1.40727	0.8895	1.06029	0.733828	1.53199	0.7553	0.812615	0.298908	2.20919	0.6845	1.23841	0.983905	1.55875	0.0740124	1.25366	0.967596	1.62429	0.0909484	1.46448	0.690021	3.10816	0.352235	89.6228	-95.2466	274.492	0.342879	87.8387	-142.722	318.399	0.455893	202.777	-255.091	660.646	0.38616
ABLIM3	rs9325134	5	148531357	A	G	0.991292	0.772862	1.27145	0.9451	1.02799	0.718229	1.47135	0.8801	0.923803	0.576209	1.48108	0.7422	1.00679	0.838619	1.2087	0.942156	0.939574	0.731317	1.20714	0.629708	1.15247	0.821483	1.61681	0.418973	29.0985	-154.307	212.504	0.75607	-59.1538	-289.846	171.539	0.615675	394.985	-49.6707	839.641	0.0828299
ABLIM3	rs4362930	5	148540101	T	C	0.992195	0.773661	1.27246	0.9508	1.02799	0.718229	1.47135	0.8801	0.926936	0.578422	1.48544	0.7527	1.00679	0.838619	1.2087	0.942156	0.939574	0.731317	1.20714	0.629708	1.15247	0.821483	1.61681	0.418973	119.262	-193.423	431.947	0.455381	128.438	-196.665	453.542	0.439421	16.8876	-1865.48	1899.26	0.985984
ABLIM3	rs6887628	5	148543173	C	A	1.02856	0.797699	1.32622	0.8282	1.07012	0.750058	1.52675	0.7087	0.97475	0.589269	1.6124	0.9207	1.03253	0.855285	1.2465	0.740145	0.927016	0.723021	1.18857	0.551058	1.34424	0.942835	1.91654	0.114883	-69.6147	-236.679	97.4498	0.414822	-146.91	-385.421	91.6007	0.22841	8.18433	-310.868	327.236	0.959939
ABLIM3	rs7720260	5	148556445	T	C	0.858369	0.671702	1.09691	0.2227	0.889592	0.603261	1.31183	0.5552	0.739575	0.489009	1.11853	0.1535	1.01865	0.855354	1.21312	0.835945	0.972832	0.74402	1.27201	0.841632	1.09162	0.812779	1.46611	0.563416	137.114	-31.8767	306.105	0.112958	164.69	-67.7802	397.161	0.166136	205.785	-138.164	549.734	0.241978
ABLIM3	rs4705331	5	148556889	A	G	1.09069	0.847564	1.40357	0.5002	1.16543	0.813354	1.66991	0.4045	1.043	0.644502	1.68788	0.864	1.01598	0.840553	1.22802	0.869959	0.877213	0.681587	1.12899	0.311899	1.36256	0.97326	1.90756	0.082092	15.7185	-190.176	221.613	0.88117	-60.5858	-301.055	179.884	0.621845	523.034	-81.1156	1127.18	0.090905
ABLIM3	rs4705332	5	148557169	T	C	1.08672	0.844555	1.39831	0.5182	1.15063	0.803409	1.64791	0.4443	1.05255	0.650519	1.70305	0.8348	1.01598	0.840553	1.22802	0.869959	0.877213	0.681587	1.12899	0.311899	1.36256	0.97326	1.90756	0.082092	186.889	-293.418	667.196	0.446352	150.672	-383.24	684.584	0.580647	993.532	-885.05	2872.11	0.300867
ABLIM3	rs4277904	5	148559329	A	G	1.09913	0.853524	1.41542	0.4641	1.15063	0.803409	1.64791	0.4443	1.09587	0.675521	1.77778	0.7109	1.01598	0.840553	1.22802	0.869959	0.877213	0.681587	1.12899	0.311899	1.36256	0.97326	1.90756	0.082092	-98.6358	-257.962	60.6901	0.226053	-29.4561	-265.369	206.457	0.806857	-303.767	-603.349	-4.18533	0.0479055
ABLIM3	rs2918281	5	148570615	A	G	1.04748	0.817535	1.3421	0.7139	1.0535	0.730108	1.52015	0.7807	1.07786	0.68612	1.69327	0.745	0.954375	0.798393	1.14083	0.607665	0.884982	0.68465	1.14393	0.354106	1.03561	0.75598	1.41867	0.829993	-72.8973	-241.315	95.5201	0.397	-132.764	-364.354	98.8265	0.262192	-11.8223	-356.656	333.012	0.946476
ABLIM3	rs2918268	5	148586948	T	C	0.943204	0.739024	1.2038	0.6387	1.08741	0.742896	1.59169	0.6666	0.760046	0.499135	1.15734	0.2015	0.945701	0.79193	1.12933	0.537217	0.9409	0.720535	1.22866	0.660244	0.913086	0.66647	1.25096	0.567792	-25.5613	-194.721	143.598	0.767331	-11.2626	-241.208	218.682	0.923593	-87.5619	-446.252	271.128	0.632711
ABLIM3	rs1465850	5	148591399	G	T	0.906001	0.712175	1.15258	0.4219	1.04854	0.725324	1.51578	0.8011	0.685198	0.44512	1.05476	0.0864	0.943284	0.792463	1.12281	0.510742	0.969287	0.7492	1.25403	0.813722	0.859879	0.618927	1.19463	0.36036	146.984	-30.6656	324.633	0.106059	173.445	-56.4141	403.304	0.140335	237.008	-180.123	654.138	0.266437
ABLIM3	rs998583	5	148592811	C	A	0.920274	0.721313	1.17412	0.5041	1.07333	0.733928	1.56968	0.7153	0.717196	0.470779	1.09259	0.1223	0.957674	0.80204	1.14351	0.632009	0.962588	0.738004	1.25552	0.780805	0.920097	0.669807	1.26391	0.604088	816.97	-269.484	1903.42	0.141707	816.97	-269.484	1903.42	0.141707	.	.	.	1
ABLIM3	rs10073851	5	148603409	G	A	0.929626	0.728901	1.18563	0.5568	0.953883	0.644963	1.41077	0.8131	0.859601	0.573609	1.28818	0.4639	0.953725	0.801572	1.13476	0.593029	0.925753	0.70692	1.21233	0.577249	0.956268	0.712172	1.28403	0.762484	57.0471	-108.391	222.485	0.499719	-23.5007	-265.203	218.202	0.849007	234.086	-71.6682	539.839	0.134651
ABLIM3	rs9325136	5	148607444	A	G	1.0747	0.842553	1.37081	0.562	1.14211	0.761121	1.71381	0.5213	1.06453	0.720208	1.57346	0.7539	1.05539	0.887085	1.25562	0.542918	1.04573	0.778799	1.40416	0.762484	1.09728	0.838841	1.43534	0.501076	63.9281	-102.697	230.554	0.452728	28.5403	-209.735	266.815	0.81457	182.472	-135.601	500.545	0.261852
ABLIM3	rs2304609	5	148607695	C	T	0.892024	0.70348	1.1311	0.3461	0.897416	0.616874	1.30554	0.5717	0.808434	0.535709	1.22	0.3116	0.932594	0.787008	1.10511	0.419817	0.916132	0.7071	1.18696	0.509703	0.90307	0.667197	1.22233	0.505012	54.8718	-163.293	273.036	0.62244	104.025	-143.067	351.116	0.410024	-283.582	-1002.38	435.211	0.440049
ABLIM3	rs2289285	5	148611444	C	T	1.26712	0.833024	1.92743	0.2691	1.42455	0.90162	2.25076	0.1301	0.363623	0.0620776	2.12994	0.2625	0.844801	0.642596	1.11063	0.216869	0.858724	0.638896	1.15419	0.305774	0.474557	0.119499	1.88457	0.218013	6.15426	-167.319	179.627	0.944617	38.8714	-191.459	269.202	0.741075	-77.0481	-458.974	304.878	0.692864
ABLIM3	rs1438688	5	148619254	C	T	0.917703	0.722281	1.166	0.4824	1.00067	0.691477	1.44812	0.9971	0.76341	0.499181	1.1675	0.2135	0.929082	0.780481	1.10598	0.407494	0.908623	0.702434	1.17534	0.46812	0.905768	0.659097	1.24476	0.537625	63.868	-101.958	229.694	0.45098	110.652	-132.676	353.98	0.373574	42.093	-262.238	346.424	0.786529
ARHGEF12	rs3809059	11	119711372	A	T	0.933772	0.734213	1.18757	0.5767	1.03142	0.707274	1.50412	0.8724	0.785838	0.518801	1.19032	0.2558	0.962767	0.812384	1.14099	0.660829	0.990911	0.761238	1.28988	0.94602	0.90032	0.665811	1.21743	0.490815	-113.47	-285.864	58.9244	0.198146	-216.21	-446.631	14.2113	0.0670126	30.0557	-333.935	394.047	0.871553
ARHGEF12	rs4938800	11	119714595	G	A	1.04019	0.734371	1.47337	0.8246	1.12223	0.764712	1.64691	0.5559	0.446096	0.110487	1.80113	0.2575	1.10508	0.862442	1.41597	0.433742	1.10924	0.852371	1.44353	0.443693	1.20103	0.386977	3.72757	0.778795	-102.855	-359.054	153.343	0.432056	-96.7231	-373.468	180.021	0.493924	-360.208	-1450.23	729.815	0.517738
ARHGEF12	rs7932658	11	119716421	G	A	1.03753	0.814566	1.32152	0.7655	1.15063	0.807328	1.6399	0.438	0.901806	0.569344	1.42841	0.6598	0.964946	0.812822	1.14554	0.682152	0.956061	0.745132	1.2267	0.72603	0.949647	0.686282	1.31408	0.749903	92.9373	-159.895	345.77	0.471871	28.5671	-251.879	309.014	0.841906	974.621	35.3774	1913.87	0.0429616
ARHGEF12	rs632137	11	119752242	G	A	0.969226	0.644572	1.4574	0.8807	1.00479	0.652182	1.54805	0.9827	0.392905	0.0402117	3.83904	0.4222	0.946121	0.704692	1.27026	0.705703	0.945973	0.697978	1.28208	0.714421	0.871193	0.123225	6.15928	0.879877	-62.7114	-247.538	122.116	0.506614	-128.878	-362.219	104.463	0.279997	109.434	-347.428	566.296	0.639107
ARHGEF12	rs1892894	11	119759893	C	T	1.03874	0.81732	1.32013	0.7562	1.14151	0.799814	1.62919	0.4662	0.925136	0.590127	1.45033	0.7346	0.974208	0.822596	1.15376	0.761355	0.974654	0.758907	1.25173	0.841379	0.951597	0.693315	1.3061	0.753933	109.694	-150.047	369.435	0.408555	88.2785	-185.239	361.796	0.527541	788.711	-541.454	2118.88	0.24621
ARHGEF12	rs622373	11	119762054	T	C	0.958732	0.747594	1.2295	0.7399	1.07729	0.761134	1.52477	0.6747	0.716223	0.430171	1.19249	0.2	0.992574	0.826554	1.19194	0.936298	0.987041	0.773607	1.25936	0.916537	0.999464	0.680436	1.46807	0.997819	-23.7033	-188.439	141.033	0.778149	-3.80986	-244.314	236.694	0.975254	-76.1107	-383.02	230.798	0.627323
ARHGEF12	rs6589812	11	119783568	T	C	1.05165	0.826068	1.33884	0.6829	1.14627	0.801591	1.63916	0.4547	0.959213	0.610354	1.50747	0.8568	0.966233	0.814537	1.14618	0.692306	0.955282	0.742291	1.22939	0.724666	0.954618	0.695193	1.31085	0.769839	1908.95	40.6072	3777.29	0.0462351	1908.95	40.6072	3777.29	0.0462351	.	.	.	1
ARHGEF12	rs11217861	11	119793269	C	T	0.898242	0.68163	1.18369	0.4463	0.875647	0.617558	1.2416	0.4564	0.864107	0.440197	1.69624	0.6714	0.889773	0.735787	1.07599	0.222762	0.899109	0.703754	1.14869	0.393341	0.730604	0.452251	1.18028	0.178892	-131.936	-394.242	130.371	0.325104	-211.96	-505.467	81.5468	0.158109	476.182	-468.605	1420.97	0.324119
ARHGEF12	rs6589813	11	119798699	A	G	1.04473	0.82177	1.32819	0.721	1.13573	0.796021	1.62041	0.483	0.950508	0.604961	1.49343	0.8258	0.974453	0.823003	1.15377	0.763221	0.973189	0.757959	1.24954	0.832072	0.954318	0.695198	1.31002	0.768049	-33.1777	-196.25	129.895	0.690383	-53.0827	-303.807	197.642	0.678501	-32.5454	-316.696	251.605	0.822549
ARHGEF12	rs723937	11	119817955	C	T	1.04835	0.823703	1.33425	0.7014	1.1621	0.812764	1.66158	0.4106	0.928994	0.592473	1.45666	0.7484	0.966398	0.814556	1.14654	0.694077	0.957996	0.744466	1.23277	0.740981	0.951597	0.693315	1.3061	0.753933	-37.0463	-256.86	182.767	0.741412	-41.7131	-286.052	202.625	0.738184	-40.9249	-816.683	734.833	0.917724
ARHGEF12	rs766894	11	119834067	A	G	0.920887	0.698927	1.21334	0.5583	0.911259	0.642735	1.29197	0.6021	0.864107	0.440197	1.69624	0.6714	0.894826	0.74025	1.08168	0.245378	0.907676	0.710735	1.15919	0.436331	0.730604	0.452251	1.18028	0.178892	33.0935	-127.416	193.603	0.686457	6.51628	-223.124	236.156	0.955689	128.419	-203.924	460.762	0.449508
ARHGEF12	rs673974	11	119848013	G	A	1.09283	0.562436	2.12342	0.7935	1.09283	0.562436	2.12342	0.7935	.	.	.	1	0.82723	0.523546	1.30707	0.403767	0.82723	0.523546	1.30707	0.403767	1	1	1	1	-112.557	-276.372	51.2571	0.179216	-161.451	-393.638	70.7364	0.174072	-126.268	-451.384	198.848	0.447199
ARHGEF12	rs10790383	11	119849735	C	T	1.07533	0.844601	1.3691	0.5558	1.20974	0.844743	1.73245	0.2992	0.954387	0.609718	1.4939	0.8383	0.955652	0.804125	1.13573	0.606168	0.931179	0.721836	1.20123	0.584603	0.958535	0.700047	1.31247	0.788133	-31.89	-242.81	179.03	0.767201	7.42972	-238.422	253.281	0.952812	-340.729	-976.486	295.028	0.294466
ARHGEF12	rs11217881	11	119849760	A	G	0.920887	0.698927	1.21334	0.5583	0.911259	0.642735	1.29197	0.6021	0.864107	0.440197	1.69624	0.6714	0.894826	0.74025	1.08168	0.245378	0.907676	0.710735	1.15919	0.436331	0.730604	0.452251	1.18028	0.178892	-8.54417	-173.302	156.213	0.919116	-29.6338	-260.233	200.965	0.801332	27.4574	-309.089	364.004	0.873075
ARHGEF12	rs11217883	11	119850213	A	G	0.920887	0.698927	1.21334	0.5583	0.911259	0.642735	1.29197	0.6021	0.864107	0.440197	1.69624	0.6714	0.894826	0.74025	1.08168	0.245378	0.907676	0.710735	1.15919	0.436331	0.730604	0.452251	1.18028	0.178892	40.0877	-116.55	196.725	0.616355	-12.3009	-261.585	236.983	0.923025	133.335	-136.095	402.766	0.33295
ARHGEF12	rs2276035	11	119851569	C	T	1.22262	0.876089	1.70622	0.2377	1.32195	0.896399	1.94953	0.1597	0.964377	0.350389	2.65425	0.9441	1.1488	0.915139	1.44211	0.239137	1.16839	0.897725	1.52066	0.251791	1.23603	0.610544	2.5023	0.569086	22.7703	-162.989	208.53	0.810319	113.553	-120.494	347.599	0.342511	-242.075	-655.961	171.811	0.252684
ARHGEF12	rs503473	11	119860439	A	G	0.952273	0.748723	1.21116	0.6903	1.05265	0.724626	1.52916	0.7878	0.806992	0.529693	1.22946	0.3186	0.9776	0.823537	1.16048	0.795384	0.987577	0.76008	1.28317	0.925688	0.94834	0.699457	1.28578	0.727305	-82.1307	-282.413	118.151	0.42226	-115.615	-350.315	119.085	0.335165	16.4071	-562.083	594.897	0.95571
ARHGEF12	rs11217889	11	119861526	C	G	0.918182	0.696845	1.20982	0.5444	0.906984	0.639702	1.28594	0.5839	0.864107	0.440197	1.69624	0.6714	0.89568	0.740989	1.08266	0.249384	0.909102	0.711847	1.16102	0.443838	0.730604	0.452251	1.18028	0.178892	0.531411	-240.113	241.175	0.99655	47.1452	-222.604	316.895	0.732203	-460.94	-1308.81	386.933	0.287601
CDC42	rs2473323	1	22261913	A	C	0.985802	0.245032	3.96604	0.984	0.971806	0.0600405	15.7295	0.984	0.971806	0.0600405	15.7295	0.984	2.65895	1.0013	7.06084	0.146348	7.07002	1.0026	49.8554	0.146348	7.07002	1.0026	49.8554	0.146348	-18.3682	-252.019	215.283	0.877661	-39.2507	-305.596	227.095	0.772929	130.411	-645.204	906.026	0.741998
CDC42	rs2473322	1	22262658	A	C	1.73212	1.0343	2.90075	0.0373	1.82794	1.06995	3.12291	0.0277	0.870965	0.0538851	14.0778	0.9225	1.13736	0.819187	1.57911	0.448947	1.11242	0.797105	1.55246	0.536033	6.36404	0.892733	45.3674	0.160679	-90.1045	-262.4	82.1912	0.30629	-87.7213	-321.469	146.027	0.462652	-178.026	-531.319	175.267	0.32422
CDC42	rs2056975	1	22281113	C	T	1.73308	1.04426	2.87624	0.0338	1.82509	1.07923	3.08641	0.0252	0.866053	0.0535873	13.9967	0.9194	1.15773	0.83914	1.59728	0.380541	1.13356	0.817657	1.57151	0.458386	6.4259	0.902675	45.7443	0.159237	50.4995	-114.737	215.736	0.549672	102.97	-135.533	341.473	0.3982	4.08465	-308.621	316.79	0.979594
CDC42	rs2056974	1	22281680	T	A	1.37645	1.02955	1.84025	0.0315	1.50822	1.05782	2.15039	0.0236	1.36867	0.645983	2.89988	0.413	0.876958	0.715844	1.07433	0.200783	0.8067	0.63251	1.02886	0.0824629	1.10213	0.682608	1.77948	0.706865	18.6179	-140.952	178.188	0.81929	87.8684	-154.257	329.994	0.477527	-63.5085	-351.548	224.531	0.665981
CDC42	rs2268177	1	22287996	A	T	1.03927	0.746379	1.4471	0.8197	1.10408	0.750574	1.62409	0.6152	0.725333	0.262145	2.00693	0.5366	0.871856	0.690749	1.10045	0.241508	0.852946	0.655659	1.1096	0.231269	0.873687	0.413234	1.8472	0.700853	72.8937	-88.7814	234.569	0.377658	63.849	-168.435	296.133	0.590507	162.488	-155.742	480.717	0.317845
CDK5	rs2069459	7	150382522	G	T	1.06226	0.831544	1.35698	0.629	1.22362	0.862792	1.73534	0.2581	0.859346	0.529498	1.39467	0.5398	1.08044	0.906414	1.28787	0.3894	1.09484	0.854311	1.40309	0.472622	1.12867	0.802609	1.58719	0.492671	-39.3528	-271.815	193.109	0.7403	-6.17148	-263.97	251.627	0.962612	-456.9	-1303.32	389.521	0.29101
CDK5	rs1549760	7	150386771	C	T	0.920738	0.698038	1.21449	0.5591	0.934826	0.658555	1.327	0.7062	0.783822	0.396291	1.55032	0.4842	1.24422	1.01227	1.52933	0.0414996	1.20957	0.945277	1.54776	0.132935	1.8142	1.09118	3.01629	0.0346236	-81.1912	-262.679	100.297	0.381368	-75.255	-305.88	155.37	0.523005	-199.352	-635.432	236.727	0.371059
CFL1	rs635375	11	65378570	A	G	0.989365	0.763452	1.28213	0.9356	0.981948	0.693285	1.3908	0.9183	0.997316	0.573698	1.73373	0.9924	0.981172	0.817817	1.17716	0.83719	1.0049	0.787131	1.28292	0.968687	0.901792	0.602077	1.35071	0.611297	94.4846	-121.289	310.258	0.391521	119.699	-123.567	362.965	0.335713	4.22058	-715.38	723.821	0.990837
CFL1	rs665306	11	65380600	C	T	0.987332	0.761523	1.2801	0.9234	0.985911	0.697797	1.39298	0.9359	0.978129	0.558186	1.71401	0.9384	0.988053	0.823704	1.18519	0.896682	1.0144	0.796882	1.29128	0.90754	0.909024	0.603196	1.36991	0.632282	-65.1579	-232.29	101.974	0.44547	-115.162	-359.159	128.836	0.355764	-37.6533	-344.665	269.359	0.810218
CFL2	rs10132688	14	34254898	T	C	1.22673	0.962165	1.56404	0.0998	1.34358	0.906357	1.99172	0.142	1.28806	0.86128	1.92631	0.2182	1.07234	0.905738	1.26959	0.417439	1.14357	0.855973	1.52779	0.358462	1.06212	0.8097	1.39322	0.669215	-133.046	-396.905	130.813	0.323908	-95.7166	-392.415	200.982	0.527729	-733.117	-1675.53	209.292	0.128517
CHP	rs6492995	15	39317003	T	C	0.934285	0.73108	1.19397	0.5872	0.866472	0.609994	1.23079	0.4238	1.0078	0.623431	1.62913	0.9747	0.977537	0.82344	1.16047	0.794259	0.964057	0.755665	1.22992	0.769136	0.98129	0.697133	1.38127	0.913036	142.373	-96.1773	380.922	0.243138	161.503	-105.559	428.565	0.236962	170.2	-677.753	1018.15	0.694333
CHP	rs2164996	15	39323915	G	A	1.11496	0.876924	1.4176	0.3749	1.15796	0.774309	1.73171	0.4754	1.15862	0.786619	1.70653	0.4565	1.05762	0.895841	1.24861	0.508059	1.1374	0.850905	1.52036	0.379	1.03287	0.792361	1.34638	0.812646	-127.839	-298.174	42.4963	0.142471	-187.102	-415.698	41.4937	0.10985	-112.524	-481.733	256.685	0.550782
CHP	rs6492997	15	39328462	G	A	0.935631	0.735558	1.19012	0.588	0.891442	0.605851	1.31166	0.56	0.939962	0.627381	1.40828	0.7641	0.949009	0.804298	1.11976	0.534983	0.970761	0.744879	1.26514	0.827572	0.886471	0.66447	1.18264	0.407509	188.418	-3.02988	379.865	0.0547971	150.948	-79.5324	381.428	0.200379	597.464	86.6872	1108.24	0.0226493
CHP	rs6492998	15	39333922	A	G	1.07013	0.83988	1.36351	0.5836	1.05238	0.724392	1.52889	0.7889	1.15336	0.75361	1.76516	0.5114	1.06609	0.902896	1.25879	0.450664	1.12421	0.863746	1.46321	0.380269	1.05232	0.787022	1.40706	0.735621	142.698	-59.1993	344.596	0.167171	131.149	-105.385	367.683	0.278175	360.138	-199.871	920.148	0.208654
CXCL12	rs266089	10	44189432	G	A	0.789367	0.541534	1.15062	0.2192	0.751868	0.504588	1.12033	0.1616	1.52373	0.240535	9.65249	0.6549	0.84335	0.644679	1.10324	0.204749	0.832844	0.623969	1.11164	0.206978	0.810039	0.262385	2.50077	0.675762	35.6127	-127.874	199.099	0.66976	67.6567	-197.267	332.581	0.617103	26.4161	-241.332	294.164	0.846813
CXCL12	rs197452	10	44190245	C	T	1.06841	0.763641	1.49482	0.6995	1.00722	0.676372	1.4999	0.9718	1.72683	0.616631	4.83588	0.2989	1.23282	0.989778	1.53554	0.0705383	1.32024	1.00022	1.74265	0.0550562	1.26241	0.689376	2.31176	0.466614	-90.5548	-257.108	75.9981	0.287547	-109.486	-345.058	126.087	0.363153	-135.991	-461.05	189.069	0.412962
CXCL12	rs266087	10	44191067	G	A	1.2747	0.98818	1.6443	0.0622	1.36048	0.959482	1.92907	0.0846	1.40361	0.830216	2.37303	0.2062	1.17519	0.979777	1.40958	0.0837235	1.12914	0.882209	1.44519	0.332716	1.46112	1.0348	2.06308	0.0400445	-63.1917	-315.883	189.5	0.624434	-72.2222	-344.248	199.804	0.603235	-16.3585	-1107.24	1074.52	0.976574
CXCL12	rs2297630	10	44191553	G	A	0.924772	0.702181	1.21792	0.578	1.00511	0.711879	1.41914	0.9769	0.617453	0.312711	1.21917	0.1654	0.99268	0.814075	1.21047	0.942016	1.00876	0.792427	1.28415	0.943554	0.918613	0.545593	1.54667	0.737269	109.832	-183.758	403.421	0.464069	70.5808	-257.757	398.919	0.673859	730.91	-353.58	1815.4	0.187658
CXCL12	rs2839695	10	44193854	T	C	0.964513	0.720111	1.29186	0.8086	0.974889	0.681223	1.39515	0.8894	0.874108	0.40314	1.89529	0.7334	0.933751	0.749108	1.1639	0.539508	0.872293	0.676616	1.12456	0.288607	1.31832	0.736571	2.35955	0.372651	120.998	-92.0487	334.044	0.266643	107.969	-131.045	346.982	0.376749	398.226	-319.782	1116.23	0.277991
CXCL12	rs4948878	10	44194826	A	G	0.62628	0.315684	1.24246	0.1812	0.502588	0.235482	1.07267	0.0759	81870.1	6.08E-113	1.10E+122	0.9345	0.763563	0.455442	1.28014	0.281802	0.671003	0.37534	1.19957	0.151157	2.01064	0.507472	7.96631	0.400031	6.87649	-252.263	266.016	0.95856	34.8287	-245.607	315.265	0.807866	-405.043	-1494.84	684.752	0.466966
CXCL12	rs2839692	10	44194872	T	C	0.943889	0.704522	1.26458	0.6989	0.942638	0.658502	1.34937	0.747	0.878723	0.405166	1.90577	0.7436	0.936291	0.750891	1.16747	0.556366	0.875269	0.678303	1.12943	0.30256	1.31418	0.734195	2.35232	0.37792	54.1408	-120.931	229.213	0.545011	12.7565	-238.292	263.805	0.920752	175.769	-159.014	510.552	0.304506
CXCL12	rs10793537	10	44196585	G	C	0.71769	0.376862	1.36676	0.3133	0.606639	0.300291	1.22551	0.1641	81140.1	7.90E-113	8.33E+121	0.9345	0.835229	0.52133	1.33813	0.439468	0.759375	0.450349	1.28045	0.281558	1.9943	0.503013	7.90679	0.404306	41.1302	-116.2	198.46	0.608802	-0.429908	-250.826	249.966	0.997318	122.512	-148.194	393.217	0.375868
CXCL12	rs10793538	10	44196591	A	T	0.71769	0.376862	1.36676	0.3133	0.606639	0.300291	1.22551	0.1641	81140.1	7.90E-113	8.33E+121	0.9345	0.835229	0.52133	1.33813	0.439468	0.759375	0.450349	1.28045	0.281558	1.9943	0.503013	7.90679	0.404306	-15.4865	-213.922	182.949	0.878542	-61.0302	-303.275	181.215	0.621859	184.303	-349.456	718.063	0.499138
CXCL12	rs3780891	10	44198718	G	A	1.21335	0.79881	1.84301	0.365	1.11052	0.698128	1.76652	0.6582	6.29413	0.727988	54.4186	0.0952	1.36764	1.03451	1.80805	0.0359301	1.32369	0.963157	1.81918	0.0935619	2.76633	1.2304	6.21956	0.0368072	-0.48824	-166.744	165.767	0.995412	-10.4051	-249.225	228.415	0.932012	16.422	-299.277	332.121	0.918869
DCC	rs2256	18	48128801	C	A	1.17279	0.907774	1.51517	0.2232	1.1077	0.783626	1.5658	0.5627	1.60567	0.923672	2.79121	0.0938	0.985225	0.83069	1.16851	0.863732	0.9999	0.785604	1.27265	0.999351	0.941081	0.661969	1.33788	0.727678	108.396	-99.3815	316.174	0.307497	66.0536	-180.153	312.26	0.599453	512.022	-86.8653	1110.91	0.0950105
DCC	rs2195781	18	48130633	C	T	1.22718	0.95528	1.57646	0.1098	1.2058	0.845334	1.71998	0.3022	1.53153	0.937094	2.50303	0.0896	0.937158	0.791393	1.10977	0.450804	0.938262	0.730977	1.20433	0.620974	0.88121	0.639514	1.21425	0.433289	0.921951	-177.327	179.171	0.991919	144.289	-87.2018	375.779	0.222912	-398.233	-783.032	-13.4343	0.0435128
DCC	rs1443570	18	48132617	T	C	0.857351	0.614161	1.19684	0.3662	0.905556	0.615917	1.3314	0.6141	0.447714	0.149127	1.34414	0.1525	1.08589	0.843473	1.39797	0.525962	1.05475	0.803031	1.38538	0.706121	1.80451	0.748198	4.35213	0.245827	89.9941	-205.714	385.702	0.551433	125.069	-193.767	443.904	0.442779	-332.541	-1622.67	957.592	0.613901
DCC	rs10502942	18	48132805	C	T	0.774899	0.530108	1.13273	0.1885	0.776424	0.507757	1.18725	0.2434	0.497089	0.121732	2.02985	0.3306	1.21381	0.907996	1.62263	0.201005	1.18199	0.868769	1.60814	0.295259	2.57568	0.82352	8.05584	0.162769	-57.9325	-258.188	142.323	0.571182	-46.3458	-281	188.308	0.698982	-201.349	-779.336	376.638	0.495334
DCC	rs1443568	18	48134239	C	T	0.944978	0.737372	1.21103	0.655	0.874009	0.612739	1.24668	0.4577	1.03479	0.640659	1.67139	0.8889	1.03662	0.865821	1.2411	0.696918	0.947718	0.741454	1.21136	0.670507	1.2726	0.910801	1.77811	0.169636	91.1226	-75.1213	257.366	0.28365	111.381	-117.768	340.529	0.341615	146.434	-207.068	499.937	0.417571
DCC	rs8088453	18	48138020	C	T	0.781991	0.46267	1.3217	0.3588	0.761146	0.43856	1.32101	0.3323	1.02847	0.0627255	16.8632	0.9843	1.3269	0.899884	1.95655	0.171791	1.31726	0.877899	1.97652	0.200113	4.45108	1.00281	19.7565	0.630555	13.4707	-303.368	330.309	0.933651	-3.2999	-348.137	341.537	0.98505	287.974	-1045.11	1621.06	0.672346
DCC	rs3862675	18	48139134	T	C	1.19983	0.935222	1.53929	0.1524	1.18814	0.832702	1.69529	0.3423	1.4423	0.888878	2.34028	0.1387	0.937158	0.791124	1.11015	0.451733	0.93857	0.73085	1.20533	0.623557	0.88121	0.639514	1.21425	0.433289	-943.508	-1883.21	-3.80507	0.050114	-943.508	-1883.21	-3.80507	0.050114	.	.	.	1
DCC	rs1443579	18	48141997	G	A	1.14729	0.822868	1.59963	0.4181	1.10845	0.765959	1.60408	0.5853	2.00197	0.58505	6.85048	0.2693	0.911405	0.730174	1.13762	0.407664	0.908278	0.703782	1.17219	0.457454	0.81965	0.405248	1.65781	0.567719	23.0775	-136.235	182.39	0.776693	-83.046	-335.509	169.417	0.519659	163.694	-107.759	435.147	0.238285
DCC	rs1443578	18	48142237	C	T	0.828871	0.619518	1.10897	0.2069	0.885789	0.623708	1.258	0.4983	0.46362	0.204203	1.0526	0.0667	1.0563	0.853635	1.30709	0.620654	1.07559	0.841001	1.37561	0.562518	0.991155	0.509247	1.9291	0.979023	104.915	-118.629	328.458	0.358471	72.1226	-172.835	317.08	0.564372	642.002	-202.681	1486.69	0.137488
DCC	rs1431790	18	48146322	C	T	0.993319	0.756022	1.3051	0.9617	0.954334	0.674787	1.34969	0.7917	1.13703	0.59011	2.19082	0.7013	0.978382	0.8012	1.19475	0.829196	0.89039	0.698454	1.13507	0.347655	1.38963	0.887999	2.17463	0.169965	44.0502	-225.064	313.164	0.748596	101.877	-182.486	386.24	0.483172	-1157.66	-2485.39	170.063	0.0886307
DCC	rs11875845	18	48150106	C	T	0.923314	0.626948	1.35977	0.6864	0.913031	0.600582	1.38803	0.6705	0.963947	0.189582	4.90127	0.9647	0.976019	0.745331	1.27811	0.858125	0.997024	0.739717	1.34383	0.984369	0.713332	0.227762	2.2341	0.538594	-68.073	-279.628	143.482	0.528793	-76.9633	-330.424	176.497	0.552246	-118.185	-723.57	487.2	0.702294
DCC	rs10502943	18	48154998	A	C	0.891693	0.598238	1.3291	0.5737	0.928961	0.606548	1.42276	0.7349	0.30129	0.032707	2.77542	0.2901	1.00294	0.748391	1.34407	0.984327	0.999335	0.739972	1.34961	0.996538	1.21067	0.172071	8.51812	0.865891	-42.9265	-207.304	121.451	0.609185	59.5719	-179.144	298.288	0.62516	-252.602	-560.932	55.7283	0.109516
DCC	rs11660123	18	48159350	A	G	1.07926	0.844057	1.38002	0.5433	1.04008	0.730379	1.48109	0.8276	1.23868	0.769581	1.99374	0.3784	1.01345	0.859594	1.19484	0.873945	1.08129	0.844546	1.38439	0.534134	0.924159	0.669736	1.27523	0.619633	28.8723	-141.942	199.687	0.740684	-0.57068	-230.212	229.071	0.996117	136.491	-232.601	505.583	0.469205
DCC	rs9967342	18	48161806	T	C	0.878703	0.655794	1.17738	0.3868	0.872171	0.613155	1.2406	0.4471	0.773873	0.350458	1.70884	0.5262	1.1235	0.905998	1.39321	0.293255	1.08183	0.845089	1.38489	0.533741	1.64558	0.920601	2.94147	0.123868	29.7111	-179.76	239.182	0.781225	85.4391	-157.357	328.235	0.490974	-312.446	-948.412	323.521	0.336455
DCC	rs7231326	18	48169407	G	A	0.898716	0.700322	1.15331	0.4018	0.961616	0.662306	1.39619	0.8371	0.752415	0.481538	1.17567	0.2121	1.00331	0.847344	1.18797	0.969473	1.13135	0.870932	1.46965	0.351582	0.841406	0.607854	1.1647	0.288759	-1.68761	-203.73	200.354	0.98695	12.3116	-226.507	251.131	0.919593	-86.0718	-664.472	492.329	0.770768
DCC	rs3862678	18	48176144	G	A	1.08988	0.823436	1.44255	0.5476	1.01843	0.72017	1.44023	0.9178	1.60181	0.782957	3.27707	0.1976	0.914775	0.758273	1.10358	0.348442	0.922568	0.724303	1.1751	0.513339	0.795497	0.50369	1.25636	0.310573	-943.508	-1883.21	-3.80507	0.050114	-943.508	-1883.21	-3.80507	0.050114	.	.	.	1
DCC	rs12456286	18	48180441	T	C	1.18822	0.812211	1.7383	0.3747	1.17285	0.76499	1.79818	0.4649	1.79253	0.459495	6.99282	0.4011	1.09031	0.829275	1.43352	0.539377	1.01522	0.759202	1.35758	0.919279	3.82409	1.55161	9.42482	0.0153905	-40.4873	-200.361	119.386	0.620049	-102.129	-363.104	158.847	0.443753	-6.00882	-269.757	257.74	0.964417
DCC	rs3862681	18	48184687	T	C	0.995851	0.725792	1.3664	0.9794	0.959117	0.667388	1.37837	0.8216	1.3131	0.485511	3.55135	0.5918	0.85443	0.680358	1.07304	0.170111	0.818716	0.635086	1.05544	0.119061	1.01819	0.503101	2.06062	0.960485	77.5617	-85.1279	240.251	0.350933	-57.616	-304.138	188.906	0.647267	325.811	38.2408	613.381	0.0272181
DCC	rs3915401	18	48188603	G	T	1.01665	0.793008	1.30337	0.8964	0.925823	0.639584	1.34017	0.6831	1.18176	0.754403	1.85121	0.4661	1.10627	0.939006	1.30333	0.22854	1.22796	0.950642	1.58619	0.111954	1.04797	0.772857	1.421	0.767323	128.516	-30.858	287.891	0.11518	147.796	-95.9473	391.54	0.23571	207.784	-77.2501	492.818	0.154235
DCC	rs3862683	18	48189302	T	C	0.949046	0.726143	1.24037	0.7019	0.930408	0.658802	1.31399	0.6823	0.953838	0.51528	1.76566	0.8805	0.868164	0.708032	1.06451	0.171134	0.764233	0.600413	0.972751	0.0288954	1.28886	0.824752	2.01413	0.282807	65.2787	-100.987	231.544	0.442261	-51.7669	-301.608	198.074	0.684987	276.439	-16.2921	569.17	0.0652902
DCC	rs3862684	18	48191248	G	A	0.886083	0.61994	1.26648	0.5072	0.868247	0.579651	1.30053	0.4935	0.883661	0.262522	2.97445	0.8418	0.988314	0.758814	1.28722	0.930139	0.94822	0.711007	1.26458	0.712234	1.63522	0.673874	3.96802	0.321949	75.8163	-87.0504	238.683	0.362383	-58.7314	-309.438	191.975	0.646496	305.503	23.7069	587.299	0.0345178
DCC	rs1560531	18	48191697	T	C	0.888725	0.604985	1.30554	0.548	0.858001	0.567181	1.29794	0.4686	1.2885	0.252308	6.58014	0.7607	0.980006	0.740136	1.29762	0.886909	0.945095	0.704218	1.26836	0.700961	2.15112	0.686466	6.74075	0.243049	7.8622	-163.183	178.908	0.928281	66.4317	-168.153	301.016	0.579327	-111.43	-456.006	233.147	0.526738
DCC	rs1222938	18	48195163	A	G	1.10461	0.839268	1.45385	0.4781	1.06866	0.754797	1.51303	0.7083	1.40236	0.720106	2.73101	0.3205	0.924924	0.757869	1.1288	0.440323	0.843008	0.662216	1.07316	0.164888	1.22891	0.786106	1.92113	0.379841	281.902	-436.901	1000.71	0.442767	281.902	-436.901	1000.71	0.442767	.	.	.	1
DCC	rs2960617	18	48202732	A	C	1.02724	0.735741	1.43422	0.8747	0.934009	0.634325	1.37528	0.7296	2.16961	0.725385	6.48928	0.1665	1.04795	0.838021	1.31046	0.689086	1.1085	0.837147	1.46782	0.475008	0.874664	0.465206	1.64451	0.652518	-32.4818	-206.405	141.441	0.714619	-64.0024	-319.54	191.535	0.623898	-8.86368	-315.907	298.18	0.954921
DCC	rs17748116	18	48203971	C	A	0.963582	0.75101	1.23632	0.7706	0.914974	0.632217	1.32419	0.6378	1.01105	0.641824	1.59269	0.9622	1.01781	0.862561	1.20101	0.834756	1.10798	0.85796	1.43085	0.429614	0.912961	0.66685	1.2499	0.566255	-84.5442	-257.376	88.2871	0.338545	-74.5296	-307.919	158.86	0.531921	-187.776	-546.391	170.838	0.305692
DCC	rs1145242	18	48209456	T	C	0.901483	0.692989	1.1727	0.4399	0.894765	0.632906	1.26497	0.5293	0.818159	0.45237	1.47973	0.5071	1.07785	0.887075	1.30965	0.452897	1.00974	0.793425	1.28503	0.937204	1.47084	0.957247	2.25998	0.0963241	125.957	-54.2668	306.181	0.171895	268.959	41.6039	496.314	0.0211716	-227.89	-654.084	198.305	0.295578
DCC	rs10153352	18	48212689	C	T	1.0115	0.792839	1.29046	0.9267	1.012	0.687485	1.4897	0.9518	1.01916	0.676393	1.53561	0.9278	0.993446	0.841663	1.1726	0.938026	1.03171	0.787799	1.35115	0.818902	0.948724	0.714755	1.25928	0.710708	25.2561	-144.357	194.869	0.770627	58.0697	-171.465	287.605	0.620405	-30.5115	-399.95	338.927	0.871528
DCC	rs1367865	18	48215052	G	A	1.22041	0.83407	1.7857	0.3055	1.29738	0.852745	1.97384	0.2245	0.819513	0.198562	3.38232	0.7833	0.887343	0.679773	1.15829	0.373008	0.855082	0.642378	1.13822	0.276871	1.30782	0.485934	3.5198	0.611454	-51.0643	-236.499	134.37	0.58983	-134.327	-368.883	100.228	0.262675	199.025	-258.867	656.917	0.395022
DCC	rs1619323	18	48215947	T	C	1.10935	0.822516	1.49622	0.4969	1.1875	0.830744	1.69747	0.3463	0.878306	0.381832	2.02032	0.7603	0.947135	0.765609	1.1717	0.615304	0.923704	0.722348	1.18119	0.525869	1.04184	0.568477	1.90936	0.897071	64.8945	-136.406	266.195	0.528024	20.1407	-210.311	250.593	0.86412	447.316	-155.845	1050.48	0.147244
DCC	rs9304422	18	48216881	C	T	0.89826	0.643107	1.25464	0.5294	0.88969	0.609639	1.29839	0.5448	0.83715	0.274851	2.54982	0.7546	1.01681	0.791402	1.30642	0.89686	0.956659	0.731757	1.25068	0.742989	2.38776	1.05829	5.38736	0.0664222	94.1036	-94.4039	282.611	0.328746	78.5465	-152.899	309.992	0.506517	275.657	-207.605	758.919	0.264576
DCC	rs347546	18	48231041	C	T	1.07347	0.683823	1.68515	0.7581	1.0965	0.675881	1.77887	0.7091	0.831986	0.109523	6.32014	0.8589	1.01948	0.744687	1.39568	0.905151	1.00582	0.72058	1.40397	0.972873	1.45204	0.373955	5.63818	0.676216	-92.2515	-261.227	76.7242	0.285565	-43.6851	-274.427	187.057	0.710876	-300.28	-652.376	51.8163	0.0957878
DCC	rs347535	18	48238733	T	C	1.08385	0.829936	1.41545	0.5546	1.02645	0.726562	1.45011	0.8823	1.39741	0.760184	2.56878	0.2818	1.11806	0.935495	1.33626	0.223941	1.18512	0.930361	1.50963	0.169293	1.09416	0.73431	1.63035	0.673376	71.1566	-111.079	253.392	0.444788	138.718	-95.683	373.119	0.247156	-70.6192	-505.182	363.943	0.750355
DCC	rs12607228	18	48242130	T	C	1.10336	0.844825	1.44101	0.4706	1.05428	0.746294	1.48936	0.7644	1.41118	0.767551	2.59452	0.2681	1.12511	0.941276	1.34486	0.199408	1.19452	0.937685	1.5217	0.15035	1.1041	0.741072	1.64496	0.644269	12.9147	-197.653	223.483	0.904406	17.0658	-228.036	262.168	0.891553	2.92278	-634.151	639.997	0.992832
DCC	rs1221983	18	48247263	C	A	1.0354	0.806077	1.32995	0.7855	1.02398	0.718633	1.45907	0.8957	1.09131	0.669431	1.77907	0.7262	1.11898	0.941176	1.33038	0.204991	1.17026	0.913654	1.49893	0.21074	1.14049	0.812872	1.60015	0.453532	-12.4529	-215.296	190.391	0.904315	28.6449	-206.05	263.34	0.811118	-301.63	-906.096	302.836	0.32894
DCC	rs1145245	18	48271108	A	C	1.057	0.810873	1.37782	0.682	0.989	0.699479	1.39836	0.9501	1.35213	0.751268	2.43357	0.3148	1.04746	0.882012	1.24395	0.598369	1.17365	0.921499	1.4948	0.194053	0.841725	0.567994	1.24737	0.379817	32.5995	-211.88	277.079	0.794024	74.2002	-201.437	349.837	0.598202	-310.302	-1158.64	538.038	0.474055
DCC	rs1221986	18	48272439	G	A	1.05748	0.805422	1.38841	0.6876	1.01119	0.713515	1.43306	0.9501	1.3014	0.691384	2.44963	0.4147	1.08915	0.908046	1.30638	0.360746	1.15679	0.906538	1.47613	0.242079	1.01554	0.666565	1.54722	0.943239	-7.47771	-175.817	160.862	0.930686	79.7603	-157.84	317.361	0.511137	-177.372	-502.143	147.4	0.285392
DCC	rs7238242	18	48276298	G	A	0.985213	0.767033	1.26546	0.9072	0.967573	0.672338	1.39245	0.8592	1.00238	0.63026	1.5942	0.992	1.08718	0.912631	1.29512	0.350358	1.09632	0.851656	1.41127	0.473445	1.14857	0.829339	1.59067	0.411558	135.945	-157.901	429.791	0.365348	115.575	-188.48	419.631	0.456918	1141.08	-736.288	3018.45	0.234596
DCC	rs2168159	18	48280912	G	A	1.06498	0.632971	1.79185	0.8126	0.995649	0.57662	1.71919	0.9876	96666.2	4.60E-112	2.03E+121	0.9331	0.900927	0.633691	1.28086	0.555019	0.871211	0.597991	1.26927	0.464964	1.46309	0.37722	5.67475	0.671416	-3.08827	-187.259	181.082	0.973806	-5.72043	-235.668	224.228	0.961148	3.26855	-433.469	440.006	0.988308
DCC	rs7243931	18	48284719	A	G	0.870015	0.557955	1.35661	0.5392	0.83742	0.523981	1.33836	0.4586	1.76178	0.154656	20.0694	0.6484	0.962252	0.70892	1.30611	0.800588	0.975903	0.699333	1.36185	0.884653	0.752076	0.193009	2.93052	0.622893	282.137	-1.03017	565.304	0.0518837	323.923	22.0503	625.797	0.0363904	-49.0414	-1382.57	1284.48	0.942592
DCC	rs1031062	18	48292119	A	C	1.11856	0.805951	1.55242	0.5032	1.08054	0.736124	1.58611	0.6926	1.68	0.603671	4.67537	0.3209	0.865756	0.688492	1.08866	0.210033	0.803473	0.614714	1.05019	0.104336	1.12848	0.617067	2.06376	0.715595	176.927	-59.8788	413.732	0.144267	190.087	-67.8237	447.998	0.149755	263.761	-682.226	1209.75	0.585188
DCC	rs2045154	18	48293673	A	C	1.1026	0.853488	1.42441	0.4551	0.998222	0.703387	1.41664	0.992	1.51349	0.891543	2.56932	0.1254	1.06056	0.891834	1.26121	0.507228	1.07766	0.844294	1.37553	0.547279	1.08965	0.77163	1.53875	0.639784	-1.90554	-181.978	178.167	0.983468	26.7772	-207.546	261.1	0.822946	-99.6505	-526.556	327.255	0.647676
DCC	rs1302850	18	48297402	T	G	0.953385	0.734226	1.23796	0.7203	0.826323	0.583668	1.16986	0.2826	1.33942	0.751091	2.3886	0.3225	1.07892	0.909391	1.28006	0.387255	1.20454	0.942362	1.53965	0.138129	0.927819	0.628946	1.36871	0.695042	132.562	-196.987	462.11	0.431156	130.599	-213.88	475.079	0.458092	423.404	-1458.28	2305.09	0.659552
DCC	rs1301943	18	48297690	A	G	0.953395	0.713556	1.27385	0.747	0.909524	0.63842	1.29575	0.5997	1.11601	0.520241	2.39405	0.7781	1.00849	0.825855	1.23152	0.934136	1.05383	0.820455	1.35358	0.684263	0.844349	0.489809	1.45552	0.532411	-30.2924	-384.214	323.629	0.866901	-30.2924	-384.214	323.629	0.866901	.	.	.	1
DCC	rs1144055	18	48300269	A	C	1.00449	0.771943	1.30708	0.9734	0.867302	0.614366	1.22437	0.4187	1.55687	0.855894	2.83196	0.1476	1.06394	0.895935	1.26344	0.482126	1.16053	0.911356	1.47782	0.227848	0.934316	0.63389	1.37713	0.722443	34.6544	-122.995	192.304	0.66693	-15.9697	-266.95	235.01	0.900845	120.762	-149.637	391.161	0.382177
DCC	rs1144063	18	48302679	A	C	0.952165	0.712627	1.27222	0.7404	0.906401	0.636368	1.29102	0.5863	1.12462	0.524118	2.41314	0.7632	1.02464	0.838783	1.25167	0.813636	1.07006	0.833078	1.37446	0.597095	0.882172	0.512432	1.5187	0.627288	34.4391	-123.44	192.318	0.669329	-18.5366	-269.879	232.806	0.885176	123.115	-147.663	393.893	0.373654
DCC	rs1454731	18	48334364	A	G	1.11796	0.841935	1.48448	0.4412	1.04844	0.736584	1.49234	0.793	1.70266	0.81144	3.5727	0.1599	0.874719	0.719348	1.06365	0.174377	0.805883	0.630107	1.03069	0.0836099	0.999764	0.639007	1.56419	0.999176	170.19	-130.788	471.167	0.268739	124.114	-200.759	448.987	0.454645	1236.08	-87.6758	2559.83	0.0683456
DCC	rs1144081	18	48341900	T	C	1.00537	0.75232	1.34355	0.9711	0.961107	0.674322	1.36986	0.8264	1.24811	0.579824	2.68662	0.5712	1.01217	0.829762	1.23467	0.905553	1.04757	0.815937	1.34497	0.717664	0.896934	0.530102	1.51762	0.666495	44.9447	-112.113	202.002	0.575356	-1.83166	-253.855	250.192	0.988645	134.017	-134.736	402.77	0.329288
DCC	rs7231796	18	48342016	C	A	0.857632	0.665877	1.10461	0.2348	0.727454	0.504249	1.04946	0.0894	0.992259	0.612355	1.60786	0.9748	1.04412	0.882037	1.23599	0.616837	1.17761	0.908866	1.52583	0.214383	0.895972	0.634584	1.26503	0.527565	-110.893	-272.535	50.75	0.17989	-222.627	-472.92	27.6666	0.0824282	-55.2177	-335.607	225.171	0.699814
DCC	rs993927	18	48355291	G	T	0.895927	0.695438	1.15421	0.3955	0.877556	0.613021	1.25625	0.4758	0.846978	0.519996	1.37957	0.5049	1.03785	0.877003	1.2282	0.667688	1.16643	0.909431	1.49606	0.22273	0.867253	0.61187	1.22923	0.415692	-99.1273	-255.563	57.3086	0.215339	18.1107	-221.245	257.466	0.882216	-355.582	-638.499	-72.6647	0.0143958
DCC	rs9959870	18	48356800	G	A	1.21949	0.901936	1.64885	0.1978	1.19481	0.826938	1.72635	0.3436	1.80135	0.778727	4.16688	0.1696	0.85963	0.698752	1.05755	0.146021	0.784066	0.608375	1.01049	0.0573175	1.05555	0.64494	1.7276	0.834864	-121.297	-285.85	43.2559	0.149698	-213.336	-466.669	39.9965	0.10001	-93.2143	-377.171	190.743	0.520514
DCC	rs1143768	18	48361974	C	T	1.12747	0.855363	1.48614	0.3949	1.08924	0.765518	1.54985	0.635	1.49976	0.757479	2.96942	0.2454	0.919122	0.756657	1.11647	0.391875	0.832337	0.65155	1.06329	0.139828	1.1768	0.766006	1.80789	0.467375	-96.6146	-246.877	53.6479	0.208693	-183.037	-418.389	52.3153	0.128616	-74.1192	-349.305	201.067	0.598001
DCC	rs4940191	18	48362227	G	A	1.09623	0.789861	1.52143	0.583	1.05388	0.717555	1.54785	0.7891	1.65004	0.593141	4.59021	0.3378	0.852813	0.678021	1.07267	0.165806	0.788137	0.602857	1.03036	0.0768578	1.11823	0.611476	2.04493	0.734814	-36.5603	-194.852	121.731	0.651137	-85.5557	-332.943	161.832	0.498464	-4.76556	-280.978	271.447	0.973049
DCC	rs948590	18	48378925	G	A	1.05468	0.818312	1.35932	0.6811	1.25624	0.878761	1.79588	0.2114	0.789244	0.480413	1.29661	0.3505	0.91967	0.769485	1.09917	0.355904	0.963907	0.750042	1.23875	0.775483	0.773719	0.535418	1.11808	0.158543	-7.66125	-178.868	163.546	0.930176	10.3408	-219.425	240.107	0.929775	-62.4116	-431.792	306.969	0.740779
DCC	rs1221872	18	48384334	G	A	0.901833	0.611886	1.32917	0.6018	0.899247	0.57961	1.39515	0.6358	0.781371	0.203202	3.0046	0.7197	1.10628	0.839758	1.4574	0.479212	1.13576	0.829902	1.55435	0.432384	1.02759	0.382117	2.7634	0.95774	-101.508	-382.084	179.068	0.478885	-158.818	-468.051	150.414	0.315026	437.387	-652.227	1527	0.432115
DCC	rs1221874	18	48385107	G	A	0.901833	0.611886	1.32917	0.6018	0.899247	0.57961	1.39515	0.6358	0.781371	0.203202	3.0046	0.7197	1.10628	0.839758	1.4574	0.479212	1.13576	0.829902	1.55435	0.432384	1.02759	0.382117	2.7634	0.95774	-71.8137	-295.386	151.759	0.529515	-60.279	-316.888	196.33	0.645593	-269.207	-988.08	449.667	0.463602
DCC	rs1221875	18	48385266	G	A	0.89247	0.627143	1.27005	0.5277	0.87214	0.572773	1.32797	0.5239	0.856861	0.301019	2.43909	0.7724	1.1736	0.913387	1.50794	0.22201	1.2204	0.902943	1.64947	0.203428	1.21827	0.576477	2.57458	0.648403	2.44011	-183.212	188.092	0.979467	-28.3397	-260.657	203.977	0.811217	125.689	-333.375	584.753	0.591968
DCC	rs1221877	18	48387823	G	A	0.901833	0.611886	1.32917	0.6018	0.899247	0.57961	1.39515	0.6358	0.781371	0.203202	3.0046	0.7197	1.10628	0.839758	1.4574	0.479212	1.13576	0.829902	1.55435	0.432384	1.02759	0.382117	2.7634	0.95774	59.0439	-136.13	254.218	0.553726	48.291	-184.948	281.53	0.68521	188.588	-345.15	722.326	0.489205
DCC	rs1221883	18	48389262	T	C	0.901833	0.611886	1.32917	0.6018	0.899247	0.57961	1.39515	0.6358	0.781371	0.203202	3.0046	0.7197	1.10628	0.839758	1.4574	0.479212	1.13576	0.829902	1.55435	0.432384	1.02759	0.382117	2.7634	0.95774	-78.6803	-239.101	81.7402	0.337271	-180.271	-437.158	76.6171	0.170156	-24.2264	-293.399	244.946	0.860109
DCC	rs1221884	18	48389343	G	A	0.901833	0.611886	1.32917	0.6018	0.899247	0.57961	1.39515	0.6358	0.781371	0.203202	3.0046	0.7197	1.10628	0.839758	1.4574	0.479212	1.13576	0.829902	1.55435	0.432384	1.02759	0.382117	2.7634	0.95774	91.8207	-105.515	289.156	0.362598	92.5016	-140.875	325.878	0.437926	202.038	-352.376	756.452	0.475695
DCC	rs1221885	18	48389400	A	G	1.84693	0.917461	3.71803	0.0863	2.09691	1.01464	4.33359	0.0461	5.34E-06	1.16E-173	2.45E+162	0.9509	0.946299	0.616512	1.4525	0.794777	0.946299	0.616512	1.4525	0.794777	1	1	1	1	72.2936	-100.421	245.008	0.412736	183.344	-56.578	423.266	0.135395	-84.7352	-422.803	253.333	0.623652
DCC	rs2219556	18	48399087	T	C	0.967654	0.648394	1.44411	0.8722	0.942008	0.604726	1.46741	0.7917	1.25685	0.272736	5.79194	0.7694	1.10444	0.85417	1.42804	0.456599	1.23275	0.905278	1.67869	0.193819	0.618223	0.229978	1.6619	0.298588	-188.271	-583.656	207.114	0.351513	-164.8	-622.888	293.289	0.481353	-740.703	-2071.27	589.86	0.276216
DCC	rs1221868	18	48406226	G	A	0.969817	0.722426	1.30193	0.8384	0.984279	0.690975	1.40209	0.9301	0.863734	0.386181	1.93183	0.7215	1.05348	0.860193	1.2902	0.622443	1.13242	0.881677	1.45447	0.332519	0.782627	0.424307	1.44354	0.415304	-3.7003	-165.587	158.187	0.9643	21.2438	-237.664	280.152	0.872357	-33.5555	-304.179	237.068	0.808172
DCC	rs1221869	18	48406959	C	T	1.24323	0.971516	1.59095	0.0842	1.26975	0.882703	1.82652	0.1985	1.44565	0.916384	2.28058	0.1137	0.90819	0.764314	1.07915	0.273228	0.860507	0.663583	1.11587	0.261682	0.907873	0.671043	1.22829	0.527161	54.4234	-108.666	217.512	0.513639	50.7956	-202.76	304.351	0.69489	98.5809	-181.636	378.798	0.49109
DCC	rs1237775	18	48407571	C	T	1.40337	1.04683	1.88133	0.0238	1.53671	1.07064	2.20566	0.0202	1.46228	0.692191	3.08913	0.3198	1.27404	1.03981	1.56103	0.0219699	1.27054	0.994723	1.62283	0.0570158	1.6944	1.01681	2.82353	0.0598418	84.9278	-177.622	347.478	0.526623	104.447	-164.718	373.611	0.447598	-738.778	-2619.84	1142.29	0.442117
DCC	rs4940196	18	48408403	G	A	0.783158	0.59942	1.02322	0.0737	0.766213	0.542077	1.08302	0.1321	0.643046	0.350254	1.1806	0.1549	0.94783	0.773104	1.16205	0.605081	0.885707	0.692026	1.13359	0.334512	1.17172	0.738207	1.8598	0.510681	-70.053	-239.587	99.4814	0.418729	-107.454	-339.233	124.326	0.364352	-53.3507	-402.569	295.868	0.764844
DCC	rs1675225	18	48412075	C	T	1.23417	0.825756	1.84457	0.3053	1.28652	0.819975	2.01851	0.2734	1.1378	0.272226	4.7556	0.8597	1.5511	1.17174	2.05329	0.00366876	1.54748	1.13883	2.10276	0.00772312	6.61008	3.32169	13.1539	1	60.8025	-99.0149	220.62	0.456518	176.4	-75.369	428.17	0.170828	-29.0497	-302.75	244.651	0.835366
DCC	rs7231528	18	48412117	T	C	0.887283	0.68861	1.14327	0.3555	0.845971	0.582822	1.22793	0.3793	0.871114	0.551054	1.37707	0.555	0.886088	0.740965	1.05963	0.184047	0.840343	0.649775	1.0868	0.189592	0.880331	0.636178	1.21818	0.435469	-110.893	-272.535	50.75	0.17989	-222.627	-472.92	27.6666	0.0824282	-55.2177	-335.607	225.171	0.699814
DCC	rs11082932	18	48434136	A	C	1.21596	0.935499	1.58049	0.1444	1.36263	0.96248	1.92913	0.0817	1.09933	0.62054	1.94755	0.7456	1.04981	0.882377	1.24902	0.584648	1.17388	0.920452	1.49709	0.195412	0.848304	0.572298	1.25742	0.402612	56.0253	-113.447	225.498	0.517577	56.4173	-180.319	293.153	0.640815	104.243	-228.222	436.709	0.539376
DCC	rs4940199	18	48434701	T	C	1.01927	0.736701	1.41022	0.9083	1.02796	0.712651	1.48277	0.8828	0.971954	0.330004	2.86267	0.9589	0.939208	0.751401	1.17395	0.579268	0.948375	0.735473	1.22291	0.679509	0.795173	0.374267	1.68943	0.536166	-118.531	-282.58	45.5182	0.157897	-203.848	-435.87	28.1736	0.0862313	-66.3725	-391.745	259	0.68961
DCC	rs1460191	18	48435189	G	T	1.17984	0.86522	1.60886	0.2965	1.24649	0.860701	1.80519	0.2441	1.09127	0.45591	2.61208	0.8446	1.09603	0.886451	1.35515	0.401744	1.12471	0.871717	1.45112	0.368878	1.08116	0.590761	1.97863	0.809359	-81.3691	-256.298	93.5594	0.362758	-138.274	-366.924	90.3772	0.236975	-3.07333	-395.169	389.022	0.987754
DCC	rs1466373	18	48439207	C	T	1.20008	0.938947	1.53383	0.1458	1.57658	1.06143	2.34175	0.0245	1.01598	0.676817	1.52511	0.9391	1.00891	0.852104	1.19457	0.918012	1.18674	0.886945	1.58787	0.241899	0.868742	0.653718	1.15449	0.326416	-246.131	-404.407	-87.8559	0.00253602	-478.967	-727.002	-230.932	0.000190095	-157.797	-430.862	115.268	0.25839
DCC	rs17749090	18	48439454	T	C	0.965626	0.618701	1.50708	0.8777	1.05098	0.656838	1.68164	0.8359	3.23E-06	1.38E-165	7.57E+153	0.9462	1.00526	0.72459	1.39465	0.975003	1.00526	0.72459	1.39465	0.975003	1	1	1	1	3.54048	-154.74	161.821	0.965063	96.5403	-160.998	354.079	0.463157	-91.2171	-354.739	172.305	0.498078
DCC	rs999170	18	48439466	G	A	1.05204	0.734608	1.50665	0.782	1.02354	0.684837	1.52976	0.9097	1.50879	0.410999	5.53878	0.5356	0.947034	0.740815	1.21066	0.654831	0.965664	0.728963	1.27922	0.805431	0.719022	0.296087	1.74609	0.440828	219.724	-628.065	1067.51	0.611889	219.724	-628.065	1067.51	0.611889	.	.	.	1
DCC	rs768204	18	48441870	C	A	1.48182	1.06888	2.05427	0.0187	1.46077	0.995877	2.14267	0.053	3.02199	1.05847	8.62798	0.0393	0.891071	0.718901	1.10447	0.28632	0.845676	0.653755	1.09394	0.197803	0.999879	0.572143	1.74739	0.99966	-68.9993	-345.055	207.056	0.62463	-79.3579	-363.337	204.622	0.584365	277.729	-1605.1	2160.56	0.772731
DCC	rs4556886	18	48441979	A	G	1.31091	1.02366	1.67876	0.0324	1.34308	0.927901	1.94402	0.1186	1.57845	1.0086	2.47023	0.0463	0.987532	0.832506	1.17143	0.885418	0.967567	0.742362	1.26109	0.808956	1.00285	0.747476	1.34546	0.984891	.	.	.	1	.	.	.	1	.	.	.	1
DCC	rs7245154	18	48450414	A	G	1.08135	0.840226	1.39167	0.5437	1.12873	0.793314	1.60596	0.5012	1.06618	0.645992	1.7597	0.8021	1.01933	0.849329	1.22335	0.837474	0.963607	0.752865	1.23334	0.769753	1.1645	0.820335	1.65305	0.402624	27.8468	-130.483	186.176	0.730669	52.536	-224.783	329.855	0.710806	34.1256	-248.359	316.61	0.813074
DCC	rs4542757	18	48452721	T	C	1.28377	0.987869	1.6683	0.0622	1.32233	0.933171	1.87377	0.1168	1.52988	0.871213	2.68652	0.1394	0.99048	0.830594	1.18114	0.915021	1.00988	0.789352	1.29202	0.937596	0.942977	0.657604	1.35219	0.742535	89.8672	-83.8562	263.591	0.311548	168.155	-63.9637	400.274	0.15681	-17.3885	-381.391	346.614	0.925474
DCC	rs1870580	18	48458401	T	G	0.911522	0.653812	1.27081	0.585	0.929467	0.635901	1.35856	0.7058	0.678228	0.227994	2.01757	0.4854	1.00844	0.793533	1.28156	0.945374	1.01052	0.771122	1.32423	0.939711	1.00203	0.445159	2.2555	0.996104	191.689	-527.544	910.921	0.601843	191.689	-527.544	910.921	0.601843	.	.	.	1
DCC	rs1460200	18	48462959	T	C	1.23205	0.962971	1.57631	0.0975	1.15003	0.795717	1.6621	0.4573	1.62048	1.03276	2.54264	0.0362	0.904508	0.768888	1.06405	0.225159	0.898954	0.694079	1.1643	0.422554	0.835889	0.62648	1.1153	0.215746	-29.929	-199.86	140.002	0.730213	-120.533	-377.926	136.859	0.359534	66.4747	-225.795	358.744	0.656113
DCC	rs4940206	18	48463793	A	G	1.20584	0.952409	1.52671	0.1206	1.19508	0.816114	1.75001	0.3602	1.4105	0.944382	2.10669	0.0935	0.92026	0.785074	1.07872	0.305405	0.907901	0.694333	1.18716	0.483202	0.872452	0.668285	1.13899	0.311234	294.978	-67.3008	657.257	0.111701	294.978	-67.3008	657.257	0.111701	.	.	.	1
DCC	rs1460199	18	48465384	T	G	1.02803	0.779358	1.35606	0.8449	1.07094	0.757875	1.51333	0.6978	0.906695	0.459924	1.78746	0.7774	0.945303	0.774462	1.15383	0.578837	0.903201	0.709528	1.14974	0.407963	1.08188	0.670267	1.74628	0.758221	.	.	.	1	.	.	.	1	.	.	.	1
DCC	rs1903276	18	48466257	T	C	1.08085	0.74532	1.56744	0.682	1.03418	0.691018	1.54777	0.8703	2.41738	0.452746	12.9073	0.3022	1.04565	0.816272	1.33948	0.729843	1.05738	0.800333	1.39697	0.700105	1.0036	0.413147	2.4379	0.993684	4.3609	-180.798	189.52	0.963215	35.3638	-197.008	267.736	0.765718	-110.902	-569.224	347.421	0.635698
DCC	rs1460198	18	48466646	G	T	1.10478	0.867226	1.40741	0.4202	0.916601	0.64603	1.30049	0.6258	1.74991	1.07341	2.85274	0.0252	0.910763	0.776758	1.06789	0.247154	0.88713	0.695877	1.13095	0.334698	0.854159	0.627101	1.16343	0.309666	112.089	-75.7068	299.884	0.243126	137.056	-94.7727	368.885	0.24762	132.26	-327.621	592.141	0.573451
DCC	rs7236766	18	48476793	G	T	1.00112	0.708172	1.41526	0.9949	0.984624	0.674644	1.43703	0.936	1.23972	0.319454	4.81106	0.7562	0.998564	0.785999	1.26862	0.990608	0.997939	0.766461	1.29933	0.987769	1.0036	0.413147	2.4379	0.993684	56.7109	-110.366	223.788	0.506447	79.3182	-155.599	314.236	0.508685	64.2199	-264.697	393.137	0.70226
DCC	rs7226526	18	48478195	C	T	0.898556	0.646169	1.24952	0.5252	0.912747	0.627272	1.32814	0.6335	0.675049	0.226873	2.00857	0.4802	0.983747	0.775005	1.24871	0.892162	0.978546	0.749288	1.27795	0.872792	1.01061	0.448985	2.27476	0.979792	123.559	-45.1789	292.297	0.152399	86.3436	-143.481	316.168	0.462161	344.441	-12.008	700.89	0.0593137
DCC	rs16955409	18	48484954	G	A	1.02723	0.571794	1.84542	0.9284	0.993871	0.54329	1.81814	0.9841	61318.7	1.33E-163	2.82E+172	0.9554	1.34974	0.904814	2.01345	0.163137	1.38971	0.902776	2.13928	0.15348	1.43095	0.210224	9.74017	0.774626	125.834	-40.7193	292.388	0.139866	214.796	-35.0203	464.612	0.0931423	96.2537	-200.184	392.692	0.525067
DCC	rs1160400	18	48485282	A	G	1.35735	0.977507	1.88479	0.0687	1.19131	0.815099	1.74116	0.3664	8.07227	1.80981	36.0046	0.0064	0.884272	0.715706	1.09254	0.247126	0.844613	0.650565	1.09654	0.200182	0.916886	0.535302	1.57048	0.739528	33.8699	-129.668	197.408	0.685122	-4.31377	-244.574	235.947	0.971954	124.362	-179.873	428.597	0.423739
DCC	rs898438	18	48485784	A	G	1.12199	0.856163	1.47035	0.4045	1.21034	0.85686	1.70964	0.2792	0.99016	0.528737	1.85426	0.9754	0.971636	0.800338	1.1796	0.769838	0.929284	0.730072	1.18285	0.551519	1.10604	0.714581	1.71195	0.669097	-42.0761	-205.868	121.716	0.615031	-41.7544	-294.136	210.627	0.745993	-73.4446	-357.146	210.257	0.612293
DCC	rs2054289	18	48492951	G	A	1.16059	0.83531	1.61254	0.3752	1.05469	0.729313	1.52523	0.7774	3.88885	1.0442	14.4831	0.0434	0.923379	0.734956	1.16011	0.490364	0.862747	0.666467	1.11683	0.258337	1.39295	0.738009	2.62909	0.33239	-17.4271	-241.879	207.025	0.879165	15.0113	-241.703	271.725	0.908844	-299.434	-1020.97	422.106	0.416755
DCC	rs4641847	18	48503879	A	C	0.866264	0.58762	1.27704	0.4688	0.904149	0.598306	1.36633	0.6326	0.253233	0.0271554	2.36148	0.2285	1.22479	0.92222	1.62662	0.170486	1.23018	0.918793	1.6471	0.172617	1.44176	0.212211	9.79536	0.771017	135.605	-54.9106	326.12	0.164162	131.061	-103.705	365.827	0.274866	268.413	-177.72	714.546	0.239372
DCC	rs1574039	18	48507737	T	C	1.11346	0.871265	1.42298	0.3908	1.12075	0.772478	1.62605	0.5485	1.20208	0.77647	1.86097	0.4095	0.981383	0.831739	1.15795	0.823566	1.03807	0.79891	1.34882	0.777757	0.899356	0.668314	1.21027	0.47929	139.448	-52.65	331.545	0.155965	106.59	-124.694	337.874	0.36719	469.267	-43.4393	981.974	0.0739587
DCC	rs4939702	18	48512934	A	G	1.24312	0.978327	1.57957	0.0755	1.22878	0.817514	1.84695	0.3222	1.45505	0.991971	2.1343	0.0555	0.893447	0.758053	1.05302	0.18008	0.818447	0.614131	1.09074	0.179426	0.888324	0.687686	1.1475	0.361548	201.06	-233.916	636.036	0.365776	201.06	-233.916	636.036	0.365776	.	.	.	1
DCC	rs6508153	18	48516960	C	A	1.25302	0.939655	1.6709	0.1251	1.23867	0.874516	1.75446	0.2287	1.74391	0.806409	3.77131	0.1582	0.898945	0.735537	1.09866	0.294623	0.847895	0.665281	1.08064	0.181839	1.02673	0.636029	1.65742	0.915325	-97.889	-283.68	87.9024	0.302701	-9.26764	-241.838	223.303	0.937805	-561.427	-1016.43	-106.427	0.0162636
DCC	rs9304427	18	48519936	C	T	1.20692	0.953875	1.5271	0.1178	1.07262	0.748556	1.53699	0.7026	1.6977	1.1001	2.61993	0.0171	0.915419	0.776828	1.07873	0.290461	0.781853	0.606609	1.00772	0.0603555	1.03124	0.779492	1.3643	0.831113	45.5996	-117.427	208.627	0.583999	9.29748	-230.065	248.66	0.939372	143.735	-160.148	447.617	0.354731
DCC	rs6508158	18	48530377	T	C	1.21576	0.0675407	21.8841	0.8946	1.21576	0.0675407	21.8841	0.8946	.	.	.	1	1.44176	0.212211	9.79536	0.771017	1.44176	0.212211	9.79536	0.771017	1	1	1	1	-58.2216	-240.107	123.664	0.530938	20.1368	-209.909	250.182	0.863909	-407.755	-841.734	26.2247	0.0666528
DCC	rs10083941	18	48536119	C	T	1.06053	0.745756	1.50818	0.7437	0.949819	0.632411	1.42654	0.8042	2.82625	0.837588	9.53655	0.0946	1.02967	0.815897	1.29945	0.809011	1.05919	0.794122	1.41272	0.701455	0.940328	0.483508	1.82875	0.850675	93.0262	-95.2897	281.342	0.333814	137.245	-91.8608	366.351	0.241392	2.82751	-468.041	473.696	0.990618
DCC	rs4334396	18	48537082	T	C	1.28127	0.946195	1.735	0.1097	1.11822	0.774645	1.61417	0.551	4.01385	1.5468	10.4157	0.0044	0.993886	0.810405	1.21891	0.952903	0.923287	0.713099	1.19543	0.54308	1.29788	0.812468	2.07331	0.293596	-42.8089	-217.239	131.622	0.630894	-48.308	-278.184	181.568	0.680752	-76.6451	-471.166	317.875	0.703673
DCC	rs4530241	18	48537574	A	G	1.1456	0.872519	1.50415	0.3283	1.07069	0.756682	1.51499	0.6999	1.72096	0.885906	3.34315	0.1097	0.891275	0.739407	1.07433	0.22273	0.849474	0.665834	1.08376	0.188275	0.905556	0.598714	1.36965	0.620696	-125.234	-309.834	59.3671	0.184766	-277.149	-505.358	-48.94	0.0180021	327.963	-128.856	784.782	0.160554
DCC	rs768048	18	48539395	C	T	1.14472	0.810942	1.61587	0.4425	1.07505	0.721674	1.60147	0.7221	2.28958	0.735722	7.12522	0.1533	1.013	0.806202	1.27284	0.912383	1.02928	0.780397	1.35753	0.839588	0.948171	0.487605	1.84376	0.871255	-163.595	-362.863	35.6733	0.108777	-209.16	-442.153	23.8335	0.0796411	-90.9066	-669.297	487.483	0.75828
DCC	rs8092051	18	48539909	G	A	1.14472	0.810942	1.61587	0.4425	1.07505	0.721674	1.60147	0.7221	2.28958	0.735722	7.12522	0.1533	1.013	0.806202	1.27284	0.912383	1.02928	0.780397	1.35753	0.839588	0.948171	0.487605	1.84376	0.871255	-159.621	-320.846	1.60491	0.0533768	-162.18	-399.682	75.3209	0.181906	-296.371	-598.653	5.91051	0.0557149
DCC	rs6508159	18	48542017	C	A	1.16171	0.823347	1.63914	0.3938	1.0967	0.736834	1.63232	0.6494	2.28958	0.735722	7.12522	0.1533	1.01515	0.808498	1.27463	0.89785	1.03234	0.783725	1.35983	0.822655	0.948171	0.487605	1.84376	0.871255	59.9363	-108.099	227.971	0.4851	60.8251	-213.45	335.1	0.664163	95.4558	-174.155	365.066	0.488333
DCC	rs10515956	18	48562429	G	A	1.39347	1.00885	1.92473	0.0446	1.32473	0.911622	1.92504	0.1409	3.28493	1.12662	9.57801	0.0298	1.00655	0.820526	1.23476	0.950201	1.03295	0.801429	1.33136	0.803623	0.906929	0.519228	1.58412	0.716202	-82.8274	-299.307	133.652	0.453969	-87.684	-337.857	162.489	0.492705	-166.479	-841.379	508.422	0.629157
DCC	rs10469016	18	48580882	G	A	1.25127	0.894055	1.75122	0.1918	1.20328	0.821013	1.76354	0.3432	2.40444	0.772444	7.48449	0.1306	1.0707	0.862324	1.32944	0.53973	1.14129	0.876812	1.48555	0.329868	0.837526	0.430075	1.631	0.591827	6.35055	-219.983	232.684	0.956184	-2.08141	-256.708	252.545	0.987229	93.9275	-681.764	869.619	0.81258
DCC	rs4939705	18	48588361	G	A	1.21136	0.928792	1.5799	0.1577	1.18563	0.839385	1.67471	0.3343	1.60423	0.872652	2.94912	0.1287	0.931769	0.782969	1.10885	0.423556	0.968006	0.760963	1.23138	0.791273	0.780426	0.529416	1.15045	0.195947	-1.77675	-194.68	191.126	0.98561	-9.16846	-239.115	220.778	0.937768	33.428	-482.355	549.211	0.899014
DCC	rs2096994	18	48601486	G	T	1.06945	0.805315	1.42021	0.6429	1.04923	0.738586	1.49052	0.7886	1.25955	0.612588	2.58979	0.5306	0.988446	0.816149	1.19712	0.904911	1.02273	0.80108	1.3057	0.857249	0.854621	0.522373	1.39819	0.522134	48.6308	-213.792	311.054	0.716732	33.8033	-235.354	302.961	0.805752	847.989	-1031.62	2727.6	0.377356
DCC	rs12605728	18	48602573	G	A	1.02869	0.673598	1.57098	0.8958	0.906683	0.573299	1.43394	0.6755	272476	5.79E-114	1.28E+124	0.9285	0.940941	0.711408	1.24453	0.656812	0.939893	0.675934	1.30693	0.705028	0.855149	0.354219	2.06449	0.701223	-120.31	-341.82	101.2	0.288066	-88.9097	-336.649	158.829	0.482425	-593.065	-1361.56	175.434	0.131599
DCC	rs9957838	18	48605651	T	C	1.16002	0.880812	1.52774	0.2912	1.1647	0.822443	1.64938	0.3908	1.3671	0.699673	2.67118	0.3606	1.01131	0.842684	1.21367	0.90424	1.0599	0.83207	1.35011	0.638828	0.888016	0.573366	1.37534	0.58854	-30.221	-206.585	146.143	0.737244	-6.24183	-237.879	225.395	0.957919	-124.29	-505.3	256.721	0.523131
DCC	rs11082952	18	48611792	G	A	1.05735	0.771228	1.44963	0.7292	0.969382	0.666427	1.41006	0.8708	1.95792	0.753425	5.08805	0.1685	0.804877	0.647271	1.00086	0.0452586	0.748423	0.575574	0.97318	0.0277521	0.861028	0.490517	1.5114	0.594121	70.6824	-175.347	316.712	0.573846	95.7237	-174.685	366.133	0.488393	-125.803	-1072.2	820.595	0.794649
DCC	rs2116378	18	48615581	G	A	1.24687	0.990794	1.56913	0.0605	1.18473	0.822633	1.70621	0.3628	1.61996	1.07614	2.43861	0.0212	0.891343	0.764272	1.03954	0.142372	0.847265	0.654316	1.09711	0.213046	0.845482	0.648301	1.10264	0.210238	-92.6783	-253.342	67.9849	0.259232	-102.526	-342.134	137.083	0.402414	-158.003	-454.316	138.311	0.296913
DCC	rs1573411	18	48621409	G	A	1.27419	1.01047	1.60675	0.0411	1.18607	0.822609	1.71012	0.3611	1.73424	1.14542	2.62574	0.0095	0.891068	0.763892	1.03942	0.141786	0.843885	0.65153	1.09303	0.202764	0.848087	0.650172	1.10625	0.219173	124.043	-66.2345	314.321	0.202456	102.5	-127.351	332.351	0.382882	366.611	-130.734	863.956	0.149695
DCC	rs1030594	18	48628027	A	G	1.28674	0.982623	1.68498	0.0674	1.32973	0.939987	1.88106	0.1079	1.5451	0.824553	2.8953	0.1751	1.00169	0.836337	1.19975	0.985334	0.993572	0.781427	1.26331	0.958031	1.02602	0.693228	1.51857	0.899187	-2.64361	-173.662	168.375	0.975852	21.5175	-210.106	253.141	0.855658	-71.4475	-452.654	309.759	0.713648
DCC	rs7506794	18	48629589	C	A	0.473602	0.278468	0.805475	0.006	0.476806	0.278004	0.817773	0.0074	7.85E-06	1.71E-173	3.61E+162	0.9524	0.952744	0.62588	1.45031	0.816737	0.952744	0.62588	1.45031	0.816737	1	1	1	1	-31.2688	-298.432	235.895	0.818736	16.7766	-265.509	299.062	0.907356	-1153.28	-2479.6	173.034	0.0894938
DCC	rs752870	18	48640332	G	A	1.3468	1.02621	1.76752	0.0323	1.40516	0.992395	1.98962	0.0558	1.6482	0.87045	3.12087	0.1256	1.00825	0.841979	1.20735	0.928995	1.0051	0.790477	1.27801	0.966863	1.02602	0.693228	1.51857	0.899187	-21.7944	-191.697	148.108	0.801684	-77.5765	-309.096	153.943	0.511913	86.7758	-267.668	441.22	0.631728
DCC	rs11665486	18	48654443	C	T	0.947791	0.751882	1.19475	0.6501	0.834224	0.585938	1.18772	0.3151	1.0886	0.706123	1.67826	0.7008	1.1034	0.944128	1.28954	0.218399	1.17909	0.923693	1.50509	0.184325	1.1158	0.827949	1.50373	0.476336	60.2699	-155.282	275.821	0.58413	29.9152	-213.071	272.902	0.809505	408.641	-309.282	1126.56	0.265588
DCC	rs1431748	18	48654505	T	G	1.18124	0.928451	1.50285	0.1758	1.23811	0.867646	1.76674	0.2396	1.28005	0.811093	2.02016	0.2894	0.914734	0.777771	1.07582	0.280079	0.922931	0.718821	1.185	0.53087	0.829086	0.611914	1.12333	0.217831	58.8036	-106.02	223.627	0.485005	88.4008	-154.158	330.959	0.47566	60.5777	-242.086	363.242	0.695161
DCC	rs9304435	18	48670226	T	C	1.14376	0.789492	1.65699	0.4779	1.02382	0.670622	1.56303	0.9132	4.49115	0.939741	21.4638	0.0604	0.746443	0.584937	0.952542	0.0138894	0.700358	0.520986	0.941487	0.014836	0.655025	0.335113	1.28034	0.184818	64.6835	-100.274	229.641	0.442836	38.0188	-204.294	280.332	0.758686	159.769	-143.997	463.536	0.303531
DCC	rs1943108	18	48679019	A	G	0.492534	0.298223	0.813452	0.0059	0.499221	0.297913	0.836561	0.0086	8.40E-06	3.29E-124	2.14E+113	0.9331	1.03824	0.696765	1.54706	0.856541	1.03824	0.696765	1.54706	0.856541	1	1	1	1	-31.6806	-192.638	129.277	0.699972	-110.795	-362.914	141.325	0.389841	40.0511	-238.512	318.614	0.778316
DCC	rs1943107	18	48679129	T	C	0.695006	0.48831	0.989193	0.0439	0.644809	0.429549	0.967942	0.0347	0.706114	0.229552	2.17204	0.5441	0.778068	0.601937	1.00574	0.0464735	0.755302	0.560143	1.01846	0.0588633	0.634962	0.282549	1.42693	0.233649	6.10052	-162.694	174.895	0.943581	33.3128	-227.81	294.436	0.802748	-22.5896	-309.532	264.353	0.877492
DCC	rs1943093	18	48681221	T	C	0.89881	0.712806	1.13335	0.3676	0.753204	0.520934	1.08904	0.1325	1.01761	0.676976	1.52965	0.9331	1.10286	0.945157	1.28687	0.215036	1.18783	0.925595	1.52436	0.17322	1.10822	0.835145	1.47059	0.480359	34.2165	-360.39	428.823	0.865177	34.2165	-360.39	428.823	0.865177	.	.	.	1
DCC	rs2156283	18	48684272	A	G	0.930898	0.634642	1.36545	0.7142	0.901145	0.589109	1.37846	0.6314	1.20656	0.27878	5.22195	0.8018	0.812249	0.629492	1.04807	0.098066	0.828642	0.612985	1.12017	0.213123	0.478291	0.196894	1.16186	0.0619504	97.8081	-61.1568	256.773	0.228912	71.3208	-162.341	304.983	0.550183	240.524	-65.5376	546.586	0.12468
DCC	rs3737396	18	48688991	G	A	0.886129	0.702192	1.11825	0.3089	0.746917	0.518987	1.07495	0.1168	0.99516	0.65668	1.5081	0.9817	1.07467	0.919887	1.2555	0.365345	1.1411	0.89096	1.46148	0.293488	1.06886	0.800394	1.42738	0.659617	-74.6904	-362.454	213.073	0.611367	-14.9725	-334.504	304.559	0.926894	-901.239	-1988.8	186.322	0.10552
DCC	rs1541287	18	48690658	C	T	1.07357	0.848303	1.35866	0.5549	1.05444	0.738204	1.50616	0.7709	1.17943	0.761393	1.827	0.4602	0.90415	0.766746	1.06618	0.22939	0.820568	0.640242	1.05168	0.12135	0.9494	0.706534	1.27575	0.725439	-102.897	-309.87	104.077	0.330741	-117.972	-361.745	125.801	0.343726	-152.502	-758.485	453.48	0.62224
DCC	rs9964756	18	48695814	G	T	1.13019	0.769304	1.66038	0.5332	1.16559	0.760838	1.78565	0.4817	0.971063	0.233758	4.03393	0.9678	0.949935	0.723026	1.24806	0.706335	0.902756	0.675983	1.2056	0.484229	2.13497	0.788762	5.77878	0.183096	107.588	-107.485	322.661	0.327746	200.167	-53.3202	453.655	0.122878	-312.446	-948.412	323.521	0.336455
DCC	rs1943097	18	48696063	G	T	0.899442	0.713853	1.13328	0.3692	0.765538	0.529851	1.10606	0.1553	0.998722	0.66513	1.49963	0.9951	1.10286	0.945157	1.28687	0.215036	1.18783	0.925595	1.52436	0.17322	1.10822	0.835145	1.47059	0.480359	101.421	-293.582	496.425	0.615206	101.421	-293.582	496.425	0.615206	.	.	.	1
DCC	rs2298654	18	48705818	A	C	0.90486	0.717483	1.14117	0.3988	0.786124	0.543461	1.13714	0.2019	0.985335	0.655471	1.4812	0.9434	1.09098	0.933647	1.27483	0.27433	1.16877	0.909221	1.50242	0.220469	1.09017	0.819975	1.44939	0.555364	123.767	-123.934	371.468	0.32831	183.083	-81.9638	448.129	0.176932	-691.286	-1781.43	398.855	0.215013
DCC	rs4940230	18	48750681	A	C	0.801189	0.54041	1.18781	0.2704	0.80522	0.526118	1.23238	0.3189	0.51365	0.0915396	2.88221	0.4493	0.936789	0.700395	1.25297	0.650816	0.911267	0.674226	1.23165	0.541785	1.97344	0.497949	7.82105	0.409812	-116.452	-321.768	88.8637	0.267278	-172.673	-407.274	61.9278	0.150305	147.443	-489.385	784.27	0.650348
DCC	rs9965121	18	48759637	A	G	0.994401	0.737802	1.34024	0.9706	0.975644	0.6848	1.39001	0.8915	1.09906	0.473806	2.54941	0.826	0.848925	0.695679	1.03593	0.100873	0.866488	0.676607	1.10966	0.253671	0.611907	0.34988	1.07017	0.0620374	230.221	-56.5875	517.03	0.11684	230.221	-56.5875	517.03	0.11684	.	.	.	1
DCC	rs8088528	18	48768381	G	A	1.17694	0.923315	1.50023	0.1888	1.04854	0.730138	1.5058	0.7975	1.61718	1.03055	2.53773	0.037	1.09035	0.926266	1.2835	0.29965	1.10067	0.855056	1.41684	0.454482	1.16237	0.868911	1.55494	0.317524	113.611	-52.4748	279.696	0.18115	111.219	-125.237	347.674	0.357416	218.69	-102.316	539.696	0.182927
DCC	rs7504990	18	48771773	C	T	1.29753	0.985366	1.7086	0.0641	1.33244	0.942303	1.88412	0.105	1.58484	0.817176	3.07365	0.1736	1.00246	0.833872	1.20514	0.979125	0.998275	0.785118	1.2693	0.988762	1.01781	0.673942	1.53713	0.933747	-13.7476	-377.753	350.257	0.941046	-13.7476	-377.753	350.257	0.941046	.	.	.	1
DCC	rs7242428	18	48782879	A	G	0.962542	0.655394	1.41363	0.8457	0.95814	0.633114	1.45003	0.8398	0.974905	0.18754	5.06793	0.9759	1.07387	0.820902	1.4048	0.606269	1.09158	0.813832	1.46412	0.561725	0.962305	0.30781	3.00845	0.946005	78.0288	-231.855	387.912	0.622047	32.9412	-289.114	354.997	0.841261	1751.36	-119.209	3621.93	0.0676086
DCC	rs7506454	18	48787668	A	G	1.31175	0.995963	1.72766	0.054	1.35606	0.958734	1.91803	0.0857	1.58484	0.817176	3.07365	0.1736	1.00246	0.833872	1.20514	0.979125	0.998275	0.785118	1.2693	0.988762	1.01781	0.673942	1.53713	0.933747	16.0769	-163.878	196.031	0.861131	28.4396	-203.674	260.554	0.810401	-5.71872	-432.792	421.355	0.979081
DCC	rs7505465	18	48798868	C	T	1.18932	0.928691	1.52308	0.1701	1.25601	0.871352	1.81048	0.2223	1.26462	0.80214	1.99373	0.3126	1.08349	0.912001	1.28723	0.362547	1.08653	0.839497	1.40625	0.526388	1.14986	0.846055	1.56277	0.379147	183.964	-153.11	521.038	0.285723	145.547	-207.961	499.055	0.420401	1595.78	-276.799	3468.36	0.0960404
DCC	rs4078288	18	48801248	T	C	1.3322	1.01141	1.75474	0.0418	1.39064	0.983019	1.96728	0.063	1.58484	0.817176	3.07365	0.1736	1.00246	0.833872	1.20514	0.979125	0.998275	0.785118	1.2693	0.988762	1.01781	0.673942	1.53713	0.933747	-121.049	-274.874	32.7762	0.124172	-179.228	-431.941	73.4844	0.165671	-154.501	-413.912	104.911	0.244118
DCC	rs7504750	18	48801637	A	C	1.3322	1.01141	1.75474	0.0418	1.39064	0.983019	1.96728	0.063	1.58484	0.817176	3.07365	0.1736	1.00246	0.833872	1.20514	0.979125	0.998275	0.785118	1.2693	0.988762	1.01781	0.673942	1.53713	0.933747	26.048	-146.223	198.319	0.767187	57.2695	-175.039	289.578	0.629362	-23.5439	-382.377	335.289	0.897771
DCC	rs9950125	18	48802541	G	A	1.16574	0.917232	1.48158	0.2105	1.26637	0.876148	1.83039	0.2095	1.18421	0.773239	1.81362	0.4372	0.987129	0.831858	1.17138	0.881985	0.907839	0.699621	1.17802	0.469778	1.08465	0.812839	1.44735	0.583682	25.6328	-208.258	259.524	0.830086	24.81	-228.802	278.422	0.848092	74.1818	-872.295	1020.66	0.878027
DCC	rs4940235	18	48807970	A	C	1.01664	0.786202	1.31462	0.8999	1.07102	0.727657	1.57641	0.7281	0.959359	0.614787	1.49706	0.8551	1.0669	0.887038	1.28324	0.492038	1.03813	0.791798	1.36111	0.784202	1.152	0.842133	1.57589	0.383267	-128.086	-361.24	105.068	0.282567	-86.1085	-352.295	180.078	0.5266	-681.602	-1453.04	89.8349	0.0844765
DCC	rs6508191	18	48831703	T	C	0.923102	0.69264	1.23025	0.5853	0.881322	0.619127	1.25456	0.4835	1.02487	0.484566	2.16763	0.9488	1.11817	0.910516	1.37317	0.291436	1.09524	0.853131	1.40605	0.476869	1.40327	0.842516	2.33723	0.216185	60.0443	-107.861	227.949	0.483972	54.851	-218.923	328.625	0.694865	101.153	-167.898	370.204	0.461844
DCC	rs4132357	18	48834972	A	G	0.923102	0.69264	1.23025	0.5853	0.881322	0.619127	1.25456	0.4835	1.02487	0.484566	2.16763	0.9488	1.11817	0.910516	1.37317	0.291436	1.09524	0.853131	1.40605	0.476869	1.40327	0.842516	2.33723	0.216185	33.0223	-246.294	312.339	0.816934	-17.2705	-336.833	302.292	0.915721	532.441	-413.511	1478.39	0.27094
DCC	rs11874659	18	48842257	C	T	1.10914	0.844627	1.45649	0.4565	1.19799	0.841499	1.70549	0.3166	0.982312	0.546642	1.76521	0.9524	0.929479	0.770009	1.12197	0.445038	0.929201	0.723858	1.1928	0.56544	0.871546	0.585057	1.29832	0.491073	-47.1998	-236.865	142.465	0.626119	-24.2151	-260.575	212.145	0.841007	-205.906	-689.67	277.858	0.404894
DCC	rs8084454	18	48842942	T	A	0.921042	0.691019	1.22763	0.575	0.878338	0.616935	1.2505	0.472	1.02487	0.484566	2.16763	0.9488	1.1272	0.918292	1.38363	0.257398	1.10855	0.863578	1.42302	0.420397	1.40327	0.842516	2.33723	0.216185	-6.44147	-335.297	322.414	0.969404	-117.082	-498.126	263.962	0.547525	887.425	-198.231	1973.08	0.110315
DCC	rs4129439	18	48843080	A	G	0.974159	0.762818	1.24405	0.8339	0.904484	0.627591	1.30354	0.5905	1.06433	0.681623	1.66193	0.784	0.978393	0.821338	1.16548	0.806249	0.878504	0.681335	1.13273	0.320814	1.13	0.831569	1.53553	0.440414	66.7024	-369.961	503.366	0.764869	66.7024	-369.961	503.366	0.764869	.	.	.	1
DCC	rs9964201	18	48854549	C	A	0.809035	0.527835	1.24004	0.3312	0.743511	0.462602	1.195	0.2214	1.57712	0.279898	8.88646	0.6057	1.09678	0.80532	1.49373	0.563449	1.07306	0.756974	1.52113	0.701762	1.59001	0.591316	4.27543	0.399635	-69.6503	-234.815	95.514	0.40924	-26.4253	-277.211	224.36	0.836539	-179.123	-468.547	110.301	0.226193
DCC	rs10502963	18	48875452	T	C	0.863337	0.632866	1.17774	0.3541	0.819431	0.565575	1.18723	0.2929	0.943544	0.389643	2.28485	0.8976	1.13536	0.910553	1.41568	0.266494	1.1339	0.871522	1.47526	0.353236	1.3587	0.740496	2.49301	0.345674	-22.6517	-188.505	143.202	0.789145	-4.95162	-243.251	233.347	0.967544	-73.363	-388.945	242.219	0.649022
DCC	rs4321259	18	48877637	G	A	0.992819	0.783205	1.25853	0.9525	0.90541	0.625167	1.31128	0.5992	1.10932	0.730894	1.68369	0.6262	0.973093	0.823861	1.14936	0.747582	0.888246	0.687755	1.14718	0.366929	1.06841	0.803894	1.41997	0.656247	-42.8089	-217.239	131.622	0.630894	-48.308	-278.184	181.568	0.680752	-76.6451	-471.166	317.875	0.703673
DCC	rs4414555	18	48897809	C	T	1.10702	0.870472	1.40784	0.4075	1.04299	0.699891	1.55428	0.8362	1.25714	0.849813	1.8597	0.2526	1.03501	0.874831	1.22452	0.687988	0.957097	0.72542	1.26276	0.759929	1.13634	0.872103	1.48064	0.348025	-99.1961	-273.972	75.5794	0.26696	-10.7547	-241.378	219.868	0.927243	-440.56	-818.17	-62.9504	0.0229966
DCC	rs1893368	18	48916170	A	G	0.931577	0.581347	1.4928	0.7684	0.822905	0.429399	1.57702	0.5573	1.21928	0.375008	3.96427	0.7419	1.19262	0.870531	1.63387	0.295037	1.39742	0.867993	2.24977	0.188666	1.19371	0.562839	2.5317	0.679587	-15.1829	-176.292	145.926	0.853597	-61.655	-324.039	200.729	0.64549	21.7761	-243.26	286.812	0.872185
DCC	rs8088857	18	48923781	C	T	0.958437	0.69381	1.32399	0.7969	0.912061	0.624745	1.33151	0.6337	1.25719	0.46702	3.38429	0.6507	1.13662	0.908852	1.42148	0.26925	1.14957	0.880339	1.50115	0.310596	1.27623	0.676246	2.40855	0.468654	64.226	-100.589	229.041	0.445677	55.2522	-209.263	319.767	0.682573	115.874	-155.436	387.184	0.403296
DCC	rs8092993	18	48924108	G	A	0.944239	0.666786	1.33714	0.7467	0.908527	0.604413	1.36566	0.6448	1.12872	0.382507	3.33069	0.8265	1.13918	0.89398	1.45165	0.301013	1.14665	0.860001	1.52884	0.357007	1.33294	0.657667	2.70157	0.446601	-60.6114	-308.854	187.631	0.632646	-88.0383	-354.215	178.139	0.517369	306.927	-783.331	1397.18	0.581566
DCC	rs4939723	18	48927086	G	A	1.18856	0.909325	1.55353	0.2067	1.33082	0.936277	1.89163	0.1118	1.03341	0.58388	1.82905	0.9102	0.963864	0.80158	1.159	0.69391	0.968638	0.756407	1.24042	0.801541	0.922714	0.627381	1.35707	0.6703	-8.03092	-171.462	155.4	0.923344	-58.8424	-315.456	197.771	0.653484	45.4379	-231.497	322.373	0.748019
DCC	rs9955274	18	48934174	G	A	1.13765	0.881704	1.4679	0.3217	1.17802	0.826269	1.67953	0.3657	1.19085	0.718671	1.97326	0.4981	0.982955	0.824508	1.17185	0.847592	0.960966	0.749437	1.2322	0.755145	1.00912	0.720297	1.41376	0.958075	4.08217	-173.329	181.493	0.964062	-86.0486	-316.369	144.272	0.464654	272.099	-121.02	665.218	0.176056
DCC	rs4940244	18	48945835	A	G	1.15892	0.89655	1.49806	0.2606	1.23993	0.868437	1.77032	0.2371	1.15095	0.692913	1.91176	0.5874	1.00006	0.83725	1.19453	0.999473	0.985497	0.767384	1.2656	0.9091	1.02812	0.73135	1.44532	0.874825	-446.095	-895.036	2.84695	0.0525184	-794.762	-1341.43	-248.097	0.00472101	708.613	-622.203	2039.43	0.297603
DCC	rs6417121	18	48957743	A	G	1.12095	0.882072	1.42451	0.3508	1.04922	0.706804	1.55751	0.8117	1.29754	0.874872	1.92441	0.1958	1.02278	0.868177	1.20492	0.787493	0.989582	0.752955	1.30057	0.940322	1.07242	0.82249	1.39831	0.607226	199.908	-3.33629	403.153	0.0549413	252.392	15.5023	489.282	0.0377251	127.481	-477.876	732.839	0.68012
DCC	rs10775504	18	48960244	G	A	1.08783	0.861005	1.37442	0.4807	0.999259	0.681519	1.46514	0.997	1.27154	0.856721	1.8872	0.2336	1.02894	0.878193	1.20557	0.724181	1.01726	0.78159	1.32399	0.898275	1.06685	0.817479	1.39229	0.639987	14.1944	-157.569	185.958	0.871451	18.3347	-211.219	247.889	0.875721	18.7476	-356.457	393.953	0.922058
DCC	rs10502962	18	48965411	A	G	1.08517	0.734918	1.60234	0.6812	0.971778	0.619952	1.52327	0.9007	3.56118	0.7436	17.0548	0.1126	1.09924	0.850067	1.42145	0.477646	1.08956	0.796488	1.49046	0.594934	1.34317	0.662864	2.7217	0.435127	-117.421	-292.457	57.6148	0.189694	-93.7317	-323	135.537	0.42367	-315.97	-708.767	76.8267	0.116066
DCC	rs7238728	18	48966744	G	A	0.99493	0.693364	1.42766	0.978	0.83976	0.553081	1.27503	0.4128	4.88757	1.04168	22.9325	0.0447	1.03527	0.812109	1.31975	0.784259	0.998341	0.741208	1.34467	0.991274	1.30711	0.692687	2.46652	0.428033	95.3399	-108.999	299.678	0.361286	44.8361	-193.927	283.599	0.713122	546.413	-55.5676	1148.39	0.0763691
DCC	rs3794923	18	48981515	G	A	0.968781	0.761477	1.23252	0.7964	0.857283	0.598728	1.22749	0.4008	1.1385	0.727765	1.78104	0.5702	0.963429	0.815622	1.13802	0.659247	0.907738	0.708122	1.16363	0.446447	1.01866	0.751955	1.37997	0.905678	50.1777	-158.042	258.397	0.637078	55.6761	-179.339	290.692	0.64279	67.85	-606.519	742.219	0.843821
DCC	rs11662175	18	48982984	T	C	0.936038	0.734084	1.19355	0.5942	0.905565	0.616765	1.3296	0.6129	0.926623	0.613054	1.40058	0.7178	0.982028	0.828561	1.16392	0.834138	0.936031	0.720076	1.21675	0.627373	1.02648	0.76841	1.37122	0.860943	139.377	-69.026	347.78	0.191049	224.742	-28.4486	477.932	0.0830555	-92.9922	-671.377	485.393	0.752912
DCC	rs9967014	18	48983808	A	G	0.905394	0.426813	1.9206	0.7957	0.905394	0.426813	1.9206	0.7957	.	.	.	1	1.23958	0.720407	2.13291	0.452354	1.23958	0.720407	2.13291	0.452354	1	1	1	1	120.884	-166.502	408.269	0.410432	83.9198	-223.413	391.253	0.592964	1020.15	-309.208	2349.51	0.133745
DCC	rs11082972	18	48987147	T	C	1.04383	0.812767	1.34058	0.737	1.12134	0.773195	1.62624	0.5462	0.97132	0.619414	1.52316	0.8991	0.972247	0.811608	1.16468	0.759622	0.908398	0.698966	1.18058	0.475231	1.05305	0.769231	1.44158	0.752293	49.1232	-108.736	206.982	0.542435	-59.6152	-313.143	193.913	0.645262	207.588	-59.0141	474.19	0.128163
DCC	rs12958954	18	48995506	A	T	0.978031	0.476994	2.00536	0.9517	0.978031	0.476994	2.00536	0.9517	.	.	.	1	1.28206	0.769335	2.13648	0.357659	1.28206	0.769335	2.13648	0.357659	1	1	1	1	21.4157	-137.695	180.527	0.792132	-130.426	-368.21	107.358	0.283317	272.751	-20.0301	565.532	0.0689848
DCC	rs12964204	18	48996381	G	A	1.04276	0.73464	1.48012	0.8148	0.924756	0.61658	1.38696	0.7054	3.11094	0.840063	11.5205	0.0899	1.1347	0.899602	1.43123	0.295293	1.15234	0.865993	1.53336	0.336714	1.27623	0.676246	2.40855	0.468654	51.9769	-123.849	227.802	0.562804	16.6999	-213.24	246.64	0.886912	220.258	-180.809	621.324	0.282728
DCC	rs9951763	18	48996517	G	A	1.04603	0.736915	1.4848	0.8013	0.928361	0.618966	1.39241	0.7194	3.1185	0.841985	11.5502	0.0892	1.1347	0.899602	1.43123	0.295293	1.15234	0.865993	1.53336	0.336714	1.27623	0.676246	2.40855	0.468654	1.49207	-190.223	193.207	0.987841	45.3989	-190.477	281.275	0.706296	-193.188	-691.941	305.564	0.44841
DCC	rs7243444	18	48997411	G	A	1.05386	0.741257	1.49829	0.7702	0.933509	0.620892	1.40353	0.741	3.19707	0.862356	11.8527	0.0827	1.13866	0.901055	1.43892	0.286255	1.15453	0.865296	1.54044	0.334876	1.29746	0.68719	2.4497	0.440666	-131.105	-329.342	67.1331	0.196018	-191.211	-421.502	39.0806	0.104843	84.4762	-491.429	660.382	0.773954
DCC	rs4609919	18	48998836	G	A	0.773274	0.505594	1.18267	0.2361	0.777854	0.487372	1.24147	0.2927	0.458567	0.0817216	2.57317	0.376	1.06443	0.776753	1.45866	0.707247	1.05121	0.752238	1.46901	0.774921	1.48317	0.368819	5.96439	0.605554	63.3355	-97.9946	224.666	0.442304	77.6532	-180.442	335.748	0.55589	92.8868	-177.989	363.763	0.5021
DCC	rs10502966	18	49002496	A	G	0.967266	0.761941	1.22792	0.7847	0.849237	0.58879	1.22489	0.3822	1.12308	0.732147	1.72275	0.5952	0.977594	0.827853	1.15442	0.788844	0.90251	0.701585	1.16098	0.426867	1.07043	0.799915	1.43244	0.655504	-199.363	-367.248	-31.4782	0.0206894	-243.123	-476.82	-9.42486	0.042434	-288.739	-623.508	46.0301	0.092103
DCC	rs7243756	18	49004872	G	A	1.06998	0.719393	1.59143	0.7385	0.976949	0.620932	1.53709	0.9197	3.00944	0.613882	14.7532	0.1749	1.07463	0.827144	1.39615	0.594405	1.07779	0.786	1.47789	0.652632	1.22208	0.578686	2.5808	0.643705	32.0252	-125.064	189.114	0.689788	96.8415	-160.695	354.378	0.461761	-10.9303	-272.191	250.33	0.934708
DCC	rs1431187	18	49057973	G	A	0.778598	0.495858	1.22256	0.2775	0.820537	0.50074	1.34457	0.4328	0.213759	0.0232785	1.96287	0.1732	1.14225	0.812083	1.60666	0.452303	1.12158	0.791205	1.58991	0.524918	3.39619	0.472277	24.4223	0.310991	-129.485	-316.002	57.0321	0.17477	-133.681	-374.189	106.827	0.276956	-294.185	-751.963	163.592	0.208932
DCC	rs1988344	18	49076735	A	G	0.920947	0.606256	1.39899	0.6996	0.871952	0.558193	1.36207	0.5474	2.60562	0.265646	25.5576	0.4114	1.07878	0.806	1.44387	0.625206	1.07712	0.782903	1.4819	0.658621	1.25243	0.404785	3.87507	0.736512	100.066	-138.794	338.926	0.412321	106.522	-160.939	373.982	0.435726	189.765	-658.128	1037.66	0.661262
DCC	rs6508218	18	49078002	A	G	0.916381	0.596688	1.40736	0.6901	0.887534	0.56528	1.3935	0.6044	1.84388	0.163927	20.7403	0.6205	1.06451	0.787238	1.43944	0.694553	1.06468	0.771708	1.46889	0.710396	1.17714	0.29449	4.70527	0.836016	-112.111	-276.434	52.2121	0.182291	-204.442	-453.15	44.2654	0.108332	-71.6795	-361.775	218.416	0.628575
DCC	rs6508220	18	49085173	A	G	1.09446	0.862022	1.38958	0.459	1.14626	0.780586	1.68324	0.4865	1.11341	0.743629	1.66707	0.6022	0.959806	0.817866	1.12638	0.615321	1.01119	0.772703	1.3233	0.935142	0.87877	0.667324	1.15721	0.352663	66.3921	-220.832	353.616	0.650877	14.8784	-292.162	321.918	0.924405	1149.4	-176.962	2475.77	0.090583
DCC	rs4940251	18	49087079	A	C	1.16156	0.898395	1.5018	0.2537	1.34577	0.943408	1.91973	0.1019	0.977574	0.584798	1.63415	0.9311	0.944333	0.788649	1.13075	0.532364	0.92698	0.721321	1.19128	0.554842	0.933643	0.656681	1.32742	0.692819	-91.3628	-268.549	85.8238	0.313109	-199.79	-440.313	40.7341	0.104695	63.491	-285.703	412.685	0.721845
DCC	rs8098084	18	49100966	G	C	0.7938	0.524055	1.20239	0.2762	0.840838	0.533792	1.3245	0.4549	0.200254	0.0231452	1.73261	0.1447	1.16739	0.855523	1.59294	0.338349	1.17522	0.851116	1.62275	0.335205	1.21067	0.172071	8.51812	0.865891	213.03	-114.979	541.04	0.204147	213.03	-114.979	541.04	0.204147	.	.	.	1
DCC	rs11872471	18	49114529	G	T	0.832541	0.548684	1.26325	0.3894	0.891241	0.563876	1.40866	0.6222	0.200254	0.0231452	1.73261	0.1447	1.15321	0.844973	1.57389	0.377386	1.15976	0.83994	1.60136	0.37561	1.21067	0.172071	8.51812	0.865891	14.0193	-158.63	186.668	0.873668	18.4456	-212.171	249.062	0.875546	16.8554	-352.595	386.306	0.928815
DCC	rs9950970	18	49117805	T	C	1.18065	0.915823	1.52206	0.2006	1.35744	0.953206	1.93311	0.0908	1.03431	0.621418	1.72155	0.8968	0.955174	0.80034	1.13996	0.610592	0.946142	0.737483	1.21384	0.665871	0.93374	0.659291	1.32244	0.690165	155.901	-213.08	524.882	0.408335	155.901	-213.08	524.882	0.408335	.	.	.	1
DCC	rs1367634	18	49118665	C	A	1.18928	0.922348	1.53347	0.1819	1.37714	0.967866	1.95947	0.0759	1.02931	0.618598	1.7127	0.9115	0.94698	0.791994	1.1323	0.549403	0.920674	0.717872	1.18077	0.516404	0.954895	0.674397	1.35206	0.79037	-20.4836	-183.66	142.693	0.805841	-72.6284	-331.402	186.145	0.582712	23.5442	-250.164	297.252	0.866241
DCC	rs12954274	18	49119871	T	C	1.18705	0.920627	1.53057	0.1866	1.36935	0.962535	1.94809	0.0811	1.0332	0.620917	1.71924	0.9	0.94698	0.791994	1.1323	0.549403	0.920674	0.717872	1.18077	0.516404	0.954895	0.674397	1.35206	0.79037	-65.5234	-220.081	89.0345	0.406765	-151.654	-405.225	101.917	0.24216	-26.4561	-287.105	234.192	0.842461
DCC	rs12968567	18	49127465	C	T	1.18478	0.918905	1.52759	0.1915	1.36156	0.95692	1.93731	0.0869	1.03838	0.623997	1.72794	0.8848	0.949794	0.794744	1.13509	0.570307	0.929278	0.724364	1.19216	0.565007	0.947847	0.669351	1.34222	0.756973	121.266	-34.1437	276.676	0.127384	215.704	-44.002	475.411	0.104754	121.288	-137.133	379.708	0.358472
DCC	rs11874922	18	49140165	A	G	0.791035	0.523693	1.19485	0.2658	0.836858	0.533309	1.31318	0.4388	0.199648	0.0230768	1.72725	0.1439	1.16944	0.859118	1.59187	0.329067	1.17726	0.854945	1.62109	0.325889	1.21067	0.172071	8.51812	0.865891	-66.9315	-221.657	87.7938	0.397283	-89.5204	-331.355	152.314	0.468765	-97.3148	-374.913	180.283	0.492624
DCC	rs10502969	18	49141124	A	C	0.943482	0.619183	1.43763	0.7867	0.944901	0.60298	1.48071	0.8048	0.831495	0.114901	6.0172	0.8551	1.02376	0.760113	1.37887	0.878612	1.01914	0.743081	1.39777	0.907101	1.17714	0.29449	4.70527	0.836016	130.372	-131.776	392.52	0.33058	256.05	-47.1099	559.211	0.0990313	-623.912	-1468.86	221.036	0.149013
DCC	rs10502970	18	49141838	T	C	0.823328	0.60472	1.12096	0.2175	0.805625	0.559607	1.1598	0.2455	0.717592	0.293773	1.75284	0.4668	1.096	0.872963	1.37602	0.433841	1.06876	0.824876	1.38475	0.616165	1.48823	0.765285	2.89411	0.273995	37.1179	-126.126	200.362	0.656206	115.461	-141.965	372.887	0.380139	-26.1885	-301.501	249.124	0.852241
DCC	rs8095929	18	49148197	T	C	1.01611	0.74079	1.39377	0.9211	1.0391	0.719576	1.5005	0.838	0.892627	0.342891	2.32373	0.8161	1.06553	0.862887	1.31575	0.558472	1.1461	0.886701	1.48137	0.3014	0.780539	0.401211	1.51851	0.447549	-85.281	-354.398	183.836	0.53506	-126.916	-430.906	177.074	0.413918	173.92	-772.367	1120.21	0.718959
DCC	rs8091068	18	49154429	C	T	1.10123	0.854349	1.41945	0.4569	1.23372	0.869087	1.75135	0.2405	0.944004	0.562724	1.58362	0.8273	1.00578	0.83636	1.20951	0.95124	0.966247	0.754635	1.2372	0.786423	1.10623	0.767401	1.59467	0.593101	61.8508	-98.1803	221.882	0.449408	91.9188	-153.844	337.682	0.464165	71.5552	-211.683	354.793	0.620897
DCC	rs1910713	18	49158636	C	A	0.956777	0.708542	1.29198	0.7732	0.957083	0.667515	1.37227	0.8115	0.899457	0.390155	2.07359	0.8037	1.03411	0.843654	1.26757	0.750621	1.09174	0.8476	1.4062	0.498616	0.84002	0.470388	1.50011	0.544968	9.52587	-168.996	188.048	0.916784	27.584	-203.194	258.362	0.814955	-38.2716	-456.348	379.805	0.857743
DCC	rs1394466	18	49159203	G	A	1.12345	0.88588	1.42472	0.3373	1.2621	0.865438	1.84057	0.2271	1.07397	0.713154	1.61734	0.7328	0.971932	0.828345	1.14041	0.726818	1.04365	0.800129	1.36128	0.749888	0.87648	0.662131	1.16022	0.351604	75.6038	-119.264	270.471	0.44767	72.0761	-157.459	301.612	0.538779	177.108	-356.687	710.903	0.516054
DCC	rs3764496	18	49166349	G	A	1.18185	0.928222	1.50478	0.1758	1.25483	0.862343	1.82595	0.2361	1.25159	0.819868	1.91065	0.2989	0.986054	0.837548	1.16089	0.865998	1.00326	0.771194	1.30517	0.980611	0.955751	0.719572	1.26945	0.751014	-56.3771	-259.29	146.535	0.586509	-91.9237	-332.772	148.925	0.455082	71.486	-506.943	649.915	0.808789
DCC	rs3794922	18	49168244	T	C	1.18994	0.934882	1.51458	0.1583	1.27937	0.877109	1.86612	0.2014	1.25179	0.821261	1.90803	0.2968	0.978794	0.831405	1.15231	0.796692	0.991831	0.76104	1.29261	0.951705	0.947617	0.713976	1.25771	0.704646	59.5993	-154.834	274.032	0.586375	39.3345	-201.721	280.39	0.749352	320.041	-398.531	1038.61	0.383476
DCC	rs3794917	18	49170339	A	C	1.18929	0.934602	1.51338	0.1592	1.26449	0.869919	1.83804	0.2194	1.26346	0.828352	1.92712	0.2781	0.986352	0.837877	1.16114	0.868788	1.0051	0.772604	1.30756	0.969736	0.954599	0.718706	1.26792	0.744509	-104.815	-381.821	172.191	0.458961	-108.129	-402.452	186.195	0.472117	-208.733	-1542.03	1124.57	0.759201
DCC	rs1553334	18	49182224	G	A	0.942826	0.695605	1.27791	0.7045	0.912944	0.630966	1.32094	0.6292	1.02141	0.444293	2.34819	0.9602	1.01138	0.822253	1.244	0.915238	1.06208	0.818359	1.37838	0.65581	0.829901	0.464751	1.48195	0.516511	79.7914	-88.1686	247.751	0.352635	45.8381	-199.954	291.63	0.715011	194.293	-111.863	500.449	0.214648
DCC	rs1010360	18	49182438	A	C	1.29682	0.990152	1.69848	0.0596	1.4267	1.00491	2.02554	0.0474	1.30993	0.703446	2.43932	0.3951	0.974121	0.810989	1.17007	0.777452	0.955731	0.750436	1.21719	0.713414	0.997586	0.665043	1.49641	0.990667	49.7095	-110.163	209.582	0.542762	68.2087	-205.391	341.809	0.625507	65.8665	-186.67	318.403	0.60963
DCC	rs11082993	18	49189350	A	G	1.21104	0.951852	1.54081	0.1197	1.30182	0.89692	1.88951	0.1658	1.2881	0.842875	1.96851	0.2425	0.980735	0.833285	1.15428	0.814806	0.992813	0.764028	1.29011	0.957035	0.951838	0.716755	1.26402	0.728759	-75.6578	-394.889	243.573	0.642655	-58.9333	-391.559	273.692	0.728667	-741.944	-2622.2	1138.32	0.439967
DCC	rs10853631	18	49190777	A	G	1.1975	0.941997	1.52231	0.1416	1.29125	0.890014	1.87336	0.1788	1.25811	0.824917	1.91879	0.2868	0.980735	0.833285	1.15428	0.814806	0.992813	0.764028	1.29011	0.957035	0.951838	0.716755	1.26402	0.728759	-101.394	-269.489	66.7011	0.238158	-154.749	-383.591	74.0932	0.186175	-84.0132	-447.882	279.856	0.651248
DCC	rs10502975	18	49192238	G	C	1.1863	0.933041	1.50831	0.1638	1.26177	0.869589	1.83082	0.2214	1.25811	0.824917	1.91879	0.2868	0.980735	0.833285	1.15428	0.814806	0.992813	0.764028	1.29011	0.957035	0.951838	0.716755	1.26402	0.728759	48.9029	-115.045	212.851	0.55929	118.865	-126.573	364.303	0.343368	-12.9763	-307.582	281.63	0.931268
DCC	rs11876154	18	49194255	A	G	1.1975	0.941997	1.52231	0.1416	1.29125	0.890014	1.87336	0.1788	1.25811	0.824917	1.91879	0.2868	0.980735	0.833285	1.15428	0.814806	0.992813	0.764028	1.29011	0.957035	0.951838	0.716755	1.26402	0.728759	10.4225	-160.719	181.564	0.905078	42.7815	-191.088	276.651	0.720226	-51.1507	-397.62	295.319	0.772532
DCC	rs10502976	18	49195959	A	C	1.1972	0.941657	1.52208	0.1423	1.28424	0.884951	1.86368	0.1885	1.26638	0.830055	1.93207	0.2737	0.980531	0.832951	1.15426	0.813068	0.989579	0.76137	1.28619	0.93774	0.954765	0.718831	1.26814	0.745445	58.0419	-109.175	225.259	0.496888	78.268	-167.405	323.941	0.532882	72.0108	-232.239	376.26	0.643099
DCC	rs2270951	18	49196650	A	G	1.1993	0.942448	1.52615	0.14	1.27568	0.878421	1.85261	0.2015	1.28329	0.839507	1.96167	0.2498	0.981031	0.833962	1.15404	0.817064	1.00126	0.770329	1.30143	0.992475	0.943354	0.71024	1.25298	0.681378	-48.6976	-226.057	128.661	0.590917	23.9909	-207.4	255.382	0.839122	-299.884	-685.969	86.201	0.129099
DCC	rs9807370	18	49197242	A	G	1.1863	0.933041	1.50831	0.1638	1.26177	0.869589	1.83082	0.2214	1.25811	0.824917	1.91879	0.2868	0.980735	0.833285	1.15428	0.814806	0.992813	0.764028	1.29011	0.957035	0.951838	0.716755	1.26402	0.728759	-9.52375	-259.578	240.531	0.94055	13.0357	-255.673	281.744	0.92432	-393.797	-1480.48	692.882	0.47816
DCC	rs8095329	18	49213353	A	G	0.972389	0.689391	1.37156	0.8733	0.977725	0.659311	1.44992	0.9108	0.89143	0.290438	2.73603	0.8409	1.06365	0.83637	1.35268	0.617739	1.08483	0.823006	1.42995	0.566001	0.997521	0.443345	2.24441	0.995206	74.0908	-127.581	275.762	0.472113	133.557	-98.0261	365.141	0.259343	-242.109	-846.962	362.743	0.433418
DCC	rs12953529	18	49222970	A	G	0.868868	0.685343	1.10154	0.2461	0.728032	0.497023	1.06641	0.1038	0.94907	0.631336	1.42671	0.8017	1.01736	0.863788	1.19823	0.836966	1.00067	0.770844	1.29903	0.995962	1.05483	0.791802	1.40522	0.720289	-80.5848	-232.837	71.6671	0.300495	-220.916	-467.502	25.6695	0.0802497	8.93588	-254.142	272.014	0.94697
DCC	rs12604940	18	49226212	A	G	0.832728	0.556246	1.24663	0.3743	0.90364	0.578275	1.41207	0.6566	0.171268	0.0203691	1.44007	0.1049	1.0143	0.748261	1.37492	0.927603	1.01096	0.739075	1.38286	0.94588	1.21067	0.172071	8.51812	0.865891	151.703	-184.366	487.771	0.37709	151.703	-184.366	487.771	0.37709	.	.	.	1
DCC	rs869224	18	49231795	C	T	1.22385	0.961806	1.55729	0.1009	1.32146	0.917246	1.90379	0.1352	1.30344	0.843086	2.01516	0.2337	0.99083	0.84121	1.16706	0.912113	1.00031	0.77312	1.29427	0.998094	0.971406	0.726406	1.29904	0.843292	140.838	-27.3338	309.01	0.10189	177.555	-55.1096	410.22	0.135905	194.579	-145.221	534.379	0.262725
DCC	rs1948783	18	49252758	T	A	1.37462	1.04478	1.8086	0.0234	1.4981	1.0562	2.12488	0.0238	1.48571	0.77805	2.83701	0.2308	0.993448	0.82743	1.19278	0.943717	0.997946	0.784303	1.26978	0.986652	0.973438	0.644462	1.47035	0.896726	-3.98543	-163.751	155.78	0.961041	10.9765	-224.959	246.912	0.927414	-32.1807	-333.954	269.592	0.834599
DCC	rs8082807	18	49264899	A	C	1.31315	1.00708	1.71223	0.0447	1.4426	1.01923	2.04182	0.0392	1.34315	0.745635	2.4195	0.3263	0.993997	0.829098	1.19169	0.948059	0.983698	0.772414	1.25277	0.894115	1.01479	0.689765	1.49296	0.941055	52.2905	-130.959	235.54	0.576436	13.9344	-217.941	245.81	0.906327	259.201	-186.895	705.297	0.255793
DCC	rs1502223	18	49278513	T	C	1.32557	1.00844	1.74245	0.0439	1.3761	0.971422	1.94935	0.0729	1.6217	0.846464	3.10692	0.1456	0.993642	0.828102	1.19227	0.945204	0.987672	0.776201	1.25676	0.91961	1.00349	0.669084	1.50502	0.986598	38.1328	-183.987	260.252	0.73677	28.3427	-225.549	282.234	0.826974	172.563	-547.04	892.166	0.638731
DCC	rs7232617	18	49278803	C	T	1.00947	0.705295	1.44483	0.9589	0.985084	0.647806	1.49797	0.944	1.22038	0.397336	3.74828	0.7281	1.01199	0.791151	1.29448	0.924933	1.02487	0.764191	1.37446	0.870912	0.954188	0.449772	2.0243	0.899874	22.4503	-147.001	191.901	0.795313	-70.6568	-302.383	161.069	0.550593	255.67	-92.2531	603.593	0.150959
DCC	rs1105642	18	49281084	G	A	1.05064	0.734032	1.5038	0.7873	1.03992	0.683921	1.58122	0.8548	1.22433	0.398438	3.76214	0.7239	1.00239	0.784035	1.28156	0.984827	1.01085	0.755137	1.35315	0.942427	0.954188	0.449772	2.0243	0.899874	52.9446	-116.017	221.906	0.539628	46.9681	-189.277	283.213	0.697094	111.218	-220.205	442.641	0.51128
DCC	rs870508	18	49281552	T	G	1.00862	0.707783	1.43733	0.9621	1.00773	0.663497	1.53056	0.9712	1.02871	0.349999	3.02355	0.9589	1.00239	0.784035	1.28156	0.984827	1.01085	0.755137	1.35315	0.942427	0.954188	0.449772	2.0243	0.899874	-156.349	-359.348	46.6504	0.132338	-192.281	-434.193	49.6315	0.120451	-169.306	-747.441	408.829	0.566464
DCC	rs4453579	18	49301830	G	A	1.32283	1.02693	1.70398	0.0308	1.42477	0.998171	2.03368	0.0517	1.47932	0.899748	2.43222	0.1233	0.978253	0.825705	1.15899	0.798782	0.987701	0.767749	1.27067	0.923472	0.945266	0.687226	1.30019	0.723065	-155.182	-432.768	122.403	0.274209	-133.253	-419.561	153.055	0.362496	-1323.5	-3172.28	525.285	0.161771
DCC	rs1502219	18	49308886	G	A	1.38318	1.04423	1.83214	0.0241	1.40944	0.993778	1.99896	0.0548	1.90619	0.938016	3.87366	0.0751	1.00163	0.832534	1.20507	0.986221	0.995408	0.782107	1.26688	0.970158	1.02308	0.672007	1.55756	0.916299	83.6167	-110.925	278.158	0.400301	103.503	-134.996	342.002	0.39576	103.443	-412.206	619.091	0.694495
DCC	rs4245260	18	49309884	T	C	0.892055	0.645435	1.23291	0.4893	0.947714	0.646829	1.38856	0.783	0.504548	0.184393	1.38058	0.1834	1.10149	0.861874	1.40773	0.444277	1.0709	0.818585	1.401	0.624241	1.74148	0.773927	3.91867	0.229241	-109.3	-384.09	165.49	0.436318	-76.0951	-377.852	225.662	0.621532	-724.973	-1812.3	362.353	0.192404
DCC	rs2270954	18	49311295	C	A	0.967037	0.681509	1.37219	0.8512	1.0015	0.668154	1.50114	0.9943	0.699614	0.223818	2.18686	0.5393	1.06299	0.81905	1.37958	0.654783	1.02156	0.770111	1.35511	0.883212	1.88179	0.772326	4.58502	0.205885	-48.6976	-226.057	128.661	0.590917	23.9909	-207.4	255.382	0.839122	-299.884	-685.969	86.201	0.129099
DPYSL2	rs6998628	8	26489479	G	A	1.07046	0.833454	1.37487	0.594	0.950235	0.643728	1.40268	0.7974	1.29175	0.844403	1.9761	0.2384	0.948594	0.798432	1.127	0.548199	0.912566	0.694628	1.19888	0.513935	0.955552	0.719006	1.26992	0.750352	117.594	-58.506	293.694	0.191723	92.9001	-138.713	324.513	0.432475	296.594	-83.0395	676.228	0.126889
DPYSL2	rs6983262	8	26489802	C	T	1.53963	1.06443	2.22695	0.0223	1.38769	0.923742	2.08467	0.1152	784045	5.24E-136	1.17E+147	0.9348	0.892712	0.705991	1.12882	0.336744	0.831144	0.633093	1.09115	0.17731	1.21732	0.646516	2.2921	0.554718	116.272	-103.419	335.962	0.300526	134.009	-110.175	378.192	0.28306	97.3429	-678.698	873.383	0.805986
DPYSL2	rs920697	8	26492992	A	G	1.33774	0.989803	1.80798	0.0589	1.27059	0.893496	1.80684	0.1831	2.76957	1.06751	7.18543	0.0367	0.953538	0.789621	1.15148	0.619536	1.00038	0.784183	1.27619	0.997551	0.752248	0.463011	1.22217	0.231178	105.752	-49.7105	261.214	0.183601	104.669	-130.449	339.787	0.383708	215.189	-79.5332	509.91	0.1536
DPYSL2	rs388047	8	26496145	C	T	0.77961	0.604525	1.0054	0.0556	0.807916	0.571314	1.1425	0.2282	0.551545	0.321169	0.947173	0.0315	1.0042	0.842535	1.19688	0.962745	1.09661	0.862298	1.39459	0.451918	0.796764	0.527315	1.2039	0.265723	75.8389	-87.0276	238.705	0.36224	-96.5971	-347.134	153.94	0.450499	354.184	73.2125	635.156	0.0141116
DPYSL2	rs408753	8	26497478	T	C	0.77961	0.604525	1.0054	0.0556	0.807916	0.571314	1.1425	0.2282	0.551545	0.321169	0.947173	0.0315	1.0042	0.842535	1.19688	0.962745	1.09661	0.862298	1.39459	0.451918	0.796764	0.527315	1.2039	0.265723	136.905	-21.5112	295.322	0.0914635	168.843	-73.3215	411.008	0.172917	207.784	-77.2501	492.818	0.154235
DPYSL2	rs385351	8	26498999	A	T	0.905316	0.710108	1.15419	0.4224	0.891027	0.602757	1.31716	0.5631	0.858899	0.573486	1.28636	0.4608	0.899299	0.760461	1.06348	0.214417	0.930078	0.708666	1.22067	0.60319	0.800915	0.600152	1.06884	0.12447	-213.532	-594.02	166.956	0.272346	-213.532	-594.02	166.956	0.272346	.	.	.	1
DPYSL2	rs327234	8	26500585	A	G	0.911747	0.714865	1.16285	0.457	0.903363	0.610513	1.33669	0.6114	0.863355	0.576404	1.29316	0.4763	0.889272	0.751122	1.05283	0.17277	0.909921	0.692215	1.1961	0.50164	0.796419	0.596698	1.06299	0.115238	-70.7909	-245.001	103.419	0.426482	-215.493	-453.259	22.2726	0.0768147	171.471	-172.985	515.927	0.330106
DPYSL2	rs7825468	8	26506389	A	G	0.982721	0.768475	1.2567	0.8896	0.966451	0.658204	1.41905	0.8619	0.990027	0.650741	1.50621	0.9627	0.988606	0.834173	1.17163	0.894755	1.00338	0.769292	1.3087	0.980118	0.962866	0.717212	1.29266	0.798482	7.44305	-154.331	169.217	0.928215	134.179	-95.4093	363.767	0.253044	-241.816	-568.451	84.8191	0.147957
DPYSL2	rs5029306	8	26509021	C	T	1.14839	0.884774	1.49056	0.2989	1.00152	0.701328	1.43021	0.9933	1.78704	1.03592	3.0828	0.0374	0.943406	0.794485	1.12024	0.505005	0.946127	0.734923	1.21803	0.669493	0.885705	0.634098	1.23715	0.470489	101.838	-113.887	317.563	0.355668	43.3583	-200.277	286.994	0.727508	751.452	37.54	1465.36	0.040077
DPYSL2	rs327232	8	26511631	C	T	0.888324	0.652087	1.21015	0.4532	0.828276	0.579062	1.18475	0.3027	1.22761	0.478466	3.1497	0.6698	1.0106	0.827687	1.23393	0.918003	1.10971	0.862898	1.42712	0.419775	0.664349	0.36294	1.21607	0.156157	73.5968	-95.4652	242.659	0.394302	157.477	-88.281	403.235	0.210251	-2.31286	-312.614	307.989	0.988355
DPYSL2	rs11780026	8	26518540	A	G	1.18041	0.87278	1.59646	0.2821	1.14179	0.797599	1.63452	0.4691	1.79094	0.742705	4.31865	0.195	0.842615	0.695524	1.02081	0.0747955	0.880962	0.686865	1.12991	0.316035	0.55573	0.332039	0.930119	0.0145856	-6.15895	-174.714	162.396	0.94296	43.7329	-191.726	279.191	0.716117	-111.267	-443.699	221.166	0.512378
DPYSL2	rs11775967	8	26522776	C	A	1.19009	0.879889	1.60966	0.2592	1.15488	0.806935	1.65286	0.4315	1.79094	0.742705	4.31865	0.195	0.81921	0.67464	0.994759	0.0398902	0.842974	0.656617	1.08222	0.177674	0.55573	0.332039	0.930119	0.0145856	79.9368	-215.397	375.27	0.596206	55.4327	-262.03	372.896	0.732443	644.689	-680.733	1970.11	0.341282
DPYSL2	rs2585459	8	26529540	A	G	0.992351	0.760792	1.29439	0.9549	0.975899	0.68828	1.38371	0.8912	1.03052	0.580686	1.82881	0.9182	0.806566	0.673738	0.965581	0.0177566	0.860167	0.670963	1.10272	0.236045	0.559159	0.374395	0.835103	0.00219902	6.68933	-158.953	172.332	0.936971	38.4774	-194.788	271.743	0.746719	-50.1247	-379.077	278.827	0.765434
DPYSL2	rs403185	8	26532637	G	A	1.02772	0.801889	1.31714	0.8291	0.844681	0.58447	1.22074	0.3694	1.41582	0.897421	2.23366	0.1356	0.865953	0.733232	1.0227	0.0886118	0.879598	0.6793	1.13896	0.333438	0.749258	0.552951	1.01526	0.0559095	43.118	-138.874	225.11	0.642775	-33.1674	-266.271	199.936	0.780559	336.295	-81.2036	753.794	0.115607
DPYSL2	rs7829347	8	26536533	T	C	0.795824	0.524331	1.20789	0.2838	0.751025	0.478541	1.17866	0.2136	1.37639	0.222891	8.49947	0.7311	1.08019	0.809753	1.44095	0.604409	1.1261	0.811615	1.56244	0.483124	0.834332	0.269619	2.58182	0.724418	157.61	-14.1054	329.326	0.0731785	268.935	28.7511	509.119	0.0290755	79.0035	-256.231	414.238	0.644535
DPYSL2	rs1561818	8	26538745	C	A	0.991743	0.77374	1.27117	0.9478	0.920872	0.634513	1.33646	0.6646	1.09767	0.699662	1.7221	0.6852	0.945968	0.79994	1.11865	0.515581	1.02073	0.784944	1.32736	0.877798	0.8055	0.586665	1.10596	0.172505	-5.05643	-181.652	171.539	0.955288	26.332	-203.211	255.875	0.822275	-106.917	-508.651	294.817	0.602362
DPYSL2	rs327225	8	26539106	T	G	1.41272	1.03436	1.92948	0.0303	1.33429	0.927306	1.9199	0.1209	3.49987	1.24349	9.85057	0.018	0.962735	0.789546	1.17391	0.702951	0.974463	0.758926	1.25121	0.83865	0.870385	0.52396	1.44585	0.584297	15.2096	-148.752	179.172	0.855866	105.139	-133.892	344.171	0.3894	-119.669	-426.377	187.039	0.445106
DPYSL2	rs327227	8	26539394	A	G	1.0757	0.278152	4.16009	0.9159	1.0757	0.278152	4.16009	0.9159	.	.	.	1	0.551582	0.228192	1.33328	0.13986	0.551582	0.228192	1.33328	0.13986	1	1	1	1	-63.452	-224.462	97.5578	0.440556	0.506828	-259.568	260.582	0.996955	-175.635	-442.568	91.2985	0.1983
DPYSL2	rs999772	8	26542236	C	T	0.71719	0.538204	0.9557	0.0236	0.70667	0.498831	1.0011	0.0512	0.518257	0.244367	1.09913	0.0872	0.893429	0.72855	1.09562	0.274378	0.901784	0.706147	1.15162	0.405972	0.733131	0.40844	1.31594	0.275344	-71.2697	-320.934	178.394	0.576287	-60.615	-344.699	223.469	0.676135	-281.63	-1129.15	565.895	0.515414
DPYSL2	rs327216	8	26547379	C	T	0.728156	0.470995	1.12573	0.1541	0.735114	0.464807	1.16262	0.1888	0.327378	0.0291942	3.67116	0.3656	1.604	1.1476	2.24189	0.00896897	1.59976	1.13298	2.25886	0.0113143	3.39619	0.472277	24.4223	0.310991	51.7211	-125.99	229.432	0.568862	25.5953	-204.153	255.344	0.82732	185.934	-215.384	587.252	0.364656
DPYSL2	rs1867042	8	26548476	T	G	0.704811	0.529865	0.93752	0.0166	0.677153	0.477113	0.961064	0.0295	0.550698	0.266085	1.13974	0.1085	0.946619	0.774525	1.15695	0.590065	0.981565	0.765891	1.25797	0.882852	0.739689	0.420718	1.30049	0.273074	6.88351	-156.826	170.593	0.934381	63.0373	-174.636	300.71	0.603604	-82.3555	-392.018	227.307	0.602615
DPYSL2	rs930470	8	26548804	A	G	0.723679	0.544723	0.961426	0.0261	0.710118	0.501465	1.00559	0.0543	0.536571	0.259123	1.11109	0.0943	0.917018	0.749926	1.12134	0.395062	0.931888	0.729925	1.18973	0.57062	0.755929	0.430645	1.32691	0.309202	-74.9944	-252.8	102.811	0.40919	-143.646	-375.882	88.591	0.226511	48.1062	-364.639	460.851	0.819486
DPYSL2	rs1972921	8	26551656	C	T	0.705913	0.51363	0.970179	0.0323	0.683169	0.473573	0.985529	0.042	0.552136	0.206757	1.47446	0.2365	1.02477	0.818407	1.28318	0.833116	1.06624	0.81938	1.38747	0.639186	0.80492	0.379266	1.70829	0.558201	140.172	-44.6761	325.02	0.138388	96.6049	-132.871	326.081	0.410042	470.658	15.6439	925.673	0.0436199
DPYSL2	rs4733044	8	26552587	C	G	0.962719	0.748472	1.23829	0.7675	0.904448	0.629128	1.30025	0.5878	1.03695	0.646847	1.66232	0.8803	0.975668	0.824369	1.15473	0.773843	1.06078	0.824652	1.36452	0.642583	0.82673	0.592436	1.15368	0.25368	-103.05	-280.215	74.1155	0.255291	-76.4585	-306.044	153.127	0.514491	-305.384	-713.482	102.715	0.143643
DPYSL2	rs13277175	8	26553929	T	G	0.957621	0.743224	1.23386	0.7378	0.858352	0.590497	1.24771	0.4239	1.09535	0.686878	1.74673	0.7023	1.00453	0.848196	1.18969	0.95823	1.08706	0.839744	1.40721	0.524666	0.892662	0.644709	1.23598	0.489193	-67.2244	-274.84	140.392	0.526216	-56.7931	-302.011	188.425	0.650243	-224.953	-829.898	379.992	0.466744
DPYSL2	rs4733048	8	26555005	T	C	0.764129	0.534167	1.09309	0.1414	0.763205	0.51713	1.12637	0.1742	0.516674	0.119724	2.22972	0.3765	1.04975	0.803688	1.37115	0.726789	1.02249	0.772804	1.35284	0.877222	1.9719	0.628579	6.18599	0.294322	-79.7248	-297.867	138.417	0.474419	-82.4665	-335.902	170.969	0.52417	-177.473	-851.554	496.608	0.606261
DPYSL2	rs10093591	8	26556546	A	G	0.951152	0.619453	1.46047	0.819	0.944572	0.598277	1.49131	0.8068	1.00445	0.131176	7.69137	0.9966	0.936809	0.7066	1.24202	0.635825	1.00164	0.726662	1.38068	0.992001	0.356498	0.0879665	1.44476	0.0844107	-2.64361	-173.662	168.375	0.975852	21.5175	-210.106	253.141	0.855658	-71.4475	-452.654	309.759	0.713648
DPYSL2	rs9644117	8	26561434	C	T	1.05724	0.829191	1.348	0.6536	1.07216	0.729111	1.57662	0.7233	1.08301	0.718733	1.63192	0.7032	1.01748	0.864254	1.19788	0.835205	1.14657	0.873649	1.50476	0.319229	0.904837	0.680015	1.20399	0.489012	-5.97008	-172.563	160.623	0.944056	55.3404	-174.622	285.303	0.637546	-162.341	-520.654	195.973	0.375335
DPYSL2	rs6992095	8	26564683	T	C	1.36678	0.978252	1.90961	0.0677	1.22755	0.838974	1.79609	0.2915	7.12304	1.56777	32.3629	0.0113	0.974121	0.787918	1.20433	0.806139	0.985206	0.756422	1.28319	0.911663	0.896796	0.511446	1.57249	0.685812	-33.3396	-287.309	220.629	0.797148	-35.3109	-309.001	238.379	0.80056	-54.1145	-1144.98	1036.75	0.922617
DPYSL2	rs11863	8	26570232	C	T	0.966214	0.752339	1.24089	0.7878	1.02139	0.694363	1.50243	0.9144	0.881395	0.574736	1.35168	0.563	1.03356	0.874052	1.22217	0.700225	1.20909	0.92063	1.58794	0.166515	0.876148	0.646406	1.18754	0.387887	7.03487	-164.899	178.968	0.936142	5.52477	-224.071	235.12	0.962418	18.7476	-356.457	393.953	0.922058
DPYSL2	rs920633	8	26570695	C	T	0.813551	0.580292	1.14057	0.2318	0.73869	0.507727	1.07472	0.1139	1.69227	0.481997	5.94146	0.412	1.07998	0.851164	1.3703	0.530087	1.063	0.812745	1.39031	0.661487	1.38968	0.655068	2.94811	0.417128	83.5123	-101.746	268.771	0.377743	86.3799	-144.052	316.811	0.463154	168.772	-289.322	626.867	0.470864
DPYSL2	rs17666	8	26571374	T	C	1.2156	0.927492	1.5932	0.1578	1.09553	0.773055	1.55254	0.6082	2.02349	1.08595	3.77042	0.0269	0.906967	0.75481	1.0898	0.295249	0.864748	0.67633	1.10566	0.24822	0.930382	0.642452	1.34735	0.692759	43.3902	-250.796	337.577	0.772742	84.3538	-231.189	399.897	0.600739	-613.756	-1945.25	717.741	0.367096
DPYSL5	rs6547284	2	26923865	C	A	0.675176	0.248858	1.83182	0.4409	0.675176	0.248858	1.83182	0.4409	.	.	.	1	0.886605	0.418531	1.87816	0.735119	0.886605	0.418531	1.87816	0.735119	1	1	1	1	-151.019	-331.594	29.5551	0.102353	-241.978	-470.315	-13.6418	0.0387521	-3.16223	-421.264	414.94	0.988184
DPYSL5	rs12615509	2	26952269	G	A	0.918401	0.708619	1.19029	0.5202	0.895477	0.623868	1.28533	0.5496	0.898817	0.543409	1.48667	0.6779	0.957971	0.794159	1.15557	0.652128	0.893282	0.693201	1.15111	0.385591	1.06692	0.749995	1.51775	0.727069	89.5514	-72.9393	252.042	0.281036	54.9519	-180.473	290.376	0.647688	233.332	-78.1138	544.778	0.143174
DPYSL5	rs7596707	2	26954784	C	T	1.05251	0.666863	1.66118	0.8261	1.03292	0.637369	1.67393	0.8954	1.79751	0.159164	20.3001	0.6356	1.42787	1.05541	1.93177	0.0301226	1.57738	1.11873	2.22406	0.0137312	0.928429	0.230958	3.7322	0.91259	65.3816	-133.239	264.002	0.519367	44.8866	-189.529	279.302	0.707735	260.139	-296.038	816.316	0.360117
DPYSL5	rs1371614	2	27006377	C	T	0.812215	0.601998	1.09584	0.1741	0.796534	0.561571	1.12981	0.2027	0.711093	0.300326	1.68368	0.4385	1.09102	0.879049	1.35411	0.432511	1.08582	0.846349	1.39304	0.518267	1.25693	0.666604	2.37005	0.4953	-30.3083	-192.666	132.05	0.714742	-111.423	-361.87	139.025	0.384	49.5768	-232.653	331.806	0.730895
DPYSL5	rs3739088	2	27021287	C	T	0.991285	0.767049	1.28107	0.9467	0.964385	0.673762	1.38037	0.843	1.03781	0.629898	1.70988	0.8842	1.05305	0.877517	1.2637	0.579063	1.00536	0.782304	1.29202	0.966637	1.19798	0.852364	1.68373	0.308669	-171.374	-457.907	115.159	0.242138	-162.383	-480.614	155.847	0.318156	-570.225	-1658.95	518.502	0.305561
EFNA1	rs4971066	1	153372505	T	G	1.15361	0.812198	1.63853	0.4252	1.1459	0.784093	1.67464	0.4821	1.57067	0.36125	6.8291	0.5474	1.10424	0.87436	1.39455	0.410132	1.13944	0.876978	1.48044	0.332664	0.934005	0.385355	2.2638	0.874601	105.233	-126.198	336.664	0.373615	121.997	-134.295	378.289	0.351679	77.47	-770.679	925.619	0.858053
EFNA1	rs9297	1	153373173	A	G	1.02745	0.790674	1.33514	0.8395	1.06671	0.742026	1.53347	0.7274	0.975699	0.587485	1.62045	0.9244	1.12979	0.931578	1.37018	0.216006	1.06683	0.826747	1.37664	0.617733	1.38456	0.967915	1.98055	0.0873183	-118.976	-298.348	60.3949	0.194705	-120.256	-349.345	108.834	0.304481	-243.382	-660.459	173.696	0.25376
EFNA2	rs10424501	19	1248501	G	A	0.933041	0.579588	1.50204	0.7755	0.948406	0.584741	1.53824	0.8301	2.12E-05	4.62E-173	9.75E+162	0.9565	0.820799	0.582411	1.15676	0.248574	0.820799	0.582411	1.15676	0.248574	1	1	1	1	-39.1712	-255.475	177.133	0.722914	-43.0269	-281.794	195.741	0.724218	-49.6196	-825.37	726.131	0.900327
EFNA3	rs3766916	1	153316025	C	T	0.894834	0.697022	1.14878	0.3837	0.837453	0.574375	1.22103	0.3569	0.901975	0.581002	1.40027	0.6459	0.997283	0.844102	1.17826	0.974482	1.10099	0.848985	1.4278	0.46565	0.864755	0.63197	1.18329	0.356474	-56.9897	-224.105	110.126	0.504458	-43.3803	-277.308	190.547	0.716543	-137.794	-470.082	194.495	0.417074
EFNA3	rs1462855	1	153320342	T	C	0.971632	0.755487	1.24962	0.8227	0.94646	0.644704	1.38945	0.7789	0.984788	0.63776	1.52064	0.9449	0.985767	0.828815	1.17244	0.871183	1.02342	0.7826	1.33835	0.864821	0.930646	0.685395	1.26365	0.635564	-132.188	-324.812	60.4349	0.179757	-191.377	-422.456	39.7017	0.105725	2.7236	-513.695	519.142	0.99176
EFNA3	rs1870939	1	153322119	G	A	0.945302	0.736243	1.21373	0.6593	0.936358	0.637992	1.37426	0.7371	0.919584	0.598301	1.41339	0.7024	0.985767	0.828815	1.17244	0.871183	1.02342	0.7826	1.33835	0.864821	0.930646	0.685395	1.26365	0.635564	-71.6393	-288.269	144.99	0.517434	-67.0896	-317.766	183.586	0.600323	-208.138	-882.093	465.816	0.545489
EFNA3	rs2306124	1	153326474	A	G	0.996845	0.775586	1.28122	0.9803	0.920504	0.618947	1.36898	0.6826	1.08619	0.715909	1.64799	0.6977	1.02319	0.859956	1.2174	0.7961	1.03911	0.788575	1.36925	0.782606	1.02112	0.76374	1.36525	0.888672	80.1602	-117.359	277.679	0.427069	84.4333	-149.332	318.199	0.479609	156.324	-398.303	710.952	0.581115
EFNA4	rs4045192	1	153305379	A	G	1.09447	0.851848	1.40619	0.4805	1.0294	0.716629	1.47867	0.8755	1.31022	0.816553	2.10233	0.2632	0.980862	0.838357	1.14759	0.808911	1.19431	0.926821	1.53899	0.166291	0.716102	0.520492	0.985225	0.0338863	132.293	-26.6049	291.19	0.103899	157.352	-85.6047	400.308	0.205407	207.784	-77.2501	492.818	0.154235
EFNA5	rs252815	5	106749581	T	C	1.23199	0.892065	1.70144	0.2059	1.25431	0.863195	1.82264	0.2352	1.4605	0.539189	3.95603	0.4566	1.16404	0.939022	1.44298	0.173068	1.21086	0.936661	1.56533	0.148477	1.15568	0.61506	2.17148	0.681185	-2.32667	-191.216	186.562	0.980757	29.6046	-200.833	260.042	0.801387	-146.084	-630.162	337.994	0.554697
EFNA5	rs252816	5	106752309	A	G	0.965491	0.749362	1.24395	0.786	0.928205	0.650921	1.32361	0.6809	1.01118	0.614691	1.6634	0.9651	1.22322	1.02214	1.46386	0.0290461	1.23408	0.963158	1.5812	0.0938774	1.42879	1.00981	2.0216	0.0536707	-2.32667	-191.216	186.562	0.980757	29.6046	-200.833	260.042	0.801387	-146.084	-630.162	337.994	0.554697
EFNA5	rs252818	5	106753589	T	C	1.15653	0.846102	1.58086	0.3622	1.17634	0.814093	1.69979	0.3875	1.27529	0.511507	3.17955	0.6021	1.14758	0.926982	1.42068	0.212939	1.16608	0.904681	1.503	0.239251	1.2577	0.686746	2.30335	0.47356	13.2976	-210.768	237.363	0.907487	-2.91303	-253.9	248.074	0.981868	187.213	-588.21	962.635	0.636454
EFNA5	rs461914	5	106771541	T	C	0.963636	0.747388	1.24245	0.7752	0.956992	0.670738	1.36541	0.8086	0.944915	0.57244	1.55975	0.8247	1.23952	1.03028	1.49125	0.023828	1.21227	0.945463	1.55437	0.126581	1.55496	1.08921	2.21988	0.0215983	72.8684	-97.5042	243.241	0.402619	148.145	-83.0521	379.342	0.210248	-31.4989	-385.419	322.421	0.861652
EFNA5	rs3797521	5	106775826	G	A	0.790764	0.577839	1.08215	0.143	0.887695	0.617704	1.27569	0.5199	0.224834	0.0719033	0.70303	0.0106	1.23496	0.967697	1.57604	0.0945934	1.20368	0.932739	1.55331	0.158525	2.62836	0.976685	7.07316	0.101428	155.779	-12.0966	323.654	0.0700885	155.391	-97.4785	408.26	0.229506	269.343	-26.4291	565.115	0.0754406
EFNA5	rs6868410	5	106777588	A	G	0.751239	0.550235	1.02567	0.0723	0.839948	0.585635	1.2047	0.3436	0.207803	0.0669727	0.644773	0.0067	1.22386	0.959441	1.56114	0.10856	1.19203	0.924391	1.53716	0.179921	2.62836	0.976685	7.07316	0.101428	-228.417	-578.412	121.578	0.201959	-206.446	-575.068	162.177	0.273332	-1207.68	-3084.45	669.087	0.208327
EFNA5	rs185221	5	106781603	G	A	0.939184	0.728948	1.21005	0.6277	0.947366	0.665026	1.34958	0.7647	0.872116	0.528337	1.43959	0.5928	1.19014	0.995937	1.4222	0.0573442	1.24908	0.974868	1.60043	0.0764846	1.25923	0.88136	1.79911	0.21855	-52.309	-216.817	112.199	0.533671	-103.706	-337.72	130.307	0.385848	-4.32018	-326.4	317.759	0.979046
EFNA5	rs252801	5	106785297	A	G	0.977571	0.759011	1.25907	0.8606	1.08169	0.748199	1.56382	0.6765	0.817656	0.513359	1.30233	0.397	1.21479	1.01073	1.46006	0.0388869	1.24214	0.956412	1.61322	0.0995643	1.3442	0.962154	1.87795	0.0941304	-16.3611	-189.236	156.514	0.852982	-12.4713	-268.4	243.457	0.923982	-32.8287	-336.054	270.397	0.832115
EFNA5	rs252802	5	106790482	C	T	1.19709	0.938342	1.52718	0.1483	1.53805	1.03393	2.28797	0.0341	1.04689	0.701819	1.56163	0.8224	1.117	0.937808	1.33043	0.214691	1.20731	0.897967	1.62322	0.204163	1.11332	0.843512	1.46942	0.452444	-40.8116	-221.628	140.004	0.658569	-19.257	-248.45	209.936	0.86932	-159.634	-584.92	265.653	0.462566
EFNA5	rs252991	5	106795244	G	A	0.913281	0.710664	1.17367	0.4788	1.02235	0.715925	1.45993	0.9033	0.683107	0.419089	1.11345	0.1269	0.884809	0.73491	1.06528	0.194572	0.847039	0.65951	1.08789	0.19686	0.879948	0.61023	1.26888	0.486545	-203.422	-501.535	94.6904	0.18223	-222.699	-592.284	146.885	0.238654	-471.328	-1319.83	377.175	0.27726
EFNA5	rs154648	5	106795835	C	T	0.898839	0.700224	1.15379	0.4029	1.00241	0.703708	1.4279	0.9894	0.661616	0.404498	1.08217	0.1005	0.930135	0.773833	1.11801	0.439105	0.913981	0.712469	1.17249	0.480606	0.908561	0.627029	1.3165	0.608007	-225.667	-540.183	88.8497	0.160804	-229.098	-556.496	98.3003	0.171374	-501.977	-2380.24	1376.28	0.60084
EFNA5	rs152608	5	106799107	G	A	0.87884	0.661678	1.16727	0.3728	0.853484	0.598662	1.21677	0.3816	0.83743	0.409116	1.71416	0.6276	0.899077	0.725799	1.11372	0.326026	0.81534	0.635768	1.04563	0.105174	1.36377	0.808588	2.30013	0.267472	71.7472	-141.58	285.074	0.510339	63.8277	-186.861	314.516	0.618167	227.003	-409.486	863.493	0.485143
EFNA5	rs2283	5	106801521	T	C	0.863358	0.669608	1.11317	0.2577	0.933435	0.657726	1.32472	0.6999	0.630883	0.374049	1.06407	0.0847	0.948127	0.786442	1.14305	0.575627	0.93777	0.73359	1.19878	0.608667	0.930693	0.623938	1.38826	0.714875	76.022	-157.003	309.047	0.523094	56.0109	-196.56	308.582	0.664164	466.284	-478.574	1411.14	0.334296
EFNA5	rs152600	5	106805392	T	G	0.598849	0.374769	0.95691	0.0325	0.594914	0.357055	0.991229	0.0467	0.242562	0.0277218	2.12238	0.2011	1.25602	0.857479	1.83981	0.255862	1.22565	0.828176	1.8139	0.321164	4.89048	0.696909	34.3184	0.218315	-247.247	-488.866	-5.62813	0.0459095	-294.626	-552.485	-36.7673	0.0259551	208.705	-877.112	1294.52	0.706675
EFNA5	rs152599	5	106807203	G	T	0.777824	0.604405	1.001	0.0514	0.782213	0.546436	1.11972	0.1801	0.613935	0.376089	1.0022	0.0516	0.903162	0.75414	1.08163	0.266068	0.900186	0.702355	1.15374	0.407839	0.824773	0.567937	1.19776	0.299988	-139.787	-342.103	62.5292	0.176813	-211.056	-444.794	22.6832	0.0779075	156.359	-448.901	761.619	0.613042
EFNA5	rs537500	5	106821489	C	T	0.813509	0.612091	1.08121	0.1556	0.80588	0.567042	1.14532	0.2294	0.65834	0.319797	1.35527	0.257	1.17933	0.941372	1.47745	0.154654	1.04519	0.815963	1.33881	0.727734	3.36917	1.93127	5.87765	0.000264329	-127.234	-327.402	72.9351	0.213924	-177.508	-412.628	57.612	0.140131	9.2223	-567.944	586.389	0.97504
EFNA5	rs3909464	5	106821671	A	C	1.01435	0.720182	1.42866	0.9351	1.11376	0.760561	1.63099	0.5801	0.370558	0.0950559	1.44456	0.1533	0.929595	0.724124	1.19337	0.564304	0.921733	0.70784	1.20026	0.543049	0.994122	0.318131	3.10651	0.991877	-213.001	-460.288	34.2862	0.0925357	-261.337	-541.876	19.2033	0.0689961	-120.014	-968.092	728.063	0.781714
EFNA5	rs152581	5	106822182	C	G	1.26712	0.990628	1.62078	0.06	1.15865	0.772766	1.73723	0.4764	1.60728	1.07965	2.39276	0.0198	0.974486	0.818628	1.16002	0.771589	0.848046	0.637331	1.12843	0.265152	1.07979	0.829047	1.40636	0.57107	62.9881	-130.09	256.066	0.523104	70.6515	-162.835	304.138	0.55363	104.498	-411.148	620.143	0.691537
EFNA5	rs152580	5	106823760	A	G	1.29284	1.01177	1.652	0.0405	1.1906	0.79458	1.78398	0.3982	1.65216	1.11153	2.45574	0.0133	0.969645	0.815785	1.15252	0.727031	0.848046	0.637331	1.12843	0.265152	1.06575	0.819754	1.38557	0.639991	-32.37	-197.035	132.295	0.700324	-107.074	-338.124	123.977	0.364539	89.2553	-243.273	421.783	0.599263
EFNA5	rs10491390	5	106828046	G	A	0.915403	0.628508	1.33326	0.6452	0.981827	0.655934	1.46964	0.929	0.189329	0.0213307	1.68047	0.1358	0.94833	0.716601	1.25499	0.705407	0.934266	0.70382	1.24017	0.630217	3.38174	0.470319	24.3158	0.312442	-23.7207	-179.878	132.437	0.766142	-13.9178	-246.608	218.773	0.906764	-64.092	-363.308	235.124	0.674948
EFNA5	rs26247	5	106832261	T	C	0.917428	0.672739	1.25111	0.5863	0.884771	0.614845	1.2732	0.51	1.02368	0.412173	2.5424	0.9598	0.986924	0.788341	1.23553	0.908146	0.936597	0.726174	1.20799	0.612658	1.43456	0.761024	2.70421	0.293253	-42.9271	-226.854	141	0.647722	-4.38854	-234.087	225.31	0.970157	-236.919	-683.194	209.356	0.299039
EFNA5	rs2288385	5	106833949	A	C	1.01412	0.632807	1.6252	0.9535	1.02298	0.612112	1.70962	0.9309	0.913834	0.126825	6.58462	0.9288	1.00816	0.719614	1.41241	0.962491	0.987279	0.688628	1.41545	0.944119	1.49855	0.372877	6.0225	0.59692	126.765	-110.997	364.527	0.296976	165.569	-100.074	431.212	0.222933	-71.9171	-920.073	776.239	0.868131
EFNA5	rs636137	5	106834122	C	T	1.12234	0.851068	1.48009	0.414	1.27833	0.898632	1.81845	0.1726	0.807111	0.410582	1.58659	0.5346	0.95412	0.77674	1.17201	0.650463	0.881188	0.691462	1.12297	0.305386	1.32919	0.812111	2.1755	0.278097	157.69	-24.9776	340.358	0.0918182	205.205	-23.1658	433.577	0.079357	149.966	-286.399	586.331	0.501153
EFNA5	rs25994	5	106839543	G	A	1.0108	0.78948	1.29418	0.9321	0.895496	0.606	1.32329	0.5798	1.16797	0.770754	1.76989	0.4644	0.960624	0.805724	1.1453	0.654058	0.863624	0.660289	1.12958	0.289784	1.05805	0.794394	1.40922	0.705388	-20.1023	-200.06	159.856	0.826862	-43.1689	-274.993	188.655	0.715416	33.2387	-393.816	460.294	0.878868
EFNA5	rs26242	5	106842540	C	T	0.991958	0.773861	1.27152	0.9492	0.91111	0.617002	1.34541	0.6399	1.08824	0.715798	1.65448	0.6925	0.936391	0.782965	1.11988	0.471432	0.819387	0.626309	1.07199	0.152428	1.05145	0.78667	1.40536	0.739363	229.008	13.7292	444.286	0.0380268	174.207	-76.0132	424.428	0.173542	955.361	290.532	1620.19	0.00521971
EFNA5	rs26244	5	106846241	G	A	1.14316	0.560478	2.33161	0.7131	1.2472	0.587964	2.64556	0.565	9.48E-06	2.06E-173	4.35E+162	0.9532	0.8596	0.525092	1.40721	0.538548	0.8596	0.525092	1.40721	0.538548	1	1	1	1	-32.4687	-239.376	174.439	0.75865	-34.6479	-278.303	209.008	0.780682	-64.0659	-669.569	541.437	0.835872
EFNA5	rs25970	5	106854311	C	T	0.95081	0.742992	1.21675	0.6887	0.874867	0.615966	1.24259	0.4556	1.0629	0.653159	1.72967	0.8062	1.06662	0.895771	1.27006	0.470415	1.0265	0.804535	1.30971	0.832956	1.2237	0.873399	1.71449	0.251916	-151.819	-369.745	66.1076	0.173274	-157.939	-411.268	95.3903	0.222805	-331.35	-1005.21	342.515	0.336044
EFNA5	rs31717	5	106857437	C	A	1.12101	0.875506	1.43535	0.3655	1.18455	0.793432	1.76846	0.4079	1.14261	0.762764	1.71161	0.5182	1.01023	0.851682	1.1983	0.906929	1.05253	0.790974	1.40058	0.720747	0.977912	0.741475	1.28974	0.873446	-90.418	-275.312	94.4761	0.338686	-128.463	-360.948	104.021	0.279776	-56.6467	-515.112	401.819	0.808834
EFNA5	rs27681	5	106859472	G	A	0.764498	0.560011	1.04365	0.0914	0.725144	0.503616	1.04412	0.0846	0.741059	0.300617	1.82681	0.5153	0.946271	0.75646	1.18371	0.620681	0.929679	0.717232	1.20505	0.580114	0.980962	0.503825	1.90996	0.954374	45.7747	-348.815	440.364	0.82031	45.7747	-348.815	440.364	0.82031	.	.	.	1
EFNA5	rs1196516	5	106862465	G	A	1.33318	0.907464	1.95861	0.1435	1.2746	0.853892	1.90258	0.2357	220494	2.66E-131	1.83E+141	0.9386	0.885292	0.692516	1.13173	0.324367	0.889415	0.678917	1.16518	0.390999	0.691869	0.25764	1.85795	0.435564	37.9921	-211.448	287.432	0.765534	88.592	-186.532	363.716	0.528495	-500.14	-1444.75	444.468	0.300325
EFNA5	rs10491393	5	106864672	A	G	0.807081	0.54621	1.19255	0.2824	0.748513	0.481042	1.1647	0.1997	1.1467	0.297088	4.42606	0.8426	0.806706	0.612217	1.06298	0.113535	0.83139	0.600775	1.15053	0.255861	0.421745	0.154207	1.15344	0.0535167	136.139	-57.3183	329.596	0.168966	140.845	-95.3826	377.072	0.24361	292.836	-221.76	807.433	0.265704
EFNA5	rs26249	5	106866305	A	G	1.06717	0.644386	1.76735	0.8007	1.10738	0.660607	1.8563	0.6989	9.83E-06	2.14E-173	4.52E+162	0.9534	0.864862	0.608134	1.22997	0.410899	0.864862	0.608134	1.22997	0.410899	1	1	1	1	-171.644	-353.92	10.6316	0.06605	-190.318	-422.506	41.8693	0.109337	-320.871	-766.388	124.646	0.159226
EFNA5	rs10491394	5	106872849	T	C	1.27609	0.94175	1.72912	0.1164	1.23493	0.862827	1.7675	0.2492	2.18588	0.875385	5.45827	0.0945	1.05975	0.869914	1.291	0.566776	1.08238	0.845364	1.38584	0.531361	1.04898	0.63198	1.74114	0.857248	42.0604	-135.944	220.065	0.643664	62.275	-172.245	296.795	0.603185	31.9747	-372.701	436.65	0.877048
EFNA5	rs152558	5	106875560	A	G	1.10072	0.861734	1.40598	0.4426	1.03779	0.701506	1.53528	0.8528	1.25296	0.833457	1.88362	0.2788	1.06596	0.902798	1.2586	0.451122	1.12193	0.853356	1.47502	0.405735	1.05983	0.80339	1.39813	0.686608	17.9321	-141.882	177.746	0.826099	-29.1428	-263.102	204.817	0.807307	116.363	-190.363	423.09	0.457794
EFNA5	rs152555	5	106877572	T	C	0.823298	0.569548	1.1901	0.3015	0.868793	0.580799	1.29959	0.4939	0.280911	0.0543376	1.45224	0.1304	0.88887	0.684654	1.154	0.369366	0.95246	0.716513	1.2661	0.733027	0.163654	0.0230646	1.1612	0.0123643	-56.9112	-232.382	118.559	0.52552	-86.0746	-315.387	143.238	0.462558	-33.0151	-427.623	361.593	0.869868
EFNA5	rs250253	5	106880864	C	T	1.12435	0.867756	1.45681	0.3756	1.15151	0.813725	1.62951	0.4262	1.19044	0.687214	2.06215	0.5343	1.10791	0.924145	1.32822	0.270639	1.09965	0.861885	1.40299	0.443885	1.2419	0.857778	1.79804	0.264489	-2.32667	-191.216	186.562	0.980757	29.6046	-200.833	260.042	0.801387	-146.084	-630.162	337.994	0.554697
EFNA5	rs848827	5	106887382	G	A	1.10126	0.85133	1.42455	0.463	1.11197	0.78572	1.57369	0.5494	1.18394	0.688913	2.03468	0.5413	1.08959	0.908498	1.30678	0.356938	1.06024	0.830992	1.35274	0.636413	1.25665	0.872213	1.81052	0.233732	134.656	-63.1278	332.439	0.183209	136.355	-105.446	378.156	0.270041	313.331	-219.559	846.221	0.250171
EFNA5	rs464250	5	106891613	A	C	0.950054	0.678561	1.33017	0.7655	0.960487	0.66136	1.39491	0.8323	0.784871	0.231003	2.66672	0.698	0.971552	0.767961	1.22912	0.807601	0.984009	0.756998	1.2791	0.903709	0.826489	0.3433	1.98976	0.632268	79.0654	-87.5721	245.703	0.353232	60.3505	-186.338	307.039	0.631978	167.265	-132.973	467.504	0.275855
EFNA5	rs485241	5	106897222	C	T	63147.1	1.37E-163	2.90E+172	0.9553	63147.1	1.37E-163	2.90E+172	0.9553	.	.	.	1	0.409757	0.0599806	2.79925	0.269608	0.409757	0.0599806	2.79925	0.269608	1	1	1	1	179.484	-54.8496	413.817	0.134482	189.446	-86.605	465.498	0.179741	399.693	-318.303	1117.69	0.276221
EFNA5	rs662627	5	106909231	C	T	0.956865	0.71514	1.2803	0.7667	0.958897	0.672273	1.36772	0.8169	0.894321	0.412872	1.93718	0.7771	0.960769	0.782268	1.18	0.698251	0.963483	0.751006	1.23607	0.768414	0.899406	0.511674	1.58095	0.695551	-111.149	-360.767	138.47	0.383602	-59.5858	-335.401	216.229	0.672328	-893.244	-1834.11	47.6215	0.063889
EFNA5	rs849520	5	106909445	C	T	1.00089	0.73777	1.35786	0.9955	0.958333	0.670671	1.36938	0.8153	1.31494	0.535818	3.22698	0.5502	1.12184	0.916813	1.37271	0.270466	1.20045	0.935238	1.54088	0.155007	0.955399	0.534972	1.70624	0.874089	-57.5305	-242.746	127.685	0.543174	-62.4935	-292.552	167.565	0.594881	-104.112	-562.458	354.233	0.65653
EFNA5	rs553363	5	106909904	C	T	0.951037	0.714763	1.26541	0.7306	0.929954	0.653887	1.32257	0.6863	0.983714	0.4711	2.05411	0.9652	0.922924	0.752658	1.13171	0.437396	0.897933	0.700803	1.15052	0.392792	0.948359	0.55969	1.60693	0.839073	123.504	-294.863	541.871	0.56335	123.504	-294.863	541.871	0.56335	.	.	.	1
EFNA5	rs467089	5	106913812	A	G	0.949926	0.747778	1.20672	0.6741	0.926072	0.643624	1.33247	0.6793	0.942306	0.611237	1.4527	0.788	0.997323	0.842834	1.18013	0.975089	0.976927	0.7592	1.2571	0.856665	1.02589	0.755937	1.39223	0.870999	59.1425	-147.867	266.152	0.575971	69.4261	-168.728	307.58	0.568228	63.2831	-573.746	700.312	0.84577
EFNA5	rs341272	5	106914966	A	G	1.06132	0.830951	1.35555	0.6338	1.12548	0.791	1.60141	0.5115	1.00981	0.628668	1.62203	0.9678	0.891623	0.753381	1.05523	0.179934	0.896025	0.699384	1.14795	0.387065	0.792301	0.57063	1.10008	0.153645	-15.2488	-175.117	144.619	0.85184	87.9511	-151.181	327.083	0.47162	-185.013	-478.783	108.757	0.21815
EFNA5	rs163888	5	106917834	G	A	1.07744	0.838011	1.38527	0.561	1.06958	0.753292	1.51867	0.707	1.18166	0.707002	1.97498	0.5245	1.03509	0.868995	1.23293	0.701295	1.01761	0.795844	1.30117	0.889144	1.10701	0.784205	1.5627	0.567919	34.0428	-138.817	206.902	0.699805	16.349	-213.188	245.886	0.889079	120.44	-260.589	501.469	0.536091
EFNA5	rs352603	5	106921901	G	A	0.919643	0.675528	1.25197	0.5948	0.879115	0.61604	1.25453	0.478	1.12785	0.443806	2.86621	0.8005	1.07664	0.87252	1.32851	0.494392	1.11238	0.866719	1.42767	0.405158	0.979941	0.520394	1.8453	0.949342	45.5201	-119.799	210.839	0.589871	38.1601	-210.23	286.55	0.763564	90.2128	-203.342	383.768	0.547469
EFNA5	rs677797	5	106924382	G	A	1.11194	0.866819	1.42638	0.404	1.12693	0.794069	1.59933	0.5038	1.20345	0.728767	1.98732	0.4696	0.93929	0.790997	1.11539	0.473674	0.927447	0.725334	1.18588	0.548985	0.904867	0.644895	1.26964	0.55847	-18.6822	-183.029	145.665	0.82386	-70.9232	-310.697	168.851	0.562572	50.9589	-256.025	357.943	0.745166
EFNA5	rs164699	5	106925875	T	C	0.980556	0.767189	1.25326	0.8755	1.01451	0.705205	1.45948	0.9382	0.915722	0.583885	1.43615	0.7015	1.01581	0.852802	1.20997	0.860719	0.98927	0.768166	1.27402	0.933533	1.07494	0.781738	1.4781	0.666637	-44.4934	-228.389	139.403	0.635734	-32.1428	-262.994	198.709	0.785141	-142.588	-589.895	304.718	0.532646
EFNA5	rs164700	5	106936631	G	T	0.877645	0.602662	1.2781	0.4965	0.922454	0.608738	1.39784	0.7037	0.378922	0.0764705	1.87761	0.2352	1.1412	0.856235	1.52101	0.374066	1.1209	0.832095	1.50994	0.457529	2.28759	0.567813	9.21615	0.30728	-160.574	-317.792	-3.35584	0.0463177	-185.773	-440.45	68.9034	0.153971	-252.453	-517.107	12.2014	0.0626327
EFNA5	rs6881619	5	106936958	T	C	1.11256	0.706109	1.75297	0.6458	1.12192	0.68703	1.8321	0.6458	1.16192	0.157887	8.55078	0.8829	1.26162	0.923662	1.72322	0.158286	1.28736	0.918344	1.80466	0.154875	1.4106	0.360809	5.51476	0.695285	34.3361	-181.611	250.283	0.755555	11.3837	-244.266	267.034	0.930518	228.038	-408.446	864.523	0.483153
EFNA5	rs6888194	5	106938555	T	C	0.960785	0.685392	1.34683	0.8165	0.9516	0.642262	1.40993	0.8048	0.967826	0.339878	2.75595	0.9511	1.17254	0.914461	1.50344	0.217691	1.12463	0.853061	1.48266	0.40941	2.13589	1.00167	4.55443	0.0791155	119.558	-169.639	408.755	0.418497	131.696	-177.72	441.113	0.404899	96.0414	-1237.45	1429.53	0.887847
EFNA5	rs12519552	5	106938808	A	G	0.98495	0.699131	1.38762	0.9309	0.95845	0.644438	1.42547	0.8341	1.17716	0.400706	3.45819	0.7668	1.152	0.896507	1.48031	0.276486	1.10011	0.832242	1.45419	0.5062	2.13589	1.00167	4.55443	0.0791155	-168.922	-338.369	0.52475	0.0517613	-226.84	-461.081	7.40071	0.0587728	-200.497	-540.968	139.975	0.249456
EFNA5	rs607976	5	106941382	C	T	1.01158	0.787255	1.29983	0.9283	1.22106	0.823673	1.81016	0.3205	0.821884	0.539381	1.25235	0.3618	1.05377	0.879177	1.26303	0.571082	1.067	0.807011	1.41074	0.642202	1.07276	0.792847	1.45149	0.658096	-133.296	-347.822	81.2312	0.224364	-155.025	-391.124	81.0745	0.19923	-70.0776	-845.805	705.65	0.859594
EFNA5	rs597083	5	106941487	G	A	1.0188	0.786203	1.32022	0.888	1.18455	0.836387	1.67764	0.3406	0.713126	0.410668	1.23835	0.2304	0.970592	0.812277	1.15976	0.740913	1.06401	0.834462	1.35671	0.616248	0.736135	0.48596	1.1151	0.131745	137.489	-32.9294	307.907	0.115003	245.301	16.7298	473.873	0.0363649	9.48655	-354.521	373.494	0.9593
EFNA5	rs641406	5	106941925	A	G	1.00874	0.783738	1.29834	0.9461	1.1914	0.802877	1.76793	0.3849	0.837184	0.547786	1.27947	0.4119	1.03668	0.863856	1.24409	0.698934	1.03974	0.786264	1.37494	0.781921	1.05653	0.779005	1.43291	0.729442	-135.897	-338.5	66.706	0.18975	-163.263	-417.133	90.6061	0.208602	-220.082	-753.646	313.482	0.419553
EFNA5	rs180791	5	106951467	G	A	0.931549	0.645037	1.34532	0.7055	0.912907	0.609897	1.36646	0.6581	1.07277	0.259982	4.42663	0.9227	0.895879	0.690938	1.16161	0.400672	0.880775	0.663664	1.16891	0.374098	0.948874	0.35295	2.55096	0.914357	-36.4802	-320.624	247.664	0.801516	-36.4802	-320.624	247.664	0.801516	.	.	.	1
EFNA5	rs9328010	5	106952727	G	A	1.05693	0.820248	1.36191	0.6688	1.34151	0.898003	2.00405	0.152	0.842693	0.553768	1.28236	0.4246	1.02657	0.854758	1.23291	0.779092	1.06034	0.794477	1.41517	0.684708	1.00513	0.743347	1.35912	0.973513	103.238	-63.4848	269.961	0.22595	165.062	-72.9359	403.061	0.175188	81.2843	-237.394	399.962	0.617537
EFNA5	rs3864269	5	106964863	G	A	0.942453	0.725328	1.22457	0.6575	0.989137	0.700147	1.39741	0.9506	0.773322	0.433601	1.37921	0.3843	0.960684	0.798402	1.15595	0.667851	0.964447	0.757894	1.22729	0.768753	0.911542	0.599235	1.38662	0.649376	73.2064	-89.4277	235.84	0.378436	-44.906	-293.904	204.092	0.724009	285.197	1.1313	569.263	0.0501291
EFNA5	rs17160255	5	106979255	G	A	0.978719	0.722431	1.32593	0.8896	0.966874	0.675488	1.38396	0.854	1.02201	0.426985	2.44621	0.961	0.958336	0.775466	1.18433	0.688821	0.949585	0.739856	1.21877	0.681877	0.955091	0.52191	1.74781	0.878226	126.09	-40.9969	293.176	0.1403	214.65	-34.8255	464.125	0.0928923	94.0886	-202.617	390.794	0.534778
EFNA5	rs4090594	5	106984341	T	C	0.931439	0.731069	1.18673	0.5657	0.796884	0.551503	1.15144	0.2272	1.09288	0.707576	1.68799	0.689	0.935462	0.786049	1.11328	0.451746	0.825263	0.640146	1.06391	0.142441	1.06451	0.789082	1.43609	0.68978	99.5074	-58.2704	257.285	0.217499	132.926	-126.658	392.51	0.316453	137.146	-123.597	397.89	0.303512
EFNA5	rs164694	5	106988722	G	A	0.999181	0.732422	1.3631	0.9959	1.06839	0.744406	1.53338	0.7199	0.630906	0.240573	1.65456	0.3495	1.18272	0.936807	1.49319	0.163067	1.14653	0.890149	1.47675	0.29263	1.99124	0.9346	4.24249	0.10703	43.3139	-121.27	207.898	0.60641	91.1545	-144.108	326.417	0.448274	-4.67036	-323.498	314.157	0.977116
EFNA5	rs164840	5	106990247	A	C	1.02976	0.788338	1.34512	0.8297	1.02931	0.728124	1.45507	0.8702	1.06773	0.57368	1.98727	0.8362	0.906933	0.75499	1.08946	0.292478	0.922811	0.724872	1.1748	0.513895	0.755559	0.484942	1.17719	0.198034	131.183	-35.335	297.702	0.123755	226.212	-22.2231	474.647	0.0754538	94.0886	-202.617	390.794	0.534778
EFNA5	rs352602	5	106994230	T	C	1.00221	0.772444	1.30031	0.9868	1.04365	0.738845	1.47419	0.8086	0.899705	0.508602	1.59156	0.7166	1.1865	0.97581	1.44268	0.0887963	1.12446	0.882978	1.43197	0.341067	1.64553	1.08403	2.49787	0.0281392	-99.8213	-268.604	68.9611	0.247421	-43.6329	-275.212	187.946	0.712203	-326.12	-673.191	20.9516	0.066635
EFNA5	rs27550	5	106999466	C	A	1.05537	0.75655	1.4722	0.7511	1.07661	0.739972	1.56639	0.6998	0.951989	0.308837	2.9345	0.9317	1.21208	0.949396	1.54745	0.128612	1.1695	0.898882	1.52158	0.247991	2.34527	1.03847	5.29654	0.071498	-118.695	-290.143	52.7535	0.175957	-257.796	-521.028	5.43581	0.0559875	-28.2769	-316.397	259.843	0.847607
EFNA5	rs17160324	5	107012706	G	A	1.01505	0.723226	1.42462	0.9312	0.9909	0.680352	1.4432	0.962	1.33882	0.392097	4.57144	0.6416	1.00645	0.797827	1.26962	0.956873	1.01388	0.780614	1.31684	0.918012	0.949984	0.422217	2.13745	0.898097	-116.898	-276.532	42.7363	0.152382	-96.8235	-367.227	173.58	0.483406	-211.126	-465.517	43.2657	0.104995
EFNA5	rs7732162	5	107018929	C	T	0.953032	0.682299	1.33119	0.7779	0.898525	0.609988	1.32354	0.5884	1.36285	0.477598	3.88899	0.563	1.07562	0.841664	1.37462	0.563417	1.02046	0.773952	1.34548	0.886573	1.82731	0.89979	3.71095	0.127031	73.6301	-272.314	419.574	0.676895	-21.9743	-431.711	387.763	0.916364	887.425	-198.231	1973.08	0.110315
EFNB1	rs638408	X	67967739	T	C	0.991704	0.813139	1.20948	0.9345	1.11825	0.772537	1.61866	0.5539	0.86794	0.598787	1.25808	0.4549	1.11166	0.967337	1.2775	0.136879	1.1712	0.917122	1.49566	0.203827	1.20275	0.932084	1.55201	0.159966	.	.	.	1	.	.	.	1	.	.	.	1
EFNB1	rs877818	X	67970231	G	A	1.24313	0.970754	1.59192	0.0851	1.30486	0.878155	1.9389	0.1884	1.72062	1.00218	2.95407	0.0496	1.05792	0.904083	1.23793	0.486605	1.0988	0.840832	1.43592	0.493114	1.10431	0.800598	1.52323	0.549783	-201.522	-494.981	91.9362	0.179492	-177.005	-492.28	138.271	0.27218	-977.68	-2303.98	348.62	0.14972
EFNB1	rs7890214	X	67976912	C	-	.	.	.	1	.	.	.	1	.	.	.	1	1	1	1	1	1	1	1	1	1	1	1	1	-183.26	-390.625	24.1052	0.0844043	-223.874	-463.47	15.7225	0.0681617	-147.346	-784.174	489.482	0.650563
EFNB2	rs9520087	13	105942320	G	A	0.971074	0.762344	1.23695	0.8122	0.914074	0.637378	1.31089	0.6255	1.03879	0.664141	1.62477	0.8677	0.98896	0.845934	1.15617	0.889034	1.14715	0.893698	1.47247	0.278433	0.786895	0.5777	1.07184	0.119381	-27.2711	-212.455	157.913	0.773083	-162.97	-392.764	66.8237	0.16568	477.031	22.1122	931.949	0.0408293
EFNB2	rs9520088	13	105947684	T	C	1.00464	0.76669	1.31643	0.9733	0.954203	0.675548	1.3478	0.7903	1.20354	0.635202	2.28039	0.5701	0.954311	0.796922	1.14278	0.609618	0.982786	0.772172	1.25085	0.887707	0.827461	0.54352	1.25973	0.364633	3.60271	-168.513	175.718	0.967305	112.707	-137.733	363.146	0.378536	-160.314	-469.535	148.908	0.310482
EFNB2	rs2391331	13	105955709	T	C	1.14653	0.881673	1.49095	0.3081	1.15728	0.818926	1.63542	0.4082	1.29253	0.722768	2.31142	0.3873	0.970768	0.81533	1.15584	0.737	1.00988	0.793267	1.28563	0.936377	0.85442	0.584022	1.25001	0.40816	-28.678	-287.796	230.44	0.828434	-55.5965	-335.984	224.791	0.697855	332.884	-757.263	1423.03	0.550016
EFNB2	rs7983579	13	105957446	T	G	1.15485	0.90756	1.46953	0.2421	0.984001	0.674993	1.43447	0.9332	1.57045	1.03194	2.38997	0.0356	0.822687	0.698152	0.969437	0.0195662	0.741902	0.568533	0.968139	0.031118	0.789675	0.600078	1.03917	0.0860295	155.755	-20.4501	331.959	0.0843391	147.339	-82.1595	376.838	0.209376	339.45	-53.0642	731.964	0.0912406
EFNB2	rs9520090	13	105963255	G	C	1.18712	0.930133	1.51511	0.1688	1.00545	0.680449	1.48567	0.9782	1.61689	1.06935	2.44479	0.0231	0.860171	0.72618	1.01889	0.0811753	0.74375	0.564426	0.980047	0.0395924	0.891103	0.679793	1.1681	0.399902	2.04164	-175.246	179.329	0.982009	7.15522	-224.469	238.78	0.951766	-10.2538	-397.404	376.896	0.958638
EFNB2	rs2391333	13	105964694	C	T	0.921717	0.7217	1.17717	0.514	0.852727	0.599728	1.21245	0.3754	0.982963	0.610854	1.58175	0.9436	1.14972	0.973733	1.35752	0.102403	1.23648	0.969364	1.57719	0.0859586	1.16342	0.835051	1.6209	0.379149	-15.455	-260.582	229.672	0.901744	-50.4188	-319.539	218.701	0.713762	392.939	-552.4	1338.28	0.415977
EFNB2	rs2391335	13	105969985	G	T	1.27615	1.00759	1.6163	0.0436	1.19812	0.830162	1.72917	0.3347	1.70841	1.11947	2.60717	0.0133	0.898111	0.761547	1.05916	0.201164	0.783906	0.604421	1.01669	0.0707813	0.962168	0.73223	1.26431	0.779391	-146.187	-316.301	23.9273	0.0932934	-198.712	-465.412	67.9876	0.145373	-177.451	-458.937	104.035	0.217697
EFNB2	rs2893262	13	105970806	G	A	0.9459	0.716889	1.24807	0.6943	0.808781	0.5693	1.149	0.2367	1.60855	0.798551	3.24017	0.184	0.872669	0.722445	1.05413	0.151878	0.821398	0.641868	1.05114	0.115646	0.887378	0.57833	1.36158	0.578124	114.664	-61.7362	291.065	0.20376	128.275	-103.351	359.902	0.278704	186.421	-194.224	567.065	0.337972
EFNB2	rs2391340	13	105971753	G	T	0.81255	0.638259	1.03443	0.0925	0.721528	0.495012	1.0517	0.0901	0.800465	0.526533	1.21691	0.2982	0.96896	0.814812	1.15227	0.720709	0.888465	0.68802	1.14731	0.367943	1.06924	0.792605	1.44242	0.669635	-112.475	-342.074	117.124	0.337862	-182.77	-435.585	70.0462	0.157684	513.494	-333.663	1360.65	0.235897
EFNB2	rs8000078	13	105977974	G	T	0.996381	0.781285	1.27069	0.9767	0.734623	0.498749	1.08205	0.1191	1.40901	0.930129	2.13444	0.1062	1.06331	0.912403	1.23919	0.432256	1.21596	0.937489	1.57714	0.136231	0.972425	0.738425	1.28058	0.840825	126.283	-51.8649	304.432	0.16588	137.547	-92.1749	367.27	0.241621	219.296	-181.778	620.371	0.284838
EFNB2	rs9301142	13	105980436	T	C	0.961673	0.754305	1.22605	0.7526	0.74105	0.498211	1.10225	0.1396	1.22128	0.818208	1.82293	0.3284	1.04415	0.8912	1.22334	0.593047	1.12349	0.86059	1.4667	0.388283	1.00328	0.763757	1.31791	0.981263	20.4223	-142.681	183.525	0.806325	-61.137	-311.835	189.561	0.633057	140.471	-143.205	424.147	0.332652
EFNB2	rs3818377	13	105984934	G	A	1.13255	0.827672	1.54974	0.437	1.09502	0.766012	1.56535	0.6188	1.74172	0.625728	4.84812	0.2885	1.03275	0.835675	1.2763	0.768156	1.0332	0.805633	1.32504	0.798014	1.07379	0.586776	1.96503	0.825041	-44.4774	-206.888	117.933	0.591881	-87.477	-333.105	158.151	0.485771	-19.974	-310.188	270.24	0.892795
EFNB3	rs3744262	17	7554489	T	C	1.14042	0.894624	1.45374	0.2892	1.13065	0.789688	1.61882	0.5028	1.29862	0.825715	2.04238	0.2585	1.01873	0.846242	1.22637	0.844759	0.809438	0.628124	1.04309	0.106096	1.48832	1.09363	2.02546	0.0151629	40.1098	-127.275	207.494	0.638977	73.6364	-173.613	320.885	0.559895	20.7123	-281.075	322.5	0.893094
EFNB3	rs7141	17	7555325	A	G	1.15517	0.895873	1.48953	0.2666	1.22594	0.866947	1.73359	0.2497	1.16515	0.683978	1.98482	0.5741	1.00965	0.83493	1.22094	0.921178	0.880671	0.690274	1.12358	0.308076	1.43135	0.996105	2.05678	0.0641661	-49.0127	-214.258	116.232	0.561499	-186.408	-421.722	48.9057	0.121696	156.901	-161.368	475.171	0.334799
EPHA2	rs1566146	1	16325802	A	T	0.978498	0.750997	1.27492	0.8722	1.01385	0.717873	1.43187	0.9378	0.857997	0.470687	1.56401	0.6173	1.08037	0.89544	1.3035	0.42204	1.09839	0.861919	1.39973	0.448074	1.12106	0.729181	1.72354	0.62464	-41.7387	-235.417	151.94	0.673081	-42.0967	-271.605	187.412	0.719503	-83.3133	-599.015	432.388	0.751762
EPHA2	rs10907223	1	16332331	G	A	1.19137	0.689827	2.05756	0.5302	1.26483	0.72227	2.21496	0.4115	5.55E-06	1.21E-173	2.55E+162	0.9511	1.14626	0.789574	1.66406	0.480318	1.14626	0.789574	1.66406	0.480318	1	1	1	1	40.837	-116.319	197.993	0.61096	-3.74734	-253.665	246.17	0.976577	125.398	-144.836	395.631	0.363906
EPHA2	rs11260745	1	16338589	T	C	1.00113	0.60181	1.6654	0.9966	0.973374	0.578446	1.63793	0.9191	70639	1.54E-163	3.25E+172	0.9548	0.95464	0.676258	1.34762	0.786511	0.955173	0.665726	1.37047	0.799049	0.868767	0.122938	6.13932	0.877221	52.3815	-161.599	266.362	0.631795	21.585	-238.031	281.201	0.870684	293.254	-302.653	889.161	0.335717
EPHA2	rs3820609	1	16340231	C	A	0.944683	0.733481	1.2167	0.6595	0.925248	0.643552	1.33025	0.6751	0.934694	0.581298	1.50293	0.7806	1.06171	0.889513	1.26723	0.50802	1.09371	0.849882	1.40748	0.484559	1.05898	0.753533	1.48825	0.748027	-82.6968	-349.702	184.308	0.544335	-103.589	-385.606	178.429	0.472199	251.703	-1081.49	1584.9	0.711646
EPHA2	rs3768293	1	16340510	A	C	0.943563	0.732534	1.21539	0.653	0.919324	0.639248	1.32211	0.6502	0.940953	0.585021	1.51344	0.8019	1.06049	0.888244	1.26614	0.516829	1.08905	0.846048	1.40185	0.506133	1.06296	0.756282	1.49399	0.732711	-31.2108	-194.896	132.474	0.708907	58.1124	-188.407	304.632	0.644435	-181.208	-472.775	110.359	0.224252
EPHA2	rs4661709	1	16351767	C	T	0.779561	0.465093	1.30665	0.3451	0.796229	0.469986	1.34894	0.3973	1.14E-05	2.48E-173	5.23E+162	0.9539	1.16455	0.786736	1.7238	0.455606	1.16455	0.786736	1.7238	0.455606	1	1	1	1	-170.843	-345.531	3.84527	0.0563275	-200.589	-446.819	45.6416	0.111522	-243.03	-570.738	84.6788	0.147252
EPHA3	rs7428438	3	89242446	A	G	1.00397	0.786212	1.28204	0.9746	1.03535	0.70507	1.52035	0.8594	0.970975	0.63966	1.47389	0.8901	0.992383	0.828124	1.18922	0.933968	0.872387	0.666284	1.14224	0.325479	1.15441	0.860121	1.5494	0.345452	-67.3538	-248.387	113.679	0.466512	-10.7849	-241.584	220.015	0.927095	-337.873	-763.448	87.7011	0.120885
EPHA3	rs12714732	3	89261773	A	G	1.19302	0.924625	1.53931	0.1753	1.324	0.917447	1.9107	0.1343	1.16004	0.715305	1.88129	0.5476	1.03384	0.859296	1.24383	0.725157	0.971581	0.747003	1.26368	0.830857	1.1709	0.842444	1.62742	0.355942	.	.	.	1	.	.	.	1	.	.	.	1
EPHA3	rs7429534	3	89273998	C	T	1.1782	0.918462	1.5114	0.1974	1.32511	0.925894	1.89646	0.1244	1.10734	0.690498	1.77583	0.6724	1.03582	0.863217	1.24293	0.706031	0.951794	0.7373	1.22869	0.707651	1.21961	0.884439	1.6818	0.236264	-127.564	-329.678	74.55	0.217159	-124.763	-358.628	109.102	0.296682	-305.474	-909.912	298.964	0.322804
EPHA3	rs9815025	3	89297902	G	A	1.12525	0.841374	1.5049	0.4266	1.07252	0.753581	1.52645	0.6976	1.64577	0.750827	3.60744	0.2139	1.05717	0.864102	1.29336	0.590685	1.00822	0.788844	1.28861	0.947886	1.37792	0.853017	2.22583	0.212026	-46.6752	-279.446	186.096	0.694622	10.2738	-262.686	283.233	0.941248	-513.835	-1228.4	200.734	0.159888
EPHA3	rs7433757	3	89300018	G	A	1.09297	0.810628	1.47365	0.5601	1.06998	0.751321	1.5238	0.7078	1.37647	0.591843	3.2013	0.4584	1.03499	0.840267	1.27483	0.749043	1.0025	0.783835	1.28216	0.984156	1.2696	0.740322	2.17727	0.402915	-46.6095	-218.991	125.772	0.596584	-130.6	-373.785	112.585	0.293481	66.9823	-258.388	392.353	0.686908
EPHA3	rs4128782	3	89320421	T	C	0.928562	0.726858	1.18624	0.5533	0.920981	0.621361	1.36508	0.682	0.890469	0.593413	1.33623	0.5756	0.978408	0.817581	1.17087	0.811583	0.856857	0.653642	1.12325	0.268931	1.12357	0.842173	1.49899	0.433209	149.865	-13.0211	312.752	0.0724698	162.818	-78.1076	403.744	0.18645	254.448	-45.7967	554.693	0.0978838
EPHA3	rs12486049	3	89323969	T	G	1.12391	0.774712	1.63051	0.5386	1.08969	0.720717	1.64756	0.684	1.92529	0.460506	8.04928	0.3699	0.946479	0.732074	1.22368	0.666314	0.906544	0.680351	1.20794	0.499144	1.30158	0.578656	2.92765	0.54171	120.054	-50.453	290.56	0.168752	169.061	-64.3129	402.435	0.156835	123.273	-224.18	470.725	0.487428
EPHA3	rs4132275	3	89330570	A	G	0.986899	0.751902	1.29534	0.9244	0.973373	0.688925	1.37526	0.8785	1.01937	0.540416	1.92279	0.9528	0.992745	0.816343	1.20726	0.94175	0.935413	0.735206	1.19014	0.586911	1.22252	0.788083	1.89644	0.383023	-21.3707	-210.79	168.048	0.82516	0.322349	-234.788	235.433	0.997858	-141.099	-625.199	343	0.568295
EPHA3	rs9310113	3	89343386	T	A	1.24615	0.894196	1.73662	0.1943	1.29201	0.888353	1.87908	0.1807	1.24119	0.41393	3.72179	0.6999	1.02395	0.817695	1.28224	0.838063	1.01462	0.785953	1.30981	0.911602	1.14381	0.566463	2.30958	0.730659	32.3156	-139.255	203.886	0.712294	30.4394	-199.077	259.956	0.795109	73.1452	-301.964	448.254	0.702622
EPHA3	rs7373232	3	89350955	A	G	0.717885	0.487339	1.0575	0.0941	0.679493	0.447769	1.03114	0.0699	1.00641	0.198629	5.09927	0.9939	0.950312	0.725811	1.24425	0.702187	0.991032	0.729982	1.34544	0.953777	0.548893	0.176505	1.70694	0.245157	185.492	14.7805	356.203	0.034125	151.935	-77.1578	381.028	0.194781	471.289	102.287	840.29	0.0129104
EPHA3	rs6551407	3	89353294	T	C	0.842475	0.602296	1.17843	0.3172	0.841353	0.57824	1.22419	0.367	0.667553	0.205622	2.16721	0.5014	1.02377	0.809362	1.29497	0.846352	1.05954	0.812022	1.3825	0.67516	0.769757	0.317261	1.86763	0.545432	-55.1208	-239.84	129.599	0.559131	-56.1422	-287.682	175.398	0.635001	-103.422	-530.315	323.471	0.635288
EPHA3	rs6551408	3	89353427	T	C	1.16457	0.615505	2.20342	0.6398	1.16457	0.615505	2.20342	0.6398	.	.	.	1	1.24557	0.817353	1.89812	0.32155	1.24557	0.817353	1.89812	0.32155	1	1	1	1	68.4847	-100.278	237.247	0.427103	84.0848	-174.639	342.808	0.524674	95.0337	-192.88	382.948	0.518222
EPHA3	rs6419884	3	89362156	T	C	0.800564	0.61518	1.04181	0.0985	0.860842	0.609029	1.21677	0.3964	0.5146	0.283849	0.932938	0.0291	1.04642	0.86725	1.2626	0.639983	1.10746	0.870775	1.40848	0.405276	0.903753	0.566168	1.44263	0.653836	41.5693	-150.774	233.912	0.672203	44.3643	-185.343	274.072	0.70533	70.4335	-428.787	569.654	0.782356
EPHA3	rs1512912	3	89390620	G	A	0.898035	0.699223	1.15338	0.3999	0.912492	0.626256	1.32956	0.6337	0.811548	0.521753	1.2623	0.3546	1.00782	0.845676	1.20105	0.930703	1.02992	0.794235	1.33555	0.822771	0.981173	0.712856	1.35048	0.906423	70.9973	-106.419	248.413	0.433538	3.94801	-226.516	234.412	0.97324	338.876	-53.6449	731.397	0.0917918
EPHA3	rs11916939	3	89392095	G	A	1.10582	0.808663	1.51217	0.529	1.05386	0.732198	1.51683	0.7778	1.76629	0.669785	4.6579	0.2507	1.01743	0.821821	1.25961	0.874817	0.995184	0.773078	1.2811	0.970083	1.17806	0.658874	2.10637	0.589735	-37.1219	-269.112	194.869	0.754049	-65.3432	-328.976	198.289	0.627509	150.358	-625.205	925.92	0.704261
EPHA3	rs993186	3	89397551	A	C	0.765096	0.572296	1.02285	0.0713	0.85871	0.605955	1.21689	0.3922	0.294222	0.122591	0.706141	0.0064	0.998175	0.803179	1.24051	0.986851	1.01281	0.793624	1.29253	0.918623	0.881666	0.416725	1.86535	0.721862	-37.3541	-334.006	259.298	0.805253	-20.2674	-327.303	286.768	0.897155	-741.944	-2622.2	1138.32	0.439967
EPHA3	rs3946805	3	89399065	T	C	1.12485	0.820337	1.54241	0.4654	1.06285	0.737987	1.53071	0.7434	2.00485	0.726391	5.53344	0.1799	1.01743	0.821821	1.25961	0.874817	0.995184	0.773078	1.2811	0.970083	1.17806	0.658874	2.10637	0.589735	141.503	-18.4526	301.459	0.0840957	158.54	-85.1061	402.186	0.203292	233.655	-53.1136	520.424	0.111457
EPHA3	rs1040017	3	89412321	A	C	0.889554	0.69218	1.14321	0.3609	0.814242	0.555583	1.19332	0.2925	0.915373	0.588822	1.42302	0.6946	1.01264	0.853788	1.20105	0.885417	1.08342	0.831884	1.41101	0.550508	0.932463	0.680116	1.27844	0.655227	-197.643	-434.63	39.344	0.103319	-186.635	-445.294	72.0248	0.158468	-637.85	-1579.02	303.323	0.185213
EPHA3	rs1512910	3	89415142	T	C	0.913204	0.711125	1.17271	0.4771	0.912492	0.626256	1.32956	0.6337	0.854988	0.55001	1.32907	0.4867	1.01029	0.848263	1.20327	0.908678	1.02992	0.794235	1.33555	0.822771	0.989415	0.720726	1.35827	0.947284	-32.1298	-315.016	250.756	0.824007	-21.0949	-333.79	291.6	0.894907	-220.982	-1311.54	869.576	0.691568
EPHA3	rs1512909	3	89419106	G	A	1.08102	0.74285	1.57313	0.6842	1.03763	0.682891	1.57664	0.8627	1.92529	0.460506	8.04928	0.3699	0.912169	0.702152	1.185	0.485993	0.866424	0.646778	1.16066	0.330085	1.30158	0.578656	2.92765	0.54171	-172.258	-358.117	13.601	0.0704085	-170.422	-401.928	61.0848	0.150243	-392.546	-861.046	75.9533	0.101721
EPHA3	rs9832305	3	89475467	T	C	0.849135	0.637611	1.13083	0.2637	0.932259	0.658879	1.31907	0.6922	0.455068	0.208924	0.991208	0.048	1.02608	0.833486	1.26319	0.809388	1.05561	0.828402	1.34514	0.662464	0.889403	0.473232	1.67156	0.696034	39.9709	-131.749	211.691	0.648605	97.792	-141.415	336.999	0.423692	-51.1965	-433.359	330.966	0.793086
EPHA3	rs9842599	3	89489945	A	G	0.883482	0.666827	1.17053	0.3885	0.921237	0.637436	1.33139	0.6626	0.662106	0.341341	1.2843	0.2231	1.09309	0.88425	1.35126	0.414118	1.06381	0.819864	1.38035	0.642162	1.35623	0.814656	2.25785	0.262876	-42.0965	-213.783	129.59	0.63121	-60.7555	-298.943	177.432	0.617527	-40.4411	-376.969	296.086	0.813974
EPHA3	rs870898	3	89499753	C	T	0.905031	0.689191	1.18847	0.4731	0.942542	0.666626	1.33266	0.7378	0.700501	0.364958	1.34454	0.2851	1.07541	0.879834	1.31446	0.479871	1.04898	0.823813	1.33568	0.69889	1.30018	0.793862	2.12941	0.315844	140.838	-27.3338	309.01	0.10189	177.555	-55.1096	410.22	0.135905	194.579	-145.221	534.379	0.262725
EPHA3	rs6551410	3	89524994	T	A	0.909062	0.708694	1.16608	0.4533	0.949128	0.660188	1.36453	0.7781	0.783495	0.493032	1.24508	0.3023	1.10267	0.927459	1.31097	0.269844	1.19953	0.932017	1.54382	0.154185	1.03635	0.738867	1.45361	0.838741	-138.648	-310.887	33.5897	0.115808	-109.195	-359.657	141.267	0.393591	-283.029	-593.879	27.8217	0.0754697
EPHA3	rs6803870	3	89526473	C	T	1.08225	0.784944	1.49217	0.6297	1.10596	0.759887	1.60964	0.5991	1.04815	0.402314	2.73075	0.9233	1.10354	0.879182	1.38515	0.400213	1.08159	0.834339	1.4021	0.555534	1.45147	0.745056	2.82764	0.303711	-40.6458	-297.665	216.374	0.756835	28.5143	-249.076	306.104	0.840592	-1176.33	-2259.89	-92.7641	0.0342772
EPHA3	rs3792572	3	89539244	A	T	1.05512	0.822724	1.35316	0.6727	1.11042	0.776222	1.58849	0.5667	1.01124	0.629035	1.62568	0.9632	1.07067	0.897213	1.27766	0.449946	1.08231	0.840705	1.39334	0.538024	1.11267	0.796122	1.55507	0.536865	2.66014	-209.698	215.018	0.98043	-10.1383	-247.44	227.163	0.933328	123.772	-595.676	843.219	0.736237
EPHA3	rs7632502	3	89552142	T	A	1.04752	0.817153	1.34284	0.7142	1.09624	0.767186	1.56644	0.614	1.00704	0.626621	1.61842	0.9769	1.0733	0.900064	1.27989	0.431991	1.08819	0.846247	1.39929	0.508533	1.11207	0.795895	1.55384	0.538604	11.3891	-172.079	194.857	0.903253	17.6783	-211.796	247.152	0.880095	0.54251	-452.346	453.431	0.998128
EPHA3	rs1398197	3	89581117	C	T	0.915895	0.529557	1.58409	0.7534	0.87049	0.495576	1.52904	0.6296	133814	2.91E-163	6.15E+172	0.9523	0.829028	0.558087	1.23151	0.339345	0.810278	0.536252	1.22433	0.303919	1.21067	0.172071	8.51812	0.865891	-195.315	-451.239	60.608	0.135883	-201.591	-486.689	83.5078	0.166939	-443.292	-1388.31	501.726	0.358718
EPHA3	rs1028011	3	89581308	C	T	0.886793	0.58843	1.33644	0.5661	0.965819	0.625159	1.49211	0.8755	3.28E-06	2.64E-143	4.08E+131	0.9375	1.02383	0.752995	1.39208	0.881693	1.02383	0.752995	1.39208	0.881693	1	1	1	1	.	.	.	1	.	.	.	1	.	.	.	1
EPHA3	rs1157607	3	89589053	C	T	0.909255	0.67909	1.21743	0.5232	0.934127	0.657452	1.32724	0.7039	0.707084	0.320496	1.55998	0.391	1.12195	0.913652	1.37773	0.277262	1.17638	0.919514	1.50501	0.19872	1.00406	0.548636	1.83752	0.989553	-39.9974	-266.323	186.328	0.729332	-9.68937	-264.675	245.296	0.940685	-377.538	-1149.43	394.349	0.338605
EPHA3	rs1054750	3	89604414	T	C	0.914005	0.682791	1.22351	0.5459	0.941497	0.662913	1.33715	0.7364	0.705772	0.319831	1.55743	0.3886	1.12122	0.913315	1.37646	0.279233	1.17484	0.918891	1.50209	0.201128	1.00411	0.54869	1.83752	0.989424	41.1392	-118.769	201.047	0.614507	0.771795	-251.888	253.432	0.995227	119.521	-153.825	392.866	0.392209
EPHA3	rs12636275	3	89605727	C	A	1.08326	0.839539	1.39773	0.5388	1.19238	0.834921	1.70288	0.3336	0.961536	0.582778	1.58646	0.8781	1.05917	0.882043	1.27187	0.538857	1.05604	0.821637	1.3573	0.667506	1.1163	0.781192	1.59516	0.551114	-161.119	-355.048	32.8101	0.104652	-74.6115	-310.132	160.909	0.535198	-775.211	-1283.78	-266.644	0.00308019
EPHA3	rs12631313	3	89611150	A	T	0.921916	0.688777	1.23397	0.5849	0.953226	0.671848	1.35245	0.7885	0.707084	0.320496	1.55998	0.391	1.0952	0.891565	1.34534	0.389941	1.13465	0.888492	1.44901	0.313112	1.00406	0.548636	1.83752	0.989553	86.0844	-71.6231	243.792	0.285651	215.311	-24.3986	455.02	0.0794717	-21.0919	-307.207	265.023	0.885225
EPHA4	rs9758	2	221991243	T	A	0.967437	0.76075	1.23028	0.7873	1.08949	0.743579	1.59632	0.6603	0.822535	0.545437	1.24041	0.3517	0.917403	0.764669	1.10064	0.353064	0.775867	0.591222	1.01818	0.0724191	1.05729	0.791054	1.41314	0.712396	-143.775	-316.085	28.5346	0.103143	-150.464	-383.074	82.1457	0.205967	-261.414	-618.88	96.053	0.152935
EPHA4	rs3087584	2	221991524	T	C	0.860379	0.673817	1.0986	0.2285	0.606055	0.410955	0.893779	0.0119	1.17053	0.753362	1.81869	0.4841	0.945544	0.799938	1.11765	0.510653	0.948505	0.718674	1.25183	0.710195	0.879113	0.641365	1.20499	0.418609	-5.90159	-173.511	161.707	0.945032	19.4662	-214.084	253.017	0.870356	-64.3954	-401.336	272.546	0.708265
EPHA4	rs957466	2	221991747	G	A	0.916809	0.720246	1.16702	0.4808	0.895965	0.619623	1.29555	0.5596	0.881146	0.57321	1.35451	0.5643	0.927761	0.781256	1.10174	0.39175	0.863724	0.668764	1.11552	0.265655	0.967714	0.715699	1.30847	0.828999	138.729	-65.8662	343.325	0.184983	219.27	-32.0121	470.553	0.0883753	-43.8906	-598.811	511.03	0.876921
EPHA4	rs957465	2	221991757	G	A	0.924058	0.724317	1.17888	0.5254	0.876894	0.592945	1.29682	0.5108	0.914208	0.591725	1.41244	0.6863	0.945604	0.792734	1.12795	0.533579	0.843626	0.642116	1.10837	0.225613	1.04102	0.76733	1.41232	0.798915	-171.987	-369.34	25.3652	0.088787	-165.689	-400.787	69.4082	0.168332	-428.53	-981.081	124.021	0.12968
EPHA4	rs3770208	2	221992889	G	A	0.916809	0.720246	1.16702	0.4808	0.895965	0.619623	1.29555	0.5596	0.881146	0.57321	1.35451	0.5643	0.927761	0.781256	1.10174	0.39175	0.863724	0.668764	1.11552	0.265655	0.967714	0.715699	1.30847	0.828999	-15.6656	-219.059	187.728	0.880121	47.4641	-200.69	295.618	0.708044	-353.853	-907.167	199.461	0.211142
EPHA4	rs10498110	2	221996112	T	C	1.08649	0.793617	1.48745	0.605	1.11758	0.769785	1.6225	0.5592	1.0346	0.416489	2.57003	0.9416	1.08073	0.866399	1.34809	0.494705	1.06638	0.824751	1.37881	0.629201	1.31241	0.697107	2.4708	0.420032	83.5703	-161.733	328.873	0.504881	54.0947	-231.957	340.147	0.711192	436.77	-337.226	1210.77	0.269709
EPHA4	rs16862636	2	221996623	T	C	1.08168	0.787537	1.48569	0.6279	1.13495	0.780246	1.65091	0.5082	0.899281	0.353503	2.28769	0.8238	1.0803	0.864804	1.34949	0.499785	1.07772	0.833049	1.39426	0.570599	1.21937	0.626774	2.37226	0.571283	-53.0005	-242.431	136.43	0.583888	-78.4886	-313.022	156.045	0.512438	-11.9161	-496.547	472.714	0.961599
EPHA4	rs2303901	2	221999145	T	C	0.999477	0.778708	1.28284	0.9967	0.959141	0.64374	1.42907	0.8376	1.0438	0.692156	1.57409	0.838	1.01744	0.861062	1.20222	0.839135	1.07887	0.819308	1.42065	0.586536	0.969298	0.731453	1.28448	0.826337	58.7077	-106.499	223.914	0.486721	98.7336	-131.277	328.744	0.400911	33.1545	-307.426	373.735	0.848828
EPHA4	rs3770205	2	222004003	G	T	1.09768	0.857092	1.4058	0.4607	1.0083	0.691207	1.47087	0.9658	1.31844	0.852925	2.03804	0.214	0.958297	0.808545	1.13579	0.622476	0.90757	0.698307	1.17954	0.471135	0.992041	0.741918	1.32649	0.956883	-31.2108	-194.896	132.474	0.708907	58.1124	-188.407	304.632	0.644435	-181.208	-472.775	110.359	0.224252
EPHA4	rs4340507	2	222005350	C	T	1.00899	0.713037	1.42777	0.9597	0.974175	0.650241	1.45949	0.8991	1.31665	0.442555	3.9172	0.6212	0.939992	0.74117	1.19215	0.606691	0.950269	0.718333	1.25709	0.716495	0.793687	0.374187	1.68348	0.531653	-43.786	-221.802	134.23	0.630135	-59.2498	-293.862	175.362	0.621019	-42.9482	-418.124	332.228	0.822641
EPHA4	rs3770199	2	222008242	G	A	0.935767	0.712887	1.22833	0.6326	0.827975	0.584805	1.17226	0.2878	1.32179	0.689845	2.53263	0.4008	1.05977	0.876632	1.28116	0.55064	1.0163	0.796796	1.29628	0.896498	1.298	0.850952	1.97991	0.242792	-85.6494	-279.053	107.754	0.386184	-55.8623	-297.376	185.651	0.650668	-331.444	-829.746	166.857	0.19347
EPHA4	rs3213844	2	222009600	G	A	1.17579	0.897879	1.53972	0.2397	1.30544	0.924064	1.84423	0.1311	0.998933	0.533882	1.86908	0.9974	0.974838	0.807397	1.177	0.789692	0.989013	0.777416	1.2582	0.928346	0.906868	0.580775	1.41606	0.650123	4.54202	-155.292	164.376	0.955625	84.1979	-160.704	329.1	0.500989	-98.819	-382.748	185.11	0.495731
EPHA4	rs2303900	2	222009956	G	A	0.912637	0.688829	1.20916	0.5245	0.840018	0.591887	1.19217	0.3295	1.14415	0.562285	2.32813	0.7104	1.04174	0.864232	1.2557	0.67389	1.12398	0.878199	1.43854	0.355397	0.850465	0.52643	1.37395	0.498042	-205.003	-540.881	130.876	0.232657	-205.003	-540.881	130.876	0.232657	.	.	.	1
EPHA4	rs3770196	2	222013204	A	G	0.924972	0.698141	1.2255	0.5872	0.857498	0.604073	1.21724	0.3901	1.14415	0.562285	2.32813	0.7104	1.04174	0.864232	1.2557	0.67389	1.12398	0.878199	1.43854	0.355397	0.850465	0.52643	1.37395	0.498042	104.277	-54.8412	263.395	0.200107	260.663	21.9562	499.37	0.0332521	-34.4379	-326.611	257.735	0.817478
EPHA4	rs3815971	2	222015538	A	T	0.912637	0.688829	1.20916	0.5245	0.840018	0.591887	1.19217	0.3295	1.14415	0.562285	2.32813	0.7104	1.04174	0.864232	1.2557	0.67389	1.12398	0.878199	1.43854	0.355397	0.850465	0.52643	1.37395	0.498042	-120.37	-283.859	43.1201	0.150182	-173.624	-451.542	104.294	0.221857	-147.161	-403.262	108.94	0.261073
EPHA4	rs2288628	2	222015777	C	A	0.918625	0.693147	1.21745	0.555	0.849283	0.598062	1.20603	0.3617	1.13907	0.559557	2.31877	0.7197	1.04174	0.864232	1.2557	0.67389	1.12398	0.878199	1.43854	0.355397	0.850465	0.52643	1.37395	0.498042	-144.172	-312.783	24.4385	0.09498	-131.906	-375.917	112.105	0.290362	-289.445	-608.401	29.5102	0.0764872
EPHA4	rs2052943	2	222019309	C	T	1.42983	0.920249	2.22157	0.1124	1.43087	0.867854	2.35915	0.1608	2.75664	0.537256	14.1442	0.2248	0.78693	0.600372	1.03146	0.0702051	0.76392	0.551907	1.05738	0.0944729	0.616829	0.273405	1.39162	0.205654	-49.9772	-278.22	178.265	0.668145	-44.3982	-316.51	227.714	0.749374	-163.429	-837.561	510.703	0.635063
EPHA4	rs3770186	2	222020582	A	T	0.922246	0.697224	1.21989	0.5708	0.869156	0.613258	1.23184	0.431	1.05957	0.526378	2.13288	0.8713	1.04029	0.863075	1.25389	0.683773	1.1197	0.876169	1.43092	0.36805	0.850465	0.52643	1.37395	0.498042	-16.6295	-199.989	166.73	0.859048	-78.404	-309.621	152.813	0.506868	193.886	-252.689	640.461	0.395558
EPHA4	rs962430	2	222020645	G	A	1.0112	0.746494	1.36977	0.9427	1.0317	0.716618	1.48531	0.8668	0.921251	0.394437	2.15168	0.8498	1.13535	0.915018	1.40874	0.255159	1.16159	0.900416	1.49851	0.252844	1.18622	0.630905	2.23032	0.633431	97.7689	-106.083	301.62	0.348054	171.084	-65.8188	407.987	0.158105	-249.588	-854.397	355.22	0.41933
EPHA4	rs3770181	2	222022585	C	T	1.02938	0.796199	1.33085	0.8252	0.984992	0.695357	1.39527	0.9322	1.18619	0.683475	2.05868	0.5441	0.945117	0.80018	1.11631	0.504389	1.03396	0.811691	1.31709	0.786742	0.724817	0.500152	1.0504	0.0764975	16.9878	-219.5	253.476	0.888139	64.2032	-199.433	327.84	0.633528	-445.487	-1292	401.022	0.303254
EPHA4	rs3770178	2	222022725	C	T	1.04058	0.770371	1.40556	0.7955	1.08632	0.756596	1.55973	0.6539	0.874489	0.379357	2.01586	0.7531	1.08294	0.872528	1.3441	0.473054	1.08677	0.845326	1.39718	0.517872	1.18622	0.630905	2.23032	0.633431	44.2024	-266.267	354.672	0.780423	103.057	-233.278	439.392	0.548639	-802.665	-2132.71	527.379	0.23793
EPHA4	rs3770176	2	222025788	G	A	0.910192	0.685873	1.20788	0.5148	0.846539	0.596151	1.20209	0.3522	1.09721	0.534296	2.25319	0.8006	1.06393	0.878497	1.28851	0.528774	1.12559	0.879106	1.44117	0.350416	0.942896	0.575814	1.544	0.809113	-52.0997	-289.64	185.441	0.667626	2.93536	-249.725	255.595	0.98185	-1152.75	-2234.8	-70.6965	0.0377438
EPHA4	rs3815970	2	222028309	C	T	0.942486	0.738633	1.2026	0.634	0.927613	0.628027	1.37011	0.7059	0.920151	0.612757	1.38175	0.6884	1.00576	0.849997	1.19007	0.946639	1.04678	0.798149	1.37285	0.737697	0.965881	0.725435	1.28602	0.80985	-47.6211	-373.827	278.585	0.775001	-104.148	-444.522	236.225	0.5492	1595.78	-276.799	3468.36	0.0960404
EPHA4	rs2288627	2	222028670	T	C	1.16408	0.886309	1.52892	0.2752	1.2681	0.897252	1.79221	0.179	1.02685	0.537916	1.96018	0.936	0.960176	0.793733	1.16152	0.67246	0.964647	0.758312	1.22713	0.769519	0.905734	0.574251	1.42856	0.652853	101.239	-62.7758	265.255	0.227421	199.169	-54.3297	452.668	0.124765	53.4596	-228.76	335.679	0.710729
EPHA4	rs919502	2	222033574	A	G	1.09448	0.833496	1.43717	0.5162	1.15183	0.814654	1.62857	0.4241	1.01661	0.531847	1.94322	0.9603	0.932231	0.769922	1.12876	0.46995	0.910348	0.714756	1.15946	0.446427	0.937975	0.600368	1.46543	0.77077	-96.915	-262.844	69.0143	0.253331	-145.259	-410.187	119.67	0.283508	-108.405	-382.269	165.459	0.438538
EPHA4	rs1430217	2	222037268	T	A	1.0377	0.810747	1.32818	0.769	1.01746	0.693687	1.49235	0.9294	1.09384	0.712861	1.67844	0.6815	1.00385	0.853871	1.18018	0.962862	1.11849	0.857012	1.45976	0.406275	0.887438	0.664239	1.18564	0.414234	49.6989	-115.468	214.866	0.555852	-66.2846	-331.211	198.642	0.624264	204.609	-66.3986	475.617	0.140122
EPHA4	rs16862708	2	222038365	G	A	0.901776	0.6554	1.24077	0.5257	0.880691	0.613607	1.26403	0.4911	0.954924	0.333624	2.73326	0.9315	1.08869	0.879793	1.34718	0.438942	1.16757	0.905326	1.50579	0.236685	0.794951	0.392704	1.60922	0.508073	5.4868	-174.526	185.5	0.952407	30.4494	-199.702	260.601	0.795596	-68.0598	-477.724	341.604	0.744963
EPHA4	rs975194	2	222045869	T	C	1.09907	0.83318	1.44982	0.5041	1.1223	0.793842	1.58665	0.514	1.13283	0.574053	2.2355	0.7193	0.934967	0.771382	1.13324	0.49106	0.915958	0.719305	1.16637	0.476244	0.935486	0.59287	1.4761	0.766154	31.9668	-173.436	237.369	0.760578	15.7548	-224.742	256.251	0.89793	177.861	-427.313	783.036	0.565071
EPHA4	rs1430211	2	222047077	A	G	1.03483	0.807132	1.32676	0.7873	0.987131	0.675816	1.44185	0.9466	1.12978	0.731001	1.74612	0.583	1.04082	0.883555	1.22607	0.633152	1.15046	0.883728	1.49769	0.293236	0.952146	0.709992	1.27689	0.738743	-145.215	-378.192	87.7617	0.222946	-119.395	-385.895	147.105	0.380706	-582.927	-1349.34	183.49	0.137248
EPHA4	rs7566787	2	222051048	T	A	1.019	0.795383	1.30549	0.8817	1.00103	0.685799	1.46115	0.9958	1.05773	0.686038	1.63081	0.7995	1.02806	0.87148	1.21277	0.743188	1.12731	0.865182	1.46885	0.370992	0.939468	0.699202	1.2623	0.671486	-129.966	-316.321	56.3892	0.172803	-168.448	-399.975	63.0796	0.155041	-132.523	-603.122	338.076	0.58145
EPHA4	rs3770149	2	222051135	A	G	1.00897	0.787846	1.29216	0.9436	1.00503	0.688103	1.46792	0.9793	1.02095	0.662719	1.57281	0.9251	1.02738	0.87066	1.21232	0.74949	1.12175	0.860736	1.46191	0.3916	0.943198	0.701864	1.26751	0.691822	-8.63771	-342.946	325.67	0.95965	50.2876	-318.145	418.72	0.78928	-789.808	-2114.62	535.007	0.243682
EPHA4	rs1367241	2	222061656	G	A	0.932545	0.730004	1.19128	0.5764	1.05961	0.73385	1.52998	0.7575	0.72787	0.464913	1.13956	0.1655	0.934679	0.793018	1.10165	0.419399	1.0844	0.838392	1.4026	0.535385	0.691792	0.496147	0.964587	0.0235857	50.1394	-109.101	209.379	0.537677	141.548	-107.538	390.633	0.266379	-22.8014	-300.211	254.608	0.872138
EPHA4	rs6727259	2	222066535	G	C	1.08556	0.847396	1.39065	0.5162	1.189	0.830203	1.70287	0.3453	0.99913	0.626452	1.59351	0.997	1.03185	0.870876	1.22258	0.718217	1.1123	0.862114	1.43509	0.410399	0.942919	0.68214	1.30339	0.71507	-85.5995	-242.366	71.1669	0.285489	-89.7715	-336.943	157.4	0.477175	-149.965	-423.094	123.164	0.282829
EPHA4	rs10498114	2	222067152	A	G	0.58772	0.407962	0.846686	0.0045	0.519387	0.345681	0.78038	0.0017	0.856977	0.255566	2.87366	0.8027	0.922172	0.70717	1.20254	0.544532	0.927094	0.681346	1.26148	0.619411	0.779452	0.32149	1.88978	0.565309	56.682	-106.306	219.67	0.496072	126.409	-128.449	381.268	0.331863	14.7633	-263.443	292.97	0.917241
EPHA4	rs7598307	2	222077228	T	C	1.01264	0.780641	1.31358	0.9247	1.0554	0.746714	1.49168	0.7602	0.918624	0.52157	1.61794	0.7689	1.15196	0.959433	1.38312	0.132864	1.18444	0.930066	1.50839	0.169425	1.23429	0.827718	1.84058	0.315424	-27.7202	-198.367	142.926	0.750441	-52.1161	-281.627	177.395	0.656634	5.06204	-364.394	374.518	0.978596
EPHA4	rs7575433	2	222078113	G	A	1.00123	0.772545	1.29762	0.9926	0.98274	0.693613	1.39239	0.922	1.05024	0.605588	1.82137	0.8615	1.18717	0.987036	1.4279	0.0711573	1.17295	0.919794	1.49578	0.197596	1.44356	0.985169	2.11524	0.0732078	-55.5317	-221.537	110.474	0.512616	8.93359	-259.09	276.958	0.947961	-156.779	-427.03	113.472	0.256547
EPHA4	rs9288570	2	222087237	G	A	1.18775	0.891647	1.58217	0.2401	1.19293	0.836063	1.70213	0.3311	1.4647	0.696646	3.07955	0.3146	0.863541	0.71111	1.04865	0.133401	0.833231	0.65175	1.06525	0.143437	0.818035	0.510407	1.31107	0.390672	82.0541	-88.6591	252.767	0.347005	61.7588	-185.537	309.055	0.624903	175.743	-136.248	487.735	0.270566
EPHA4	rs2710507	2	222089043	G	A	1.02895	0.787623	1.34421	0.8343	0.976194	0.691606	1.37789	0.8911	1.2513	0.678534	2.30756	0.4731	1.052	0.873503	1.26697	0.594282	1.02908	0.809235	1.30864	0.815142	1.18332	0.788628	1.77556	0.426695	387.565	144.353	630.777	0.0019859	360.379	105.106	615.652	0.00605425	1679.86	361.693	2998.03	0.0131009
EPHA4	rs2250204	2	222108466	T	C	1.02839	0.797939	1.32541	0.8288	0.924627	0.653277	1.30869	0.6586	1.35045	0.795844	2.29155	0.266	1.11093	0.933355	1.3223	0.239357	1.10407	0.867178	1.40568	0.421087	1.25108	0.882843	1.77292	0.22036	103.349	-69.7323	276.43	0.242912	194.952	-40.2621	430.166	0.105453	-6.93888	-356.215	342.337	0.968969
EPHA4	rs2710497	2	222114811	C	T	1.18081	0.928123	1.50228	0.1767	1.07463	0.720542	1.60271	0.7243	1.44734	0.977947	2.14202	0.0651	0.982137	0.836736	1.1528	0.825674	1.03385	0.780137	1.37008	0.814692	0.927091	0.71421	1.20342	0.567688	213.926	14.669	413.183	0.036295	245.677	11.9417	479.413	0.0403618	292.883	-285.086	870.852	0.321508
EPHA4	rs10498117	2	222120695	C	T	0.765947	0.538579	1.0893	0.1384	0.739162	0.496372	1.10071	0.1374	0.70158	0.214495	2.29476	0.558	0.835412	0.638817	1.09251	0.179939	0.785445	0.587601	1.0499	0.0955025	1.46347	0.602978	3.55194	0.431156	39.4351	-164.7	243.57	0.705261	99.2428	-138.252	336.737	0.4135	-296.748	-901.249	307.753	0.336843
EPHA4	rs1568359	2	222120780	G	A	0.621341	0.383025	1.00793	0.0544	0.655895	0.391479	1.0989	0.1098	3.59E-06	9.71E-142	1.33E+130	0.9373	1.06031	0.7197	1.56211	0.773838	1.06031	0.7197	1.56211	0.773838	1	1	1	1	-74.6561	-265.938	116.626	0.444964	-78.2691	-313.192	156.654	0.514312	-154.559	-653.506	344.388	0.544268
EPHA4	rs10498118	2	222131632	G	A	0.719383	0.541198	0.956233	0.0237	0.688693	0.486021	0.97588	0.0364	0.587515	0.284425	1.21358	0.1513	0.883134	0.715817	1.08956	0.24148	0.84545	0.660553	1.0821	0.180277	0.968391	0.553882	1.69311	0.908568	-55.1451	-241.133	130.843	0.56164	-26.1705	-255.694	203.353	0.823333	-230.311	-687.991	227.37	0.324883
EPHA4	rs10498120	2	222133863	A	G	1.04731	0.74389	1.47448	0.7913	1.02201	0.701124	1.48977	0.9098	1.48452	0.406871	5.41644	0.5499	1.08767	0.860178	1.37533	0.486606	1.09691	0.84285	1.42756	0.494002	1.14061	0.508089	2.56054	0.769449	117.085	-133.211	367.381	0.360057	88.742	-196.274	373.758	0.542215	558.035	-289.436	1405.51	0.197975
EPHA4	rs2056290	2	222136114	C	T	0.967228	0.763494	1.22533	0.7826	0.916675	0.628829	1.33628	0.6512	1.00281	0.668352	1.50463	0.9892	1.17975	1.00487	1.38508	0.0442655	1.30979	1.00943	1.69953	0.0392934	1.20272	0.906103	1.59645	0.20891	87.0185	-169.265	343.302	0.506308	81.2118	-195.605	358.028	0.565764	314.343	-775.884	1404.57	0.572466
EPHA4	rs3770143	2	222139226	A	G	0.747182	0.528034	1.05728	0.1005	0.686464	0.459153	1.02631	0.0673	0.889483	0.302513	2.61535	0.8316	0.835773	0.652279	1.07089	0.145008	0.812561	0.607157	1.08745	0.154715	0.752531	0.354693	1.5966	0.437428	-91.4396	-260.042	77.163	0.288754	7.72952	-229.573	245.032	0.949144	-361.575	-687.7	-35.4499	0.030659
EPHA5	rs7688941	4	65879216	C	A	1.06919	0.82626	1.38355	0.6112	1.00191	0.708439	1.41694	0.9914	1.35697	0.776957	2.36998	0.2838	1.21657	1.02579	1.44283	0.0264846	1.35916	1.06616	1.73267	0.0132499	1.19561	0.828321	1.72575	0.350694	-53.1138	-221.651	115.423	0.537311	-148.164	-392.627	96.299	0.235926	57.4907	-252.253	367.235	0.716304
EPHA5	rs7349683	4	65880398	C	T	1.045	0.808356	1.35093	0.737	0.98165	0.694213	1.3881	0.9166	1.28288	0.738324	2.22907	0.3773	1.21657	1.02579	1.44283	0.0264846	1.35916	1.06616	1.73267	0.0132499	1.19561	0.828321	1.72575	0.350694	87.0209	-74.7062	248.748	0.292559	177.93	-80.5673	436.428	0.178451	49.1347	-221.908	320.177	0.72264
EPHA5	rs11945873	4	65881468	A	G	0.969168	0.729547	1.28749	0.829	1.05195	0.744651	1.48607	0.774	0.64815	0.309604	1.35689	0.2505	0.935089	0.76229	1.14706	0.518026	0.930563	0.730979	1.18464	0.558852	0.895937	0.513328	1.56372	0.680004	29.3298	-129.314	187.973	0.717369	102.817	-145.932	351.567	0.418584	-37.3551	-312.649	237.938	0.790479
EPHA5	rs986208	4	65889086	T	C	1.0454	0.823442	1.3272	0.7155	0.922339	0.633097	1.34373	0.6739	1.25774	0.832302	1.90064	0.2768	1.10749	0.938883	1.30637	0.226235	1.11273	0.858768	1.4418	0.416062	1.19478	0.899237	1.58747	0.226578	-51.2515	-230.4	127.897	0.575458	-45.0538	-274.759	184.652	0.700968	-124.513	-533.985	284.959	0.551681
EPHA5	rs2290254	4	65896637	T	C	0.998144	0.787361	1.26535	0.9877	0.871244	0.595012	1.27572	0.479	1.15985	0.775428	1.73486	0.4707	0.911467	0.775452	1.07134	0.260654	0.897635	0.688437	1.1704	0.42848	0.860344	0.653277	1.13304	0.278623	176.165	-54.0635	406.393	0.134867	230.363	-18.0173	478.743	0.0702161	-351.674	-1297.25	593.9	0.46667
EPHA5	rs1349446	4	65900928	G	A	1.01428	0.782568	1.31461	0.9147	1.13385	0.800461	1.60609	0.4798	0.780005	0.449692	1.35294	0.377	0.972035	0.795759	1.18736	0.780542	0.875291	0.685001	1.11844	0.288946	1.31754	0.874637	1.98473	0.203391	-32.345	-194.643	129.953	0.696394	-63.4311	-325.809	198.946	0.636003	-21.9843	-289.738	245.769	0.872272
EPHA5	rs1451179	4	65902236	T	A	0.955864	0.738732	1.23682	0.7315	1.07018	0.75489	1.51714	0.7034	0.698587	0.406016	1.20198	0.1957	0.972692	0.796396	1.18801	0.785507	0.87717	0.686229	1.12124	0.297402	1.31096	0.870191	1.975	0.211471	-92.8655	-247.69	61.9585	0.240792	-134.646	-381.524	112.231	0.286049	-119.882	-388.684	148.92	0.382835
EPHA5	rs1901264	4	65910336	A	G	1.28637	0.854445	1.93664	0.2282	1.23945	0.796616	1.92845	0.3416	4.07817	0.464037	35.8409	0.2055	0.877778	0.674472	1.14237	0.323481	0.855152	0.636024	1.14978	0.293093	0.919702	0.379494	2.22889	0.845105	31.7073	-138.806	202.22	0.715799	28.2521	-201.576	258.08	0.809789	78.1702	-296.924	453.264	0.683259
EPHA5	rs13135753	4	65911321	G	A	0.856115	0.668482	1.09641	0.2189	0.883289	0.615414	1.26776	0.5012	0.713138	0.449194	1.13218	0.1523	0.933204	0.774115	1.12499	0.467694	0.818271	0.636007	1.05277	0.122324	1.13745	0.811104	1.5951	0.462007	-55.3843	-228.043	117.274	0.530109	-15.2798	-268.566	238.006	0.905973	-162.879	-479.638	153.881	0.314506
EPHA5	rs12644356	4	65915355	G	T	1.22373	0.95743	1.56411	0.1074	1.28107	0.881399	1.86196	0.1947	1.34561	0.873117	2.07379	0.1792	1.04307	0.881606	1.23411	0.623879	1.05083	0.806945	1.36842	0.709239	1.06755	0.800528	1.42364	0.664031	-80.8612	-252.487	90.7646	0.356609	-64.8777	-331.151	201.395	0.633358	-149.178	-434.742	136.386	0.306812
EPHA5	rs7697278	4	65925720	T	C	0.926059	0.724558	1.1836	0.5397	0.82682	0.568929	1.20161	0.3192	1.01646	0.659146	1.56747	0.9411	0.96943	0.823886	1.14069	0.707586	1.01367	0.78415	1.31038	0.91718	0.889946	0.662599	1.1953	0.433408	63.9847	-97.5117	225.481	0.438114	104.73	-149.585	359.046	0.4203	63.1019	-212.124	338.328	0.653527
EPHA5	rs1451173	4	65929032	A	G	0.810846	0.625899	1.05044	0.113	0.782314	0.55378	1.10516	0.1643	0.711127	0.40495	1.2488	0.2359	1.03413	0.86041	1.24293	0.723295	1.03699	0.814565	1.32014	0.768278	1.0657	0.705331	1.61018	0.770331	49.2403	-118.508	216.988	0.565552	57.2425	-174.064	288.549	0.62804	80.7112	-263.989	425.412	0.646658
EPHA5	rs1376416	4	65940867	A	G	1.16718	0.917579	1.48469	0.2085	1.04098	0.715161	1.51523	0.834	1.51879	0.997317	2.31293	0.052	0.930546	0.78471	1.10348	0.407446	0.816437	0.625446	1.06575	0.140846	1.02079	0.772943	1.3481	0.885488	70.6604	-89.1158	230.437	0.386831	155.426	-86.8679	397.721	0.209749	10.6472	-277.49	298.785	0.942318
EPHA5	rs6828375	4	65943120	A	G	0.719177	0.523018	0.988905	0.043	0.73755	0.514236	1.05784	0.0986	0.368292	0.123922	1.09455	0.0728	0.943461	0.748944	1.1885	0.619187	0.964549	0.744686	1.24933	0.782736	0.69167	0.285331	1.67667	0.384317	61.219	-177.204	299.642	0.615196	80.975	-167.054	329.004	0.522795	-423.838	-1756.4	908.726	0.533555
EPHA5	rs1376412	4	65949609	A	G	0.997105	0.772586	1.28687	0.9822	0.954366	0.672309	1.35476	0.794	1.09525	0.650684	1.84355	0.7321	0.92479	0.78114	1.09486	0.36206	0.967714	0.757854	1.23569	0.793244	0.780373	0.550833	1.10557	0.150604	48.2648	-115.434	211.963	0.563922	181.186	-80.0112	442.384	0.175322	-72.8965	-368.107	222.314	0.628869
EPHA5	rs7659284	4	65952367	T	C	1.10596	0.815814	1.49931	0.5167	1.13206	0.789555	1.62315	0.5002	1.10534	0.463406	2.63653	0.8214	1.00356	0.803182	1.25394	0.975048	0.93674	0.730461	1.20127	0.605705	1.69815	0.923586	3.12231	0.114265	-10.8411	-188.15	166.468	0.904701	-90.6876	-320.025	138.65	0.438999	222.225	-178.826	623.277	0.27844
EPHA5	rs2198103	4	65954773	T	C	0.875719	0.620435	1.23604	0.4507	0.819121	0.557571	1.20336	0.3098	1.42834	0.406987	5.01284	0.578	0.864648	0.680892	1.098	0.224944	0.839187	0.639684	1.10091	0.199921	0.898292	0.424421	1.90125	0.764448	-135.213	-558.719	288.294	0.532004	-114.237	-572.548	344.074	0.625568	-741.944	-2622.2	1138.32	0.439967
EPHA5	rs13120093	4	65955005	C	T	0.953062	0.692311	1.31202	0.7683	0.950042	0.656095	1.37568	0.7863	0.910678	0.340356	2.43667	0.8523	1.01739	0.804771	1.28619	0.886072	0.96559	0.74546	1.25072	0.789099	1.72696	0.853064	3.49609	0.171387	0.138594	-199.83	200.108	0.998917	10.3929	-229.529	250.315	0.932403	-54.5339	-609.441	500.373	0.847403
EPHA5	rs2305351	4	65962765	C	T	0.962231	0.676671	1.3683	0.8304	0.957934	0.640787	1.43205	0.8341	0.941286	0.294366	3.00993	0.9188	1.19954	0.933853	1.54082	0.163623	1.19488	0.901447	1.58384	0.222516	1.61166	0.715904	3.62823	0.291336	31.0157	-142.316	204.347	0.726076	22.2379	-208.94	253.415	0.850597	84.0584	-285.26	453.377	0.655885
EPHA5	rs1451171	4	65965920	A	C	1.06497	0.780372	1.45337	0.6917	0.946331	0.65218	1.37315	0.7716	2.37207	0.90188	6.23888	0.0806	0.892529	0.733045	1.08671	0.250223	0.908244	0.701641	1.17568	0.462413	0.703034	0.423555	1.16692	0.150254	47.6956	-111.327	206.718	0.557123	-10.7517	-255.859	234.356	0.93155	164.366	-117.234	445.967	0.253642
EPHA5	rs6551922	4	65968694	C	T	0.852036	0.398729	1.8207	0.6796	0.898947	0.404114	1.99969	0.794	1.23E-05	2.67E-173	5.64E+162	0.9542	1.17803	0.673218	2.06137	0.575456	1.17803	0.673218	2.06137	0.575456	1	1	1	1	56.3204	-183.273	295.914	0.64537	70.2978	-191.099	331.694	0.598561	-42.5266	-989.407	904.354	0.929921
EPHA5	rs12502991	4	65978142	A	C	0.900382	0.620953	1.30556	0.5802	0.862616	0.573481	1.29752	0.4783	1.30648	0.302348	5.64547	0.7205	0.814839	0.631155	1.05198	0.106576	0.798365	0.599069	1.06396	0.117243	0.713705	0.294375	1.73036	0.428915	47.9339	-128.596	224.464	0.59503	69.8738	-159.641	299.388	0.551213	35.2671	-372.726	443.26	0.865593
EPHA5	rs6831652	4	65983019	C	T	0.983641	0.773088	1.25154	0.8933	0.959846	0.657194	1.40188	0.8321	1.00024	0.660463	1.5148	0.9991	0.985264	0.83875	1.15737	0.8565	1.08578	0.832423	1.41626	0.541521	0.870697	0.654397	1.15849	0.336233	48.4076	-149.248	246.064	0.631607	16.8035	-223.692	257.299	0.891177	270.403	-262.827	803.632	0.321164
EPHA5	rs10013782	4	65987556	A	G	0.967919	0.756591	1.23827	0.7953	0.948577	0.6669	1.34923	0.7691	0.974274	0.601568	1.57789	0.9157	1.01624	0.854066	1.20921	0.856264	1.00912	0.788613	1.29128	0.942413	1.04565	0.746586	1.4645	0.799239	68.8279	-151.287	288.942	0.540482	87.0995	-163.488	337.687	0.4963	17.5692	-702.029	737.167	0.961868
EPHA5	rs10003638	4	65987744	C	A	1.18563	0.922783	1.52335	0.1836	1.13227	0.795304	1.612	0.491	1.52546	0.927054	2.51014	0.0971	1.0866	0.918227	1.28584	0.335598	1.1274	0.881113	1.44252	0.338666	1.10506	0.796352	1.53344	0.554506	66.1556	-154.373	286.684	0.557051	83.9328	-167.145	335.011	0.512903	15.1934	-705.232	735.619	0.96706
EPHA5	rs10006892	4	65991075	A	G	0.861315	0.486605	1.52457	0.6085	0.887412	0.493407	1.59605	0.6902	1.23E-05	2.67E-173	5.64E+162	0.9542	1.28657	0.850348	1.94657	0.249198	1.28657	0.850348	1.94657	0.249198	1	1	1	1	136.581	-95.462	368.625	0.249674	161.554	-109.917	433.025	0.244495	177.606	-541.678	896.891	0.628809
EPHA5	rs9991256	4	66010448	G	A	1.09123	0.753645	1.58004	0.6441	1.11016	0.729764	1.68884	0.6256	1.07295	0.30077	3.82758	0.9136	1.10532	0.8574	1.42493	0.445706	1.12496	0.843602	1.50014	0.427493	1.10393	0.455176	2.67735	0.83733	-12.1107	-268.852	244.631	0.926407	18.2955	-276.757	313.348	0.90336	-284.009	-1132.48	564.464	0.512348
EPHA5	rs4437303	4	66015513	G	T	0.963481	0.749127	1.23917	0.7721	1.0768	0.742796	1.56099	0.6962	0.790312	0.499618	1.25014	0.315	1.12873	0.950389	1.34053	0.16916	1.28628	0.993556	1.66525	0.052762	1.0137	0.725703	1.416	0.936781	-80.5934	-254.56	93.373	0.364714	5.1176	-226.599	236.834	0.965505	-380.955	-750.266	-11.6434	0.0442219
EPHA5	rs4425430	4	66023561	A	G	0.818598	0.549303	1.21991	0.3259	0.795733	0.52257	1.21169	0.2874	1.13234	0.156424	8.19689	0.9021	0.960226	0.716672	1.28655	0.782437	0.919805	0.683225	1.2383	0.578552	15.2629	3.57648	65.1359	0.00822795	-242.502	-541.908	56.9038	0.113594	-224.214	-534.82	86.3915	0.158287	-1313.14	-3182.59	556.308	0.169753
EPHA5	rs4637457	4	66026264	T	G	1.00775	0.777809	1.30566	0.9535	1.03872	0.700159	1.541	0.8503	0.96908	0.591919	1.58656	0.9007	1.12348	0.940013	1.34276	0.203694	1.27448	0.965373	1.68255	0.0857262	1.05428	0.739575	1.50291	0.774941	23.0815	-141.701	187.864	0.783882	18.9361	-219.369	257.242	0.876353	50.6419	-262.46	363.744	0.751481
EPHA5	rs11936348	4	66027548	C	T	0.932776	0.708146	1.22866	0.6207	0.947033	0.670107	1.3384	0.7579	0.818654	0.423241	1.58348	0.5524	1.08183	0.895421	1.30705	0.417902	1.1603	0.911963	1.47627	0.226957	0.915324	0.559249	1.49811	0.711424	40.837	-116.319	197.993	0.61096	-3.74734	-253.665	246.17	0.976577	125.398	-144.836	395.631	0.363906
EPHA5	rs10022719	4	66039479	A	T	1.07914	0.750302	1.5521	0.6815	1.12594	0.748041	1.69474	0.5699	0.80094	0.218518	2.9357	0.7378	1.13749	0.878374	1.47304	0.335533	1.12955	0.853636	1.49465	0.398682	1.50322	0.559475	4.03893	0.452834	-19.2827	-184.99	146.425	0.819762	34.4968	-215.682	284.676	0.787169	-107.296	-399.626	185.034	0.472533
EPHA5	rs4337775	4	66042171	G	A	1.05449	0.824411	1.34877	0.6728	1.15533	0.782282	1.70627	0.4683	0.987263	0.652651	1.49343	0.9516	0.958932	0.810457	1.13461	0.625001	1.01378	0.767402	1.33926	0.922905	0.877593	0.659862	1.16717	0.364057	-52.8812	-229.785	124.022	0.558453	-79.1543	-313.48	155.172	0.508507	-34.4823	-407.034	338.07	0.856186
EPHA5	rs6815080	4	66045081	C	T	1.14467	0.882167	1.48528	0.3098	1.06818	0.755901	1.50946	0.7087	1.63253	0.904373	2.94698	0.1044	0.874766	0.733782	1.04284	0.131842	0.841935	0.660995	1.07241	0.163545	0.822939	0.568025	1.19225	0.290994	-5.89173	-213.868	202.085	0.955762	-17.2779	-263.123	228.567	0.890543	54.8721	-550.644	660.388	0.85916
EPHA5	rs7654891	4	66057227	A	G	0.942799	0.441367	2.01391	0.8792	1.0192	0.456508	2.27547	0.963	9.16E-06	1.99E-173	4.21E+162	0.9531	1.72876	0.987523	3.02636	0.07657	1.72876	0.987523	3.02636	0.07657	1	1	1	1	103.77	-79.3722	286.913	0.267763	137.395	-92.3286	367.119	0.242144	97.8683	-349.159	544.896	0.668194
EPHA5	rs4467633	4	66062314	C	T	1.14732	0.881525	1.49325	0.3072	1.20517	0.852027	1.70469	0.2919	1.16788	0.640187	2.13053	0.6131	0.891878	0.74393	1.06925	0.212196	0.880403	0.69119	1.12141	0.30187	0.809253	0.538911	1.21521	0.293869	-122.059	-305.039	60.92	0.192189	-78.6213	-312.776	155.533	0.511042	-438.075	-882.148	5.9975	0.0542321
EPHA5	rs12504386	4	66063457	C	T	1.20257	0.814517	1.77549	0.3539	1.31419	0.837176	2.063	0.2356	0.80094	0.218518	2.9357	0.7378	1.23617	0.943726	1.61923	0.134924	1.25128	0.926868	1.68924	0.152293	1.50322	0.559475	4.03893	0.452834	48.1172	-153.842	250.077	0.640901	61.7528	-176.955	300.461	0.612545	32.144	-546.336	610.624	0.913356
EPHA5	rs4132313	4	66064175	T	C	1.02334	0.725383	1.44369	0.8955	1.07744	0.7193	1.6139	0.7176	0.74673	0.257228	2.16775	0.5914	1.1235	0.871031	1.44915	0.376256	1.08633	0.819473	1.44007	0.567478	1.85283	0.82168	4.17801	0.175522	16.4913	-141.063	174.046	0.837609	-63.5955	-307.376	180.185	0.60956	136.463	-143.645	416.57	0.340513
EPHA5	rs11731307	4	66071595	C	T	0.965585	0.749588	1.24382	0.7864	0.840259	0.58706	1.20266	0.3419	1.21292	0.74332	1.9792	0.44	1.02253	0.858977	1.21723	0.802925	0.991315	0.774411	1.26897	0.94486	1.1057	0.792017	1.54362	0.559566	-33.4572	-201.638	134.724	0.69695	-119.161	-364.079	125.758	0.341257	85.9571	-242.308	414.222	0.608268
EPHA5	rs7684022	4	66072295	A	G	1.08647	0.838347	1.40804	0.5309	1.14853	0.812948	1.62263	0.4326	1.02467	0.579458	1.81196	0.9332	0.914089	0.763051	1.09502	0.326799	0.903886	0.709624	1.15133	0.413408	0.854425	0.576555	1.26621	0.423606	144.927	-28.3336	318.188	0.102296	65.5068	-165.161	296.174	0.578258	499.752	129.378	870.126	0.00866347
EPHA5	rs6551932	4	66082433	C	A	0.858669	0.673781	1.09429	0.2186	0.77631	0.534415	1.12769	0.1844	0.868946	0.567946	1.32947	0.5177	1.13608	0.964101	1.33875	0.129142	1.25678	0.974043	1.6216	0.0755503	1.10501	0.814948	1.4983	0.524544	-151.677	-323.757	20.4021	0.0852174	-109.195	-359.657	141.267	0.393591	-325.576	-635.824	-15.328	0.0406773
EPHA5	rs6551933	4	66086161	G	A	0.867643	0.681119	1.10525	0.2508	0.795485	0.548047	1.15464	0.2293	0.868946	0.567946	1.32947	0.5177	1.13608	0.964101	1.33875	0.129142	1.25678	0.974043	1.6216	0.0755503	1.10501	0.814948	1.4983	0.524544	.	.	.	1	.	.	.	1	.	.	.	1
EPHA5	rs13134593	4	66093687	A	C	0.892634	0.667853	1.19307	0.4432	0.829516	0.58426	1.17772	0.2964	1.10858	0.511216	2.40399	0.7942	1.10665	0.904647	1.35377	0.329353	1.11886	0.872961	1.43402	0.377244	1.20137	0.712496	2.02569	0.502989	-40.6395	-212.267	130.988	0.642951	-36.5334	-273.326	200.259	0.762585	-84.3646	-424.817	256.088	0.627587
EPHA5	rs4518304	4	66104260	G	A	0.926944	0.693729	1.23856	0.6081	0.988181	0.692471	1.41017	0.9478	0.620973	0.284688	1.35449	0.2317	1.11151	0.899759	1.37309	0.331735	1.13248	0.881093	1.45558	0.333694	1.15666	0.633344	2.11238	0.665184	-45.0137	-225.005	134.978	0.624416	-99.8877	-333.925	134.15	0.403607	78.5512	-348.418	505.521	0.718693
EPHA5	rs11931601	4	66114503	T	C	0.854189	0.659787	1.10587	0.2322	0.775174	0.547803	1.09692	0.1511	0.924844	0.531106	1.61048	0.7826	1.16791	0.973802	1.4007	0.0982291	1.17288	0.921161	1.49338	0.19639	1.37419	0.926987	2.03714	0.12964	289.121	63.2556	514.986	0.0127099	359.002	81.5284	636.475	0.0117932	399.447	-236.067	1034.96	0.219067
EPHA5	rs9994092	4	66118708	C	A	0.937524	0.596593	1.47328	0.7798	0.924316	0.567502	1.50548	0.752	1.05959	0.146639	7.65644	0.9542	0.916382	0.677777	1.23899	0.564577	0.96368	0.684916	1.3559	0.829018	0.441532	0.111939	1.74157	0.166521	13.8805	-236.761	264.522	0.913645	77.2345	-199.599	354.068	0.584956	-703.932	-1646.66	238.799	0.144505
EPHA5	rs13127631	4	66126468	G	T	0.925487	0.697831	1.22741	0.5911	0.804556	0.565902	1.14386	0.2263	1.49694	0.727702	3.07932	0.2735	1.17835	0.958966	1.44792	0.123854	1.08378	0.845312	1.38952	0.527093	2.05009	1.27859	3.28711	0.00678998	-100.723	-300.697	99.2511	0.324439	-141.025	-374.114	92.0635	0.236741	24.3491	-555.177	603.875	0.93443
EPHA5	rs4860188	4	66150975	C	T	1.00711	0.786762	1.28918	0.9551	1.03497	0.719224	1.48933	0.8532	0.97091	0.616626	1.52875	0.8986	1.04485	0.874463	1.24843	0.630506	1.05215	0.809974	1.36674	0.700156	1.06853	0.775944	1.47143	0.693136	-183.503	-355.875	-11.1312	0.0378939	-154.189	-384.887	76.5085	0.191348	-448.429	-819.002	-77.8553	0.0184256
EPHA5	rs11131604	4	66152034	C	T	1.00711	0.786762	1.28918	0.9551	1.03497	0.719224	1.48933	0.8532	0.97091	0.616626	1.52875	0.8986	1.04485	0.874463	1.24843	0.630506	1.05215	0.809974	1.36674	0.700156	1.06853	0.775944	1.47143	0.693136	45.2966	-115.804	206.397	0.582033	-6.9058	-254.312	240.5	0.956411	149.896	-133.71	433.502	0.301176
EPHA5	rs4404602	4	66153407	T	C	0.775211	0.584495	1.02815	0.0778	0.655393	0.459144	0.935523	0.0203	1.06755	0.533175	2.13749	0.8537	1.06736	0.873227	1.30465	0.527597	1.04369	0.809127	1.34624	0.744193	1.26814	0.784499	2.04993	0.349084	-93.688	-299.389	112.013	0.372827	-122.4	-363.671	118.871	0.320965	-41.3171	-646.848	564.214	0.893712
EPHA5	rs6816785	4	66157875	A	C	0.977492	0.63395	1.5072	0.918	1.01334	0.626999	1.63773	0.9569	0.608096	0.108991	3.39276	0.5709	0.988945	0.711773	1.37405	0.946888	0.963088	0.681007	1.36201	0.828903	1.7516	0.43713	7.01877	0.481443	-1.01081	-194.237	192.215	0.991827	21.6937	-211.933	255.32	0.855723	-112.932	-628.552	402.688	0.668065
EPHA5	rs7697951	4	66169735	T	C	1.06857	0.825577	1.38309	0.6145	1.00246	0.708439	1.41852	0.9889	1.33857	0.772924	2.31819	0.2985	1.03457	0.867443	1.23389	0.707483	1.06067	0.829812	1.35574	0.636546	1.01299	0.705842	1.45379	0.944528	299.376	-157.726	756.479	0.200368	299.376	-157.726	756.479	0.200368	.	.	.	1
EPHA5	rs4422467	4	66177239	G	A	1.00487	0.784831	1.28661	0.9692	1.02437	0.711114	1.47563	0.8972	0.979301	0.621503	1.54308	0.9282	1.04541	0.875967	1.24763	0.624143	1.07015	0.823178	1.39121	0.611255	1.04476	0.758417	1.43921	0.792562	55.0277	-219.915	329.97	0.695166	52.1385	-249.594	353.871	0.735116	184.557	-906.099	1275.21	0.740404
EPHA5	rs4438803	4	66190037	G	T	1.03364	0.807701	1.32279	0.7927	1.05872	0.736053	1.52283	0.7584	1.02338	0.649932	1.61142	0.9205	1.04823	0.877764	1.25179	0.603348	1.05215	0.809974	1.36674	0.700156	1.08087	0.786989	1.48449	0.642151	23.5247	-145.575	192.625	0.785319	103.352	-142.187	348.892	0.41011	-85.1834	-394.835	224.468	0.59021
EPHA5	rs4611973	4	66198990	G	A	1.04187	0.814379	1.33291	0.7443	1.07712	0.749224	1.54852	0.6885	1.02338	0.649932	1.61142	0.9205	1.04823	0.877764	1.25179	0.603348	1.05215	0.809974	1.36674	0.700156	1.08087	0.786989	1.48449	0.642151	16.2416	-152.028	184.512	0.850095	78.1968	-155.6	311.994	0.51268	-96.8199	-433.181	239.541	0.57311
EPHA5	rs4441811	4	66204083	C	T	0.717921	0.537185	0.959465	0.0255	0.612384	0.428734	0.874701	0.0072	0.941969	0.451347	1.96591	0.8735	1.02412	0.833001	1.2591	0.822949	1.0037	0.777888	1.29507	0.97735	1.15433	0.684257	1.94732	0.598405	-93.3541	-398.405	211.697	0.549156	-98.6983	-415.904	218.508	0.542497	-74.8224	-1905.99	1756.34	0.93623
EPHA5	rs7655988	4	66210549	C	T	0.999258	0.783419	1.27456	0.9952	0.994812	0.697456	1.41894	0.9771	1.00618	0.633228	1.59878	0.9792	0.917685	0.776405	1.08467	0.312227	0.947422	0.739813	1.21329	0.671315	0.798062	0.57395	1.10968	0.169196	23.3066	-161.922	208.536	0.805394	47.2236	-183.171	277.619	0.6882	-44.14	-502.626	414.346	0.850475
EPHA7	rs431650	6	94010598	C	T	1.07492	0.807848	1.43028	0.6202	1.09414	0.774359	1.54599	0.6102	1.07503	0.514175	2.24766	0.8476	0.896501	0.733255	1.09609	0.283587	0.870094	0.683228	1.10807	0.259173	0.915054	0.552086	1.51665	0.717071	-114.129	-317.534	89.276	0.272439	-42.0199	-284.981	200.941	0.734892	-680.848	-1253.53	-108.17	0.020543
EPHA7	rs3823231	6	94016081	A	G	0.886398	0.689262	1.13992	0.3478	0.897674	0.606267	1.32915	0.59	0.806016	0.52794	1.23056	0.3182	1.03796	0.87255	1.23473	0.67462	1.11025	0.847661	1.45418	0.443998	0.978355	0.720343	1.32878	0.887604	-83.708	-248.635	81.2185	0.320741	-48.6624	-280.47	183.146	0.681071	-239.199	-570.656	92.2578	0.158398
EPHA7	rs1386274	6	94018291	T	C	1.00372	0.759807	1.32594	0.9791	1.03664	0.732585	1.4669	0.8391	0.893009	0.455838	1.74945	0.7417	0.892003	0.72991	1.09009	0.26093	0.855588	0.669879	1.09278	0.211832	0.937371	0.580595	1.51339	0.783717	-169.462	-339.589	0.664448	0.0519502	-199.46	-428.504	29.5849	0.0890244	-283.906	-658.054	90.2413	0.138134
EPHA7	rs404201	6	94018612	C	T	1.02231	0.774417	1.34956	0.8762	1.0711	0.758114	1.51329	0.6971	0.87795	0.448434	1.71886	0.7043	0.896328	0.734297	1.09411	0.279138	0.863263	0.677178	1.10048	0.235647	0.934131	0.57878	1.50765	0.771842	-121.049	-274.874	32.7762	0.124172	-179.228	-431.941	73.4844	0.165671	-154.501	-413.912	104.911	0.244118
EPHA7	rs17447037	6	94019482	C	T	1.08351	0.780815	1.50354	0.6316	1.06199	0.739757	1.52459	0.7446	1.49562	0.453114	4.93669	0.5091	1.13494	0.911132	1.41372	0.264498	1.1832	0.919382	1.52273	0.194855	0.973367	0.458416	2.06678	0.943037	-83.7873	-378.225	210.651	0.577483	-83.7873	-378.225	210.651	0.577483	.	.	.	1
EPHA7	rs345737	6	94020907	A	G	1.04019	0.78816	1.37282	0.7808	1.10137	0.77985	1.55546	0.5838	0.874227	0.446588	1.71136	0.6951	0.894659	0.732957	1.09204	0.270957	0.860643	0.67545	1.09661	0.225239	0.93644	0.580236	1.51131	0.780163	-173.299	-350.389	3.79037	0.0561835	-186.422	-416.729	43.8856	0.113819	-342.336	-757.298	72.6259	0.10708
EPHA7	rs10806474	6	94034628	T	C	0.946162	0.706022	1.26798	0.7112	0.990542	0.697466	1.40677	0.9577	0.699609	0.31554	1.55116	0.3796	0.929395	0.7597	1.137	0.473791	0.965404	0.755207	1.23411	0.777996	0.699594	0.391401	1.25046	0.201798	40.837	-116.319	197.993	0.61096	-3.74734	-253.665	246.17	0.976577	125.398	-144.836	395.631	0.363906
EPHA7	rs345713	6	94038844	C	T	1.14236	0.771642	1.69117	0.5064	1.07184	0.700778	1.63939	0.7491	4.66945	0.538645	40.479	0.1625	0.992055	0.777974	1.26505	0.948433	1.0916	0.811424	1.46853	0.565728	0.534839	0.221263	1.29282	0.118138	-188.513	-534.006	156.98	0.285849	-204.234	-567.217	158.749	0.271121	-104.307	-1984.36	1775.75	0.91349
EPHA7	rs1548297	6	94039774	T	C	0.903418	0.703288	1.1605	0.427	0.943526	0.638617	1.39402	0.7705	0.8017	0.525252	1.22365	0.3061	1.0385	0.873218	1.23506	0.669923	1.11453	0.851092	1.45952	0.426941	0.97509	0.718041	1.32416	0.870339	189.134	-14.2724	392.541	0.0695102	168.022	-63.5066	399.551	0.15609	570.92	-63.0349	1204.87	0.0786962
EPHA7	rs345718	6	94043820	T	C	1.01312	0.766549	1.339	0.9271	1.07213	0.758906	1.51462	0.6929	0.825013	0.417322	1.63099	0.5804	0.912064	0.744473	1.11738	0.372056	0.871247	0.683445	1.11065	0.266224	1.01693	0.621691	1.66343	0.947216	126.556	-73.067	326.18	0.215112	82.5254	-157.774	322.825	0.501457	533.025	-18.2116	1084.26	0.0591439
EPHA7	rs967520	6	94057233	A	C	0.886763	0.689432	1.14057	0.3498	0.899776	0.607376	1.33294	0.5986	0.804462	0.526655	1.22881	0.3145	1.03844	0.873013	1.23521	0.670723	1.11215	0.848958	1.45693	0.436864	0.977777	0.71981	1.3282	0.884622	18.206	-149.233	185.646	0.831401	39.5166	-228.208	307.241	0.772578	12.2924	-341.645	366.23	0.94578
EPHA7	rs346462	6	94061205	A	G	0.897119	0.687187	1.17118	0.4251	0.943375	0.66798	1.33231	0.7408	0.683671	0.371622	1.25775	0.222	1.02726	0.848055	1.24434	0.784728	1.05046	0.825592	1.33658	0.688568	0.973641	0.6096	1.55508	0.90963	43.757	-131.232	218.746	0.624461	5.80937	-223.959	235.578	0.960513	198.122	-188.909	585.154	0.316614
EPHA7	rs9363058	6	94065255	C	T	0.984419	0.756147	1.2816	0.9071	1.0141	0.71755	1.43321	0.9368	0.891053	0.49858	1.59247	0.6971	0.947388	0.791598	1.13384	0.554139	0.994638	0.781544	1.26584	0.965153	0.78111	0.516762	1.18068	0.225408	-118.165	-296.515	60.1849	0.195209	-50.7049	-280.265	178.855	0.665423	-458.336	-864.363	-52.3099	0.0277807
EPHA7	rs345716	6	94068961	A	C	0.820005	0.511954	1.31342	0.4093	0.827861	0.502544	1.36377	0.4585	0.465455	0.0404525	5.35562	0.5397	0.663497	0.469003	0.938647	0.0146717	0.644717	0.452971	0.917631	0.0101126	4.50245	1.01938	19.8867	0.634294	145.714	-95.828	387.255	0.238103	128.721	-135.875	393.318	0.341201	584.295	-359.615	1528.21	0.226102
EPHA7	rs164294	6	94082304	G	A	0.940213	0.704531	1.25474	0.6756	0.912569	0.644393	1.29235	0.6065	1.00861	0.472587	2.15262	0.9823	1.09648	0.899477	1.33663	0.365977	1.14634	0.898246	1.46296	0.274075	1.00568	0.586723	1.72379	0.983626	370.871	69.764	671.978	0.0164491	426.497	114.98	738.014	0.00774402	-978.828	-2857.52	899.865	0.308092
EPHA7	rs164298	6	94085685	G	A	1.03709	0.796842	1.34979	0.7866	0.953792	0.674022	1.34969	0.7895	1.35431	0.759437	2.41514	0.3046	0.812691	0.678746	0.97307	0.0225218	0.765253	0.600627	0.975001	0.0313765	0.76257	0.523587	1.11063	0.143494	230.51	69.8887	391.132	0.00527699	297.386	68.5214	526.251	0.0114349	332.012	8.99641	655.027	0.0449541
EPHA7	rs164301	6	94086535	G	T	0.863883	0.669269	1.11509	0.2617	0.874936	0.610331	1.25426	0.4675	0.746768	0.457112	1.21997	0.2441	1.03932	0.870039	1.24153	0.672722	1.08853	0.848437	1.39657	0.50323	0.978311	0.681879	1.40361	0.90421	43.3971	-120.102	206.896	0.60333	91.2514	-187.233	369.736	0.521273	29.2133	-226.416	284.843	0.822938
EPHA7	rs9294570	6	94093450	G	A	1.08409	0.813274	1.44508	0.5821	1.03288	0.728284	1.46488	0.856	1.5012	0.701938	3.21054	0.2953	1.22023	1.00011	1.4888	0.0538621	1.23228	0.964841	1.57384	0.0962035	1.47642	0.902258	2.41595	0.144909	-47.78	-309.662	214.102	0.720927	-96.6686	-380.609	187.271	0.505165	595.828	-492.701	1684.36	0.284313
EPHA7	rs13200186	6	94106054	C	T	1.04353	0.803	1.35612	0.75	1.10835	0.778758	1.57743	0.568	0.94043	0.544336	1.62475	0.8258	0.858136	0.713146	1.0326	0.102795	0.849339	0.661715	1.09016	0.201975	0.763748	0.517835	1.12644	0.159258	-157.212	-558.708	244.283	0.443481	-157.212	-558.708	244.283	0.443481	.	.	.	1
EPHA7	rs4706437	6	94107892	G	A	0.997413	0.736881	1.35006	0.9866	0.898712	0.628542	1.28501	0.5585	1.86527	0.757765	4.59143	0.1755	0.990772	0.806178	1.21763	0.929508	0.98344	0.764754	1.26466	0.896164	1.01365	0.590266	1.74071	0.961123	-122.038	-380.003	135.926	0.354643	-183.385	-470.681	103.911	0.211999	341.167	-604.463	1286.8	0.480103
EPHA7	rs13203837	6	94108632	A	C	1.06142	0.810139	1.39064	0.6656	1.00988	0.7141	1.42817	0.9557	1.32525	0.712306	2.46565	0.3744	1.06411	0.889639	1.27281	0.498428	1.13957	0.894765	1.45135	0.289599	0.948283	0.626941	1.43433	0.795922	119.027	-148.673	386.727	0.384283	65.8693	-226.403	358.141	0.659047	1053.96	-29.5473	2137.46	0.0576563
EPHA7	rs4707795	6	94111588	G	A	1.03376	0.73611	1.45178	0.8481	0.999215	0.682255	1.46343	0.9968	1.49925	0.457757	4.91036	0.5038	1.03273	0.818723	1.30267	0.788845	1.04427	0.799861	1.36337	0.753056	0.991959	0.466773	2.10805	0.983168	177.687	14.4495	340.925	0.0337992	174.359	-59.0477	407.766	0.144332	350.75	31.4407	670.06	0.0322186
EPHA7	rs361505	6	94113922	T	C	1.31069	0.685476	2.50614	0.4137	1.31069	0.685476	2.50614	0.4137	.	.	.	1	1.11845	0.726741	1.7213	0.632156	1.11845	0.726741	1.7213	0.632156	1	1	1	1	121.07	-44.8384	286.979	0.153807	242.41	-16.0284	500.848	0.0671124	61.4349	-218.935	341.805	0.667924
EPHA7	rs164538	6	94117089	T	C	0.929466	0.703602	1.22783	0.6068	0.799975	0.564939	1.13279	0.2091	1.53094	0.765462	3.06191	0.229	0.921905	0.764919	1.11111	0.389958	0.914053	0.717206	1.16493	0.467116	0.858694	0.554541	1.32967	0.485473	-37.7208	-255.276	179.835	0.734251	-15.0172	-261.173	231.138	0.904911	-284.418	-1003.51	434.67	0.438895
EPHA7	rs164540	6	94121126	A	G	1.01742	0.793363	1.30476	0.8918	0.908223	0.615016	1.34122	0.6286	1.17388	0.771641	1.78581	0.4542	1.26771	1.07972	1.48843	0.00393761	1.60576	1.22529	2.10439	0.000403275	1.18885	0.892577	1.58346	0.244306	79.1438	-87.0474	245.335	0.351473	137.814	-97.8113	373.44	0.25268	41.1958	-285.407	367.798	0.804928
EPHA7	rs164544	6	94124701	A	G	0.993697	0.774544	1.27486	0.9604	0.888087	0.600855	1.31263	0.5518	1.12607	0.740374	1.7127	0.5791	1.28066	1.08939	1.50551	0.00286019	1.60576	1.22529	2.10439	0.000403275	1.21734	0.912482	1.62405	0.189211	13.0624	-157.235	183.359	0.880611	114.391	-117.899	346.682	0.335319	-202.781	-551.207	145.645	0.255019
EPHA7	rs164546	6	94125428	A	G	1.03157	0.777952	1.36787	0.8291	0.914724	0.64423	1.29879	0.6185	1.75044	0.849531	3.60676	0.1296	0.909289	0.753685	1.09702	0.316918	0.894587	0.701655	1.14057	0.368154	0.855816	0.552636	1.32532	0.475788	401.23	39.6566	762.803	0.0305236	401.23	39.6566	762.803	0.0305236	.	.	.	1
EPHA7	rs164548	6	94128328	G	A	0.92482	0.669246	1.27799	0.636	1.11841	0.776542	1.61078	0.548	0.0675131	0.00872258	0.522554	0.0101	1.49984	1.16519	1.93061	0.00211357	1.50716	1.16516	1.94953	0.00221985	2.20627	0.372517	13.0669	0.6265	-54.8888	-236.863	127.085	0.554893	-93.1094	-322.786	136.567	0.427571	20.1266	-416.604	456.857	0.928096
EPHA7	rs9354011	6	94132167	G	A	1.15474	0.738422	1.80576	0.5285	1.11752	0.692922	1.80228	0.6489	2.93688	0.285182	30.2449	0.3656	1.08195	0.801419	1.46067	0.610992	1.0713	0.772442	1.48578	0.689177	1.4316	0.457593	4.47885	0.562772	-39.8354	-201.723	122.052	0.629995	15.6709	-217.824	249.166	0.895445	-178.94	-492.967	135.086	0.265066
EPHA7	rs3778470	6	94132404	C	T	1.41123	0.924389	2.15448	0.1111	1.35854	0.875178	2.10886	0.1726	248709	4.34E-154	1.43E+164	0.9469	0.729835	0.551655	0.965566	0.0220855	0.707308	0.523973	0.954791	0.0196821	0.734473	0.23498	2.29573	0.575551	-36.3558	-265.35	192.638	0.755911	-44.2992	-296.903	208.305	0.731325	0.636502	-847.563	848.836	0.998828
EPHA7	rs351328	6	94139843	C	A	1.305	0.813468	2.09354	0.2701	1.35923	0.839336	2.20115	0.2126	9.31E-06	2.03E-173	4.28E+162	0.9531	1.45955	1.05369	2.02175	0.0291418	1.45955	1.05369	2.02175	0.0291418	1	1	1	1	-212.99	-436.522	10.5416	0.0629346	-231.546	-482.602	19.5105	0.0717985	-346.389	-1119.17	426.396	0.380452
EPHA7	rs549965	6	94161247	C	T	0.855399	0.669471	1.09296	0.2122	0.723206	0.490493	1.06633	0.1025	0.926753	0.613144	1.40076	0.7183	1.08231	0.921069	1.27179	0.337217	1.22714	0.941701	1.59911	0.124845	0.999537	0.749149	1.33361	0.997488	125.985	-291.843	543.813	0.555032	125.985	-291.843	543.813	0.555032	.	.	.	1
EPHA7	rs564158	6	94165593	A	G	1.16962	0.846253	1.61655	0.3431	1.14471	0.792934	1.65254	0.4709	1.73272	0.595524	5.04147	0.3135	1.04175	0.831827	1.30465	0.725574	1.01473	0.786295	1.30954	0.910769	1.33285	0.68451	2.59526	0.41981	127.19	-291.421	545.8	0.552003	127.19	-291.421	545.8	0.552003	.	.	.	1
EPHA7	rs3799792	6	94174266	A	G	0.701641	0.467352	1.05338	0.088	0.647755	0.419201	1.00092	0.051	1.57842	0.256538	9.71161	0.6226	0.854476	0.635192	1.14946	0.288159	0.839723	0.607181	1.16132	0.282149	0.84543	0.271383	2.63374	0.747735	-185.795	-426.813	55.222	0.132004	-216.652	-473.753	40.4493	0.0997975	86.3676	-1000.92	1173.66	0.876396
EPHA7	rs1492968	6	94176629	T	C	3.56E-06	1.46E-200	8.69E+188	0.9562	3.56E-06	1.46E-200	8.69E+188	0.9562	.	.	.	1	1	1	1	1	1	1	1	1	1	1	1	1	108.982	-77.724	295.688	0.253627	131.017	-98.6366	360.671	0.264504	134.382	-324.102	592.865	0.566133
EPHA7	rs474809	6	94176912	G	A	0.911783	0.71143	1.16856	0.466	0.769234	0.528866	1.11885	0.1705	1.07559	0.692374	1.6709	0.7459	0.91449	0.773526	1.08114	0.294284	0.905543	0.701272	1.16932	0.449347	0.859388	0.634188	1.16456	0.321058	146.405	-19.9505	312.76	0.0857037	187.42	-76.4276	451.267	0.165012	195.938	-79.7684	471.643	0.16481
EPHA7	rs2278107	6	94177359	T	C	0.752763	0.369599	1.53315	0.4343	0.752763	0.369599	1.53315	0.4343	.	.	.	1	0.756005	0.448234	1.2751	0.273812	0.756005	0.448234	1.2751	0.273812	1	1	1	1	-77.3799	-237.442	82.682	0.344225	-119.533	-361.463	122.397	0.333724	-82.1303	-372.186	207.925	0.579374
EPHA7	rs351329	6	94180877	G	T	0.863757	0.66602	1.1202	0.27	0.69956	0.49046	0.997807	0.0491	1.21376	0.710785	2.07266	0.4783	1.00718	0.849324	1.19437	0.934588	1.05422	0.826159	1.34523	0.670428	0.925015	0.647307	1.32187	0.657101	-117.657	-327.133	91.8182	0.271969	-205.903	-466.907	55.1019	0.123274	101.189	-455.808	658.186	0.722078
EPHA7	rs575554	6	94182712	G	A	0.920672	0.71813	1.18034	0.5147	0.765903	0.526566	1.11402	0.1636	1.11739	0.718143	1.73861	0.6229	0.913649	0.772443	1.08067	0.290707	0.898765	0.695817	1.16091	0.416484	0.866061	0.639039	1.17373	0.346943	-130.811	-298.51	36.8894	0.127489	-187.065	-415.603	41.473	0.109831	-136.952	-495.419	221.514	0.454628
EPHA7	rs351331	6	94186744	C	T	0.830567	0.640173	1.07759	0.1628	0.703089	0.493261	1.00218	0.0519	1.01978	0.601267	1.72961	0.9421	0.981076	0.821288	1.17195	0.83252	0.966985	0.758841	1.23222	0.786638	0.99477	0.689519	1.43516	0.977573	40.7743	-123.574	205.123	0.62718	41.7496	-242.228	325.727	0.773455	63.7278	-189.784	317.24	0.622631
EPHA7	rs351332	6	94186764	T	C	0.827368	0.637495	1.07379	0.1548	0.701116	0.491384	1.00036	0.0508	1.00763	0.594126	1.70891	0.9775	0.981076	0.821288	1.17195	0.83252	0.966985	0.758841	1.23222	0.786638	0.99477	0.689519	1.43516	0.977573	0.929047	-171.436	173.294	0.991579	-25.0252	-254.571	204.521	0.830961	70.8122	-303.135	444.76	0.71082
EPHA8	rs209736	1	22763995	T	C	1.01043	0.771134	1.32397	0.9401	0.926931	0.656414	1.30893	0.6666	1.35337	0.723693	2.53092	0.3438	1.06532	0.885177	1.28213	0.504973	1.06715	0.838744	1.35775	0.59685	1.1343	0.749982	1.71556	0.557183	119.376	-44.9134	283.666	0.155572	389.308	137.945	640.671	0.00263933	-124.721	-406.594	157.153	0.386594
EPHA8	rs209741	1	22771597	A	G	0.898272	0.701161	1.1508	0.3964	0.756439	0.528267	1.08317	0.1281	1.09697	0.686678	1.75242	0.6987	0.997782	0.844907	1.17832	0.979113	1.01097	0.791308	1.2916	0.930357	0.973629	0.705692	1.3433	0.869238	121.79	-42.0234	285.603	0.146241	389.095	138.798	639.391	0.00254476	-119.436	-401.363	162.492	0.407094
EPHA8	rs11580191	1	22775109	C	T	0.679362	0.422335	1.09281	0.1115	0.711071	0.432019	1.17037	0.1804	3.94E-06	2.44E-161	6.36E+149	0.9457	0.939314	0.651673	1.35392	0.729291	0.939314	0.651673	1.35392	0.729291	1	1	1	1	-13.0947	-166.97	140.781	0.867658	46.7709	-196.177	289.719	0.706231	-99.6265	-371.528	172.275	0.47329
EPHA8	rs649754	1	22778833	T	G	0.918249	0.68875	1.22422	0.5613	0.925017	0.65198	1.3124	0.6625	0.798403	0.374603	1.70166	0.5601	0.919997	0.749121	1.12985	0.423133	0.890521	0.696895	1.13794	0.352387	0.980404	0.571874	1.68078	0.94196	-141.956	-326.727	42.816	0.133313	-263.891	-492.854	-34.9283	0.0247027	163.703	-283.889	611.295	0.474101
EPHA8	rs606002	1	22788339	A	G	0.950792	0.738553	1.22402	0.6956	0.859724	0.605511	1.22066	0.3984	1.12047	0.673553	1.86393	0.6615	1.03204	0.870697	1.22328	0.718141	1.06852	0.838627	1.36142	0.591345	0.993455	0.701141	1.40764	0.970446	-151.966	-319.147	15.2138	0.0759626	-327.616	-576.906	-78.3265	0.0105466	-20.0724	-315.261	275.116	0.894076
EPHA8	rs521570	1	22788564	T	A	0.960191	0.745517	1.23668	0.7532	0.924399	0.652485	1.30963	0.6585	1.0036	0.597723	1.68508	0.9892	1.00882	0.846325	1.20252	0.92206	1.00486	0.788933	1.27988	0.968675	1.02713	0.715691	1.47409	0.88603	12.582	-245.213	270.377	0.923862	7.49934	-271.199	286.198	0.957978	110.394	-980.407	1201.19	0.842915
EPHA8	rs671485	1	22789450	A	G	1.04166	0.727221	1.49206	0.8239	1.13063	0.760488	1.68092	0.5442	0.421312	0.101997	1.74028	0.2329	1.25443	0.978318	1.60848	0.082144	1.32272	1.00496	1.74095	0.0511428	0.909259	0.291264	2.8385	0.861848	-66.7711	-265.745	132.203	0.511282	-106.611	-343.32	130.098	0.378166	65.9382	-489.953	621.829	0.816337
EPHA8	rs209696	1	22792490	C	T	0.930055	0.70831	1.22122	0.602	0.842792	0.594143	1.1955	0.338	1.19674	0.623208	2.29807	0.5898	0.988997	0.81403	1.20157	0.910978	0.924545	0.723871	1.18085	0.528865	1.24129	0.79989	1.92626	0.349407	54.4882	-230.983	339.959	0.708622	37.2306	-257.346	331.807	0.804543	847.989	-1031.62	2727.6	0.377356
EPHA8	rs209693	1	22794612	T	G	0.937619	0.723107	1.21577	0.6272	0.976828	0.690178	1.38253	0.8948	0.79101	0.453274	1.3804	0.4096	1.07937	0.897838	1.2976	0.4183	1.10716	0.86847	1.41146	0.410602	1.08994	0.72676	1.63462	0.690926	116.057	-830.359	1062.47	0.810244	116.057	-830.359	1062.47	0.810244	.	.	.	1
EPHA8	rs663002	1	22798199	C	A	0.952534	0.708232	1.28111	0.7479	1.02091	0.716812	1.45401	0.9087	0.614056	0.26647	1.41504	0.2528	1.13708	0.926368	1.39571	0.225139	1.21972	0.953002	1.56109	0.117425	0.914683	0.486388	1.72012	0.770213	-65.3915	-239.195	108.412	0.461515	-164.738	-396.005	66.5299	0.163836	122.928	-246.909	492.765	0.515306
EPHA8	rs209697	1	22801962	T	C	0.838919	0.583555	1.20603	0.3434	0.849529	0.562587	1.28282	0.4384	0.564655	0.160434	1.98733	0.3738	1.24122	0.958263	1.60773	0.112752	1.32092	0.982232	1.7764	0.0729051	1.00971	0.375518	2.71498	0.98481	114.588	-48.2441	277.42	0.168964	369.606	120.881	618.332	0.003889	-119.436	-401.363	162.492	0.407094
EPHB1	rs3732568	3	135998025	C	A	0.630519	0.41919	0.948387	0.0272	0.602034	0.378106	0.958579	0.033	0.428299	0.107116	1.71254	0.231	0.879244	0.656454	1.17765	0.375888	0.959557	0.673177	1.36777	0.816015	0.364998	0.116384	1.14469	0.0399323	-105.637	-278.984	67.7105	0.233381	-47.2665	-276.761	182.228	0.686772	-390.907	-775.814	-5.99972	0.0475535
EPHB1	rs7648359	3	136006297	C	T	0.782567	0.482809	1.26843	0.3202	0.848672	0.508654	1.41598	0.5301	2.70E-06	2.16E-157	3.37E+145	0.9425	1.22005	0.846358	1.75875	0.298567	1.22005	0.846358	1.75875	0.298567	1	1	1	1	-74.0579	-294.618	146.503	0.511036	-87.1791	-352.021	177.662	0.519365	-113.199	-750.128	523.73	0.727858
EPHB1	rs4955502	3	136015473	T	C	1.02928	0.796221	1.33056	0.8257	1.09737	0.777225	1.54939	0.5977	0.896737	0.510229	1.57603	0.705	0.968185	0.810038	1.15721	0.719847	0.990685	0.778541	1.26064	0.939333	0.876916	0.58851	1.30666	0.511278	49.1535	-112.579	210.886	0.551896	155.799	-84.5746	396.173	0.205059	-70.8421	-367.641	225.957	0.640291
EPHB1	rs6802089	3	136026988	C	T	1.14265	0.869102	1.5023	0.34	1.20444	0.851517	1.70365	0.2935	1.09954	0.582733	2.07468	0.7697	1.30286	1.06844	1.58872	0.00974988	1.26263	0.991863	1.60732	0.0577908	1.85196	1.18972	2.88282	0.0117495	30.162	-141.959	202.283	0.731519	78.6844	-152.315	309.684	0.504951	-60.216	-424.153	303.721	0.745969
EPHB1	rs6789449	3	136027011	A	G	1.13964	0.868333	1.49571	0.3465	1.18044	0.835501	1.66779	0.3472	1.16202	0.620278	2.17691	0.6394	1.31512	1.07885	1.60314	0.00736757	1.26263	0.991863	1.60732	0.0577908	1.93819	1.25572	2.99159	0.00605412	-97.048	-257.68	63.5837	0.237414	-62.7452	-313.923	188.433	0.624813	-214.01	-491.897	63.8767	0.132376
EPHB1	rs885594	3	136034217	T	C	1.15908	0.866558	1.55035	0.3203	1.22535	0.865468	1.73488	0.2525	1.04033	0.47876	2.2606	0.9205	1.16182	0.944035	1.42985	0.160268	1.13295	0.890459	1.44148	0.310495	1.56565	0.911889	2.68812	0.131531	-14.3082	-213.626	185.01	0.888214	32.5881	-205.679	270.856	0.788852	-287.638	-841.506	266.23	0.30966
EPHB1	rs2138213	3	136036852	T	C	1.02919	0.720603	1.46994	0.8744	1.06402	0.725109	1.56135	0.7512	0.635106	0.136831	2.94787	0.5624	1.16486	0.912171	1.48754	0.228995	1.2106	0.926655	1.58156	0.166992	0.860109	0.277146	2.66931	0.774027	-83.6704	-323.785	156.444	0.495214	-129.841	-392.132	132.451	0.332807	383.606	-557.644	1324.86	0.425123
EPHB1	rs3732569	3	136043481	A	G	1.31278	0.887711	1.94139	0.1734	1.49137	0.956417	2.32555	0.0784	0.610626	0.147763	2.52339	0.4959	1.05766	0.80535	1.38902	0.694654	1.04737	0.78218	1.40247	0.760106	1.40435	0.460427	4.28342	0.635059	-70.2539	-339.947	199.439	0.610076	-39.2351	-333.913	255.442	0.794321	-610.689	-1699.03	477.654	0.272421
EPHB1	rs12489360	3	136057408	A	G	1.11638	0.857494	1.45344	0.4138	1.1975	0.844958	1.69714	0.3115	1.03231	0.585532	1.81998	0.9125	1.27139	1.04446	1.54762	0.0175352	1.19597	0.93774	1.5253	0.14781	1.86823	1.24476	2.80397	0.00518355	-92.077	-305.332	121.178	0.398164	-61.414	-300.666	177.838	0.615299	-490.56	-1207.74	226.622	0.181175
EPHB1	rs868130	3	136061912	C	T	1.08015	0.830457	1.40491	0.5657	1.15374	0.814191	1.63488	0.4217	0.980527	0.558631	1.72105	0.9454	1.27139	1.04446	1.54762	0.0175352	1.19597	0.93774	1.5253	0.14781	1.86823	1.24476	2.80397	0.00518355	47.6968	-115.618	211.012	0.567518	24.9196	-210.172	260.011	0.835576	133.086	-182.214	448.386	0.408807
EPHB1	rs7651593	3	136067466	A	C	0.840097	0.551747	1.27914	0.417	0.906825	0.571258	1.43951	0.6785	0.185911	0.0213353	1.61998	0.1283	1.41886	1.0231	1.96769	0.0443959	1.39305	0.998784	1.94295	0.0602538	6.59592	0.929302	46.816	0.155489	11.8752	-153.471	177.222	0.888163	12.7429	-221.335	246.821	0.91511	23.1037	-315.267	361.475	0.893644
EPHB1	rs6762261	3	136073827	C	T	1.04787	0.759907	1.44494	0.7756	1.09483	0.754852	1.58792	0.6331	0.818548	0.301392	2.22309	0.6946	1.03643	0.820641	1.30895	0.766911	1.00689	0.777898	1.30328	0.958494	1.43844	0.678424	3.04987	0.373092	-157.92	-356.493	40.6531	0.120299	-236.053	-470.758	-1.34895	0.0497748	77.6592	-475.528	630.846	0.78342
EPHB1	rs1515367	3	136075129	G	T	1.01898	0.778139	1.33436	0.8913	1.07051	0.756914	1.51405	0.7002	0.885392	0.472156	1.6603	0.7045	1.17121	0.960993	1.4274	0.121068	1.12882	0.887582	1.43562	0.323868	1.60383	1.01387	2.5371	0.061068	72.1997	-276.97	421.369	0.685597	72.1997	-276.97	421.369	0.685597	.	.	.	1
EPHB1	rs1399709	3	136086266	C	T	1.34269	0.803154	2.24466	0.2616	1.31434	0.777659	2.2214	0.3078	104120	2.27E-163	4.78E+172	0.9532	1.2634	0.904021	1.76563	0.184202	1.25792	0.890424	1.77709	0.205369	2.20659	0.323824	15.0361	0.513454	-41.5294	-202.096	119.037	0.612617	-47.8733	-300.468	204.721	0.710582	-65.1429	-340.362	210.076	0.643083
EPHB1	rs9868348	3	136089932	C	T	1.0932	0.862526	1.38557	0.4615	1.28387	0.867882	1.89924	0.2116	0.992715	0.67115	1.46835	0.9708	0.998936	0.840311	1.1875	0.990375	0.965668	0.730771	1.27607	0.808172	1.03268	0.781184	1.36514	0.823218	-0.435715	-153.851	152.98	0.995563	117.142	-139.182	373.467	0.371204	-116.448	-370.69	137.794	0.370147
EPHB1	rs6786490	3	136096277	C	A	0.850064	0.66321	1.08956	0.2002	0.915187	0.630954	1.32746	0.6406	0.675025	0.432429	1.05372	0.0843	0.93611	0.780057	1.12338	0.477473	0.898215	0.691794	1.16623	0.42357	0.954205	0.687467	1.32444	0.774868	-1.0642	-242.723	240.595	0.99312	64.5421	-193.141	322.225	0.623886	-1177.35	-2259.02	-95.688	0.0338081
EPHB1	rs1996242	3	136101508	T	C	0.849161	0.661801	1.08956	0.1991	0.843804	0.580269	1.22702	0.3744	0.756725	0.485887	1.17853	0.218	0.962767	0.809029	1.14572	0.668127	0.996998	0.768967	1.29265	0.981912	0.885637	0.641565	1.22256	0.45445	-22.4371	-279.454	234.58	0.864272	-39.7133	-335.732	256.305	0.792794	81.0977	-764.253	926.448	0.850997
EPHB1	rs36221	3	136107329	C	T	0.996153	0.756919	1.311	0.9781	0.9373	0.660075	1.33096	0.7176	1.23096	0.633866	2.39051	0.5397	0.83009	0.688061	1.00144	0.047959	0.798338	0.625638	1.01871	0.0688421	0.744599	0.479368	1.15658	0.171468	61.9319	-131.93	255.794	0.531755	105.812	-130.224	341.848	0.380387	-66.0546	-581.792	449.683	0.801983
EPHB1	rs10512935	3	136107944	G	A	0.932453	0.672623	1.29265	0.6749	0.847534	0.584935	1.22802	0.3823	1.90405	0.624503	5.80524	0.2581	0.947554	0.757963	1.18457	0.627694	0.942002	0.724575	1.22467	0.650507	0.908679	0.46643	1.77025	0.765637	45.9748	-122.471	214.42	0.593129	98.4113	-154.942	351.764	0.447133	7.70147	-286.907	302.31	0.959175
EPHB1	rs36218	3	136109028	C	T	0.950981	0.717493	1.26045	0.7267	1.01097	0.716259	1.42695	0.9505	0.697137	0.341911	1.42142	0.3214	1.02623	0.836414	1.25913	0.804999	1.01464	0.797889	1.29026	0.905667	1.12327	0.656272	1.92259	0.692706	-81.6282	-256.995	93.7385	0.362424	-126.992	-356.544	102.56	0.279211	-37.0804	-424.818	350.657	0.851458
EPHB1	rs11709198	3	136119213	A	C	0.962387	0.714515	1.29625	0.8009	0.958961	0.669423	1.37373	0.8193	0.931215	0.413161	2.09885	0.8636	1.03101	0.836167	1.27125	0.777779	1.03505	0.805398	1.33018	0.78916	1.05134	0.587089	1.88272	0.87013	151.66	-32.735	336.055	0.108137	236.856	8.30571	465.407	0.0432261	-10.0742	-468.589	448.441	0.965683
EPHB1	rs36198	3	136119485	G	A	1.05621	0.827684	1.34784	0.6604	1.23208	0.824687	1.84072	0.3087	0.942516	0.63456	1.39992	0.7694	0.967959	0.810294	1.1563	0.71974	0.910053	0.68222	1.21397	0.525046	1.00592	0.762329	1.32735	0.966768	-32.6564	-241.574	176.261	0.759561	-0.995393	-237.373	235.383	0.993421	-332.088	-1005.32	341.148	0.334516
EPHB1	rs11719058	3	136120635	C	T	0.957432	0.71659	1.27922	0.7686	0.941768	0.664114	1.3355	0.7366	0.984294	0.454169	2.13321	0.968	0.880706	0.718823	1.07905	0.215484	0.861064	0.674462	1.09929	0.228428	0.840473	0.489759	1.44233	0.517353	69.5896	-87.1167	226.296	0.384875	-16.9449	-273.44	239.551	0.897073	212.068	-48.9456	473.081	0.112474
EPHB1	rs11920780	3	136125356	T	C	0.954973	0.682733	1.33577	0.788	1.0318	0.718095	1.48256	0.8656	0.264003	0.0525128	1.32725	0.1066	1.26623	0.999811	1.60364	0.0549526	1.33056	1.03219	1.7152	0.0300286	0.684321	0.170117	2.75279	0.567494	33.4041	-124.06	190.868	0.677898	-9.21045	-255.061	236.64	0.94152	114.986	-161.657	391.63	0.415991
EPHB1	rs635721	3	136127325	T	G	1.15839	0.909907	1.47474	0.2332	1.11526	0.74522	1.66903	0.5961	1.32391	0.896811	1.95441	0.1585	1.04513	0.882971	1.23707	0.607668	0.996985	0.749636	1.32595	0.983458	1.11829	0.860493	1.45332	0.406506	1182.73	101.149	2264.31	0.0329963	1182.73	101.149	2264.31	0.0329963	.	.	.	1
EPHB1	rs36178	3	136129858	A	G	1.20144	0.945615	1.52649	0.1336	1.15345	0.777063	1.71216	0.479	1.42251	0.960303	2.10719	0.0793	1.08614	0.920352	1.28179	0.327809	1.07168	0.809717	1.4184	0.620514	1.16075	0.893189	1.50847	0.269587	-80.706	-246.067	84.6544	0.339638	-79.7325	-312.847	153.382	0.503197	-159.839	-488.285	168.607	0.341031
EPHB1	rs40437	3	136133621	C	T	1.16959	0.918636	1.48911	0.2042	1.12167	0.754896	1.66664	0.5701	1.3577	0.913742	2.01735	0.1307	1.07539	0.910038	1.27079	0.393253	1.06145	0.802122	1.40461	0.670478	1.14074	0.875527	1.4863	0.333869	133.128	-26.1914	292.448	0.102649	158.54	-85.1061	402.186	0.203292	207.784	-77.2501	492.818	0.154235
EPHB1	rs6788931	3	136139313	G	A	0.785338	0.606945	1.01616	0.0666	0.715915	0.504055	1.01682	0.0625	0.767614	0.451513	1.30501	0.3291	0.883432	0.733387	1.06417	0.188976	0.826578	0.649245	1.05235	0.123235	0.941274	0.635757	1.39361	0.755179	-107.523	-492.981	277.936	0.585019	-107.523	-492.981	277.936	0.585019	.	.	.	1
EPHB1	rs984709	3	136140541	G	A	0.79272	0.521622	1.20471	0.2772	0.844516	0.545057	1.3085	0.4497	2.48E-06	1.35E-165	4.56E+153	0.945	0.961667	0.699259	1.32255	0.806864	0.961667	0.699259	1.32255	0.806864	1	1	1	1	-88.7232	-261.335	83.8887	0.314635	-61.1069	-310.055	187.841	0.630839	-197.481	-512.293	117.331	0.219969
EPHB1	rs9874260	3	136142240	T	C	0.733575	0.558825	0.962972	0.0261	0.641238	0.451641	0.910428	0.0133	0.795154	0.429751	1.47124	0.4657	0.868618	0.713682	1.05719	0.155554	0.823524	0.643745	1.05351	0.121482	0.900939	0.570818	1.42198	0.63526	3.30375	-152.857	159.464	0.966956	-3.64452	-240.949	233.66	0.976009	16.6211	-271.512	304.754	0.910066
EPHB1	rs983401	3	136144119	A	C	1.11941	0.776099	1.61458	0.5464	1.12014	0.753883	1.66433	0.5746	1.31539	0.284167	6.08886	0.726	1.09361	0.846404	1.41303	0.497665	1.07542	0.816842	1.41584	0.606448	1.60002	0.596164	4.29424	0.393506	-25.9325	-181.692	129.827	0.744437	-76.1204	-309.927	157.686	0.523947	27.9367	-266.654	322.528	0.852688
EPHB1	rs975149	3	136149164	T	C	1.19569	0.938899	1.5227	0.148	1.24656	0.84005	1.84979	0.2742	1.29701	0.871548	1.93016	0.2003	1.10481	0.929066	1.3138	0.259188	1.04339	0.786149	1.38481	0.765404	1.23449	0.943726	1.61483	0.130206	159.193	-175.92	494.306	0.352657	167.727	-201.668	537.122	0.374297	334.011	-1000.4	1668.43	0.624116
EPHB1	rs972234	3	136151448	C	T	0.796449	0.621131	1.02125	0.0733	0.774216	0.52535	1.14097	0.1964	0.701743	0.459923	1.07071	0.101	0.888642	0.741101	1.06556	0.201715	0.802273	0.616499	1.04403	0.106388	0.948606	0.695655	1.29353	0.733273	-68.3791	-357.816	221.058	0.643709	-76.7269	-386.411	232.957	0.627645	-28.891	-1362.42	1304.64	0.966161
EPHB1	rs7644369	3	136153213	C	T	0.790077	0.616683	1.01222	0.0629	0.781658	0.529643	1.15359	0.2154	0.673376	0.441301	1.0275	0.0672	0.888027	0.740703	1.06465	0.198634	0.802336	0.615778	1.04541	0.108006	0.943702	0.691514	1.28786	0.708436	57.3492	-163.698	278.396	0.611524	45.0259	-219.515	309.567	0.738949	217.308	-422.823	857.44	0.506399
EPHB1	rs9815290	3	136154448	G	A	0.796814	0.621373	1.02179	0.074	0.778551	0.528166	1.14764	0.2066	0.697806	0.457237	1.06495	0.0958	0.888642	0.741101	1.06556	0.201715	0.802273	0.616499	1.04403	0.106388	0.948606	0.695655	1.29353	0.733273	105.766	-247.946	459.478	0.558323	105.766	-247.946	459.478	0.558323	.	.	.	1
EPHB1	rs6781640	3	136164136	T	C	0.79056	0.616727	1.01339	0.0641	0.759707	0.51578	1.11899	0.1648	0.701743	0.459923	1.07071	0.101	0.8835	0.736889	1.05928	0.180115	0.792534	0.609533	1.03048	0.0875173	0.948606	0.695655	1.29353	0.733273	-84.3844	-305.923	137.154	0.455984	-92.7619	-339.918	154.394	0.462609	-120.541	-896.179	655.097	0.760909
EPHB1	rs574719	3	136178135	A	G	1.13542	0.882333	1.4611	0.324	1.31872	0.915298	1.89996	0.1381	0.98264	0.614846	1.57044	0.9417	0.895945	0.747153	1.07437	0.234854	0.876527	0.675544	1.13731	0.325368	0.856113	0.612267	1.19707	0.355483	.	.	.	1	.	.	.	1	.	.	.	1
EPHB1	rs39699	3	136180873	C	T	1.13047	0.87917	1.45361	0.3395	1.29848	0.902547	1.86811	0.1599	0.99222	0.621019	1.5853	0.9739	0.899106	0.750287	1.07744	0.248432	0.882436	0.680607	1.14412	0.348961	0.856113	0.612267	1.19707	0.355483	72.2264	-166.209	310.662	0.553204	114.016	-145.698	373.73	0.390313	-373.5	-1318.95	571.954	0.439444
EPHB1	rs6776069	3	136181558	T	C	1.04015	0.787079	1.37459	0.782	1.00763	0.713319	1.42337	0.9656	1.23519	0.617806	2.46953	0.5504	1.08753	0.900216	1.31383	0.387378	1.12788	0.885572	1.43649	0.330073	1.0571	0.669393	1.66936	0.817435	50.7324	-139.3	240.765	0.601232	63.0461	-166.425	292.518	0.590682	48.6677	-435.693	533.029	0.844027
EPHB1	rs9855772	3	136187701	T	C	1.13047	0.87917	1.45361	0.3395	1.29848	0.902547	1.86811	0.1599	0.99222	0.621019	1.5853	0.9739	0.899106	0.750287	1.07744	0.248432	0.882436	0.680607	1.14412	0.348961	0.856113	0.612267	1.19707	0.355483	-5.79164	-217.982	206.398	0.957376	16.1562	-238.463	270.775	0.901119	-138.545	-743.868	466.778	0.654085
EPHB1	rs7613213	3	136192640	C	T	0.861639	0.661466	1.12239	0.2701	0.855286	0.604344	1.21043	0.3781	0.758053	0.425821	1.3495	0.3469	1.02968	0.848896	1.24895	0.767834	1.003	0.78707	1.27816	0.9807	1.15298	0.750109	1.77222	0.524403	55.7719	-104.07	215.614	0.494721	-39.5818	-281.48	202.316	0.74871	281.736	-30.3522	593.824	0.078122
EPHB1	rs36074	3	136202104	G	A	0.940757	0.587879	1.50545	0.7991	0.912788	0.565096	1.47441	0.7093	91942.8	2.00E-163	4.22E+172	0.9538	0.963487	0.696785	1.33227	0.818593	0.962421	0.687307	1.34766	0.820473	0.938077	0.131615	6.6861	0.946965	-38.4795	-309.514	232.555	0.781024	-38.3744	-345.385	268.636	0.806655	-104.485	-1050.92	841.95	0.828857
EPHB1	rs36073	3	136202843	G	A	0.839031	0.651897	1.07988	0.1734	0.807691	0.561859	1.16108	0.2493	0.774641	0.482246	1.24432	0.2914	1.02295	0.854977	1.22392	0.804806	1.01247	0.78747	1.30175	0.922849	1.06466	0.754412	1.5025	0.729339	117.433	-65.6465	300.512	0.209782	160.375	-68.9979	389.747	0.171715	91.1839	-355.864	538.232	0.68964
EPHB1	rs41182	3	136208970	C	T	0.88371	0.551949	1.41488	0.6069	0.855146	0.529059	1.38222	0.5233	92673.8	2.02E-163	4.26E+172	0.9537	0.95977	0.691814	1.33151	0.801663	0.958101	0.681789	1.3464	0.801429	0.947175	0.132811	6.75503	0.95526	38.9851	-142.56	220.53	0.674176	-35.4698	-266.772	195.832	0.763984	324.889	-92.9307	742.709	0.128691
EPHB1	rs36059	3	136215421	G	T	1.03661	0.780248	1.37721	0.8042	0.965347	0.68196	1.3665	0.8424	1.4852	0.708611	3.11289	0.2953	1.09227	0.899209	1.32677	0.377293	1.09173	0.8558	1.3927	0.480685	1.21207	0.759284	1.93485	0.433063	63.3137	-110.285	236.912	0.475339	87.2637	-150.787	325.314	0.473088	66.1766	-277.514	409.867	0.706184
EPHB1	rs36057	3	136219360	A	C	0.903184	0.70526	1.15665	0.4201	0.919411	0.635833	1.32946	0.6554	0.800329	0.504237	1.27029	0.3451	0.961102	0.796095	1.16031	0.678298	0.865582	0.665679	1.12552	0.284357	1.11856	0.79511	1.57359	0.525108	131.789	-99.2318	362.811	0.264532	207.547	-54.1212	469.215	0.121232	-329.174	-1104.56	446.21	0.406113
EPHB1	rs36054	3	136223141	C	T	0.963179	0.742114	1.2501	0.7781	1.00207	0.709946	1.41438	0.9907	0.824866	0.460641	1.47708	0.5175	1.01505	0.838308	1.22907	0.87878	0.961126	0.755832	1.22218	0.746327	1.23681	0.810541	1.88727	0.338167	-132.842	-341.734	76.0503	0.213702	-157.785	-400.057	84.4871	0.202895	-144.012	-780.851	492.827	0.657964
EPHB1	rs10935153	3	136235614	C	A	0.974195	0.748506	1.26793	0.8459	0.995564	0.703922	1.40804	0.98	0.887646	0.490662	1.60582	0.6937	1.01171	0.835467	1.22513	0.90539	0.956623	0.751884	1.21711	0.718022	1.23393	0.80858	1.88303	0.343429	4.36879	-259.974	268.711	0.974183	-8.08154	-305.001	288.838	0.957495	138.136	-808.237	1084.51	0.775032
EPHB1	rs36039	3	136238280	C	A	0.886486	0.691473	1.1365	0.3422	0.902073	0.626381	1.29911	0.5799	0.781091	0.493872	1.23535	0.2913	1.01894	0.858432	1.20947	0.830502	1.08145	0.839485	1.39315	0.54297	0.938873	0.673978	1.30788	0.701391	-16.0411	-245.393	213.311	0.891068	-2.04141	-249.449	245.366	0.987109	-243.307	-1189.37	702.76	0.614631
EPHB1	rs6791224	3	136246149	G	A	0.880058	0.607505	1.27489	0.4995	0.832134	0.553197	1.25172	0.3781	1.43456	0.331985	6.19895	0.6291	0.943434	0.727539	1.2234	0.650629	0.927171	0.692488	1.24139	0.609077	1.00261	0.413294	2.43222	0.995412	-41.6971	-210.065	126.671	0.62779	-101.404	-331.262	128.454	0.387996	55.6578	-298.219	409.535	0.758119
EPHB1	rs6793611	3	136246206	G	A	0.860841	0.573216	1.29279	0.4705	0.819197	0.520873	1.28838	0.3884	1.17046	0.253004	5.41481	0.8405	0.908192	0.674326	1.22317	0.520452	0.865346	0.623589	1.20083	0.379312	1.38028	0.513129	3.71283	0.545832	14.4595	-213.179	242.098	0.901015	93.9572	-162.505	350.42	0.473349	-690.126	-1461.45	81.2013	0.0806403
EPHB1	rs36041	3	136248987	C	T	0.98539	0.771414	1.25872	0.9063	0.85419	0.572761	1.2739	0.4399	1.12603	0.754887	1.67964	0.5609	0.999699	0.840072	1.18966	0.997295	0.889112	0.676339	1.16882	0.404112	1.12606	0.854486	1.48395	0.403368	-113.924	-367.785	139.937	0.379938	-93.6988	-359.83	172.432	0.490794	-789.48	-2122.57	543.606	0.246859
EPHB1	rs253876	3	136251604	A	G	0.979238	0.757013	1.2667	0.8731	0.967822	0.678825	1.37985	0.8567	0.985172	0.589642	1.64602	0.9546	1.01975	0.848569	1.22547	0.835184	0.976579	0.763565	1.24902	0.850773	1.14327	0.795006	1.6441	0.477265	-83.8842	-297.373	129.605	0.441917	-101.82	-358.5	154.86	0.437565	-108.657	-715.989	498.676	0.726124
EPHB1	rs12639432	3	136253209	C	T	1.05707	0.811168	1.37752	0.6813	1.0933	0.772713	1.54689	0.6146	1.01728	0.570788	1.81302	0.9537	0.850981	0.707841	1.02307	0.083487	0.839212	0.658436	1.06962	0.158538	0.753142	0.502042	1.12983	0.15438	48.2515	-143.376	239.879	0.622049	73.9888	-161.783	309.761	0.539029	-4.06983	-503.362	495.223	0.987265
EPHB1	rs6778165	3	136261181	G	A	1.04805	0.819745	1.33994	0.7083	0.908918	0.614454	1.3445	0.6328	1.2658	0.839144	1.90938	0.2616	1.18369	0.998243	1.40358	0.0526301	1.17566	0.898785	1.53784	0.232117	1.343	1.01422	1.77834	0.0447494	49.3052	-112.979	211.589	0.552024	87.6791	-160.317	335.675	0.48894	36.562	-249.53	322.654	0.802407
EPHB1	rs6439552	3	136275533	C	T	0.689153	0.443677	1.07045	0.0981	0.687065	0.430982	1.09531	0.1153	0.376533	0.0377773	3.75296	0.4054	0.672807	0.483045	0.937117	0.0141919	0.654507	0.468042	0.91526	0.00932731	6.4259	0.902675	45.7443	0.159237	17.4167	-188.011	222.845	0.868147	-39.3657	-279.823	201.092	0.748557	400.883	-202.749	1004.52	0.194155
EPHB1	rs6439553	3	136288270	C	A	0.961499	0.748381	1.23531	0.7589	0.877163	0.618236	1.24453	0.4631	1.12078	0.676085	1.85797	0.6586	0.780054	0.655393	0.928428	0.00465259	0.717353	0.561735	0.916083	0.00831774	0.72012	0.509897	1.01701	0.0525803	87.2289	-92.8018	267.26	0.343145	116.473	-113.281	346.228	0.321313	88.2647	-338.677	515.207	0.685653
EPHB1	rs959562	3	136288461	T	C	0.810308	0.493885	1.32946	0.4054	0.781901	0.467468	1.30783	0.349	1.71265	0.105232	27.8734	0.7056	0.662978	0.462038	0.951306	0.0187391	0.641506	0.444619	0.925579	0.0120353	6.4259	0.902675	45.7443	0.159237	39.1061	-134.57	212.782	0.659335	69.7609	-160.27	299.792	0.552749	-3.07037	-384.594	378.454	0.987427
EPHB1	rs2030737	3	136292066	A	G	1.06088	0.82641	1.36187	0.643	0.940262	0.636005	1.39007	0.7576	1.27004	0.833111	1.93611	0.267	0.824038	0.694648	0.977529	0.026248	0.751684	0.572073	0.987686	0.0451285	0.794723	0.599666	1.05323	0.103057	-12.925	-225.277	199.427	0.90513	-67.3595	-304.526	169.807	0.578218	470.984	-246.388	1188.36	0.199276
EPHB1	rs9847974	3	136299517	A	C	1.11552	0.862287	1.44313	0.4057	0.950197	0.659705	1.3686	0.7839	1.62517	0.991207	2.66462	0.0548	0.993871	0.837643	1.17924	0.943783	0.994493	0.772105	1.28094	0.965931	0.987825	0.720902	1.35358	0.938933	32.63	-166.527	231.787	0.748366	53.5776	-176.281	283.436	0.648149	-63.8886	-642.331	514.554	0.828779
EPHB1	rs11711351	3	136303818	G	A	1.01637	0.781001	1.32267	0.9039	0.9692	0.686521	1.36827	0.8589	1.18756	0.659043	2.13992	0.5674	1.04197	0.87191	1.24521	0.655044	1.09162	0.857472	1.3897	0.476598	0.964599	0.647255	1.43754	0.856826	-32.6157	-252.036	186.805	0.771016	-63.4351	-325.813	198.943	0.635982	98.8095	-538.154	735.773	0.76133
EPHB1	rs7372127	3	136304088	A	C	1.08039	0.84365	1.38355	0.5403	0.998565	0.680261	1.46581	0.9942	1.25792	0.822219	1.92449	0.2907	0.916884	0.770905	1.09051	0.326312	0.824319	0.6323	1.07465	0.158964	0.979383	0.735293	1.3045	0.885894	-24.5255	-188.508	139.457	0.769644	16.7553	-217.956	251.467	0.888831	-123.596	-442.078	194.886	0.447549
EPHB1	rs3732567	3	136308201	C	G	0.870581	0.652204	1.16208	0.3473	0.815964	0.573524	1.16089	0.2587	0.984968	0.464614	2.0881	0.9685	1.05519	0.866306	1.28527	0.595469	1.09276	0.854096	1.39812	0.481868	0.976603	0.578775	1.64788	0.928349	-78.5684	-260.417	103.28	0.397854	-28.8356	-258.759	201.087	0.806018	-347.941	-782.672	86.7898	0.117905
EPHB1	rs7374961	3	136308677	A	G	0.830615	0.624839	1.10416	0.2019	0.769496	0.541775	1.09293	0.1439	0.917138	0.446407	1.88425	0.8139	1.02835	0.84941	1.24499	0.777008	1.09865	0.859037	1.4051	0.454962	0.828236	0.497708	1.37827	0.455987	192.82	-42.6961	428.336	0.109756	207.689	-62.262	477.641	0.13276	372.207	-403.158	1147.57	0.347623
EPHB1	rs7374193	3	136312227	G	A	0.790391	0.575884	1.0848	0.146	0.761292	0.528184	1.09728	0.1442	0.747758	0.28522	1.96039	0.5547	0.924272	0.743875	1.14842	0.473104	0.957331	0.740072	1.23837	0.737375	0.653341	0.322543	1.3234	0.204005	121.164	-117.497	359.825	0.320613	110.324	-164.687	385.335	0.432404	399.604	-374.681	1173.89	0.312675
EPHB1	rs9813334	3	136312251	A	G	1.00539	0.581117	1.73941	0.9847	1.10649	0.618739	1.97872	0.7331	7.94E-06	2.31E-124	2.73E+113	0.9328	1.4959	1.00289	2.23126	0.0624093	1.4959	1.00289	2.23126	0.0624093	1	1	1	1	49.1528	-255.546	353.851	0.752115	77.0495	-238.905	393.004	0.633065	-858.763	-2739.95	1022.42	0.371737
EPHB1	rs13074164	3	136319363	A	G	1.21525	0.913326	1.61699	0.1815	1.11679	0.787946	1.58287	0.5351	2.28628	1.05003	4.97806	0.0377	1.01152	0.836496	1.22317	0.906281	1.0006	0.784585	1.27608	0.996159	1.06424	0.685325	1.65266	0.788739	-180.418	-555.003	194.167	0.346011	-180.418	-555.003	194.167	0.346011	.	.	.	1
EPHB1	rs9864760	3	136319728	G	A	1.26808	0.946245	1.69938	0.1124	1.21538	0.855333	1.727	0.277	2.13572	0.937446	4.86567	0.0715	1.0347	0.852468	1.25588	0.733107	1.04024	0.815293	1.32726	0.751886	1.05558	0.658364	1.69246	0.827505	-5.79164	-217.982	206.398	0.957376	16.1562	-238.463	270.775	0.901119	-138.545	-743.868	466.778	0.654085
EPHB1	rs11706256	3	136324141	C	T	0.981169	0.767704	1.25399	0.8793	0.834915	0.559539	1.24582	0.3773	1.1394	0.763192	1.70106	0.5236	1.08477	0.911343	1.2912	0.35989	0.984207	0.74822	1.29462	0.909836	1.25705	0.956043	1.65282	0.107627	6.46717	-148.097	161.031	0.934701	17.0019	-244.254	278.258	0.8986	1.38016	-251.28	254.04	0.991466
EPHB1	rs940639	3	136325112	C	T	0.902312	0.654539	1.24388	0.5305	0.885655	0.613114	1.27935	0.5178	0.902509	0.327576	2.48652	0.8428	0.986314	0.796326	1.22163	0.898869	1.05153	0.812919	1.36017	0.705424	0.653341	0.322543	1.3234	0.204005	-741.944	-2622.2	1138.32	0.439967	-741.944	-2622.2	1138.32	0.439967	.	.	.	1
EPHB1	rs7625747	3	136328382	T	G	1.03297	0.733315	1.45508	0.8528	1.02737	0.690532	1.52851	0.8941	1.12952	0.38542	3.31017	0.8244	0.947958	0.734122	1.22408	0.675685	0.869965	0.659238	1.14805	0.319683	2.35136	1.10468	5.00494	0.0511497	235.686	-6.78544	478.158	0.0578388	199.118	-67.577	465.813	0.144549	1055.07	117.084	1993.06	0.0283343
EPHB1	rs1404579	3	136329499	T	C	1.30052	0.973265	1.7378	0.0762	1.26531	0.890902	1.79705	0.1892	2.0629	0.936286	4.54513	0.073	1.04477	0.861706	1.26671	0.660588	1.04484	0.819564	1.33203	0.724301	1.09992	0.693949	1.74339	0.700734	84.5984	-81.4412	250.638	0.318879	10.8028	-222.19	243.796	0.927659	316.367	-14.1546	646.889	0.0617416
EPHB1	rs1404577	3	136331640	C	T	0.790186	0.592045	1.05464	0.1105	0.848743	0.599778	1.20105	0.355	0.413962	0.183893	0.931869	0.0336	0.844439	0.684408	1.04189	0.110358	0.855603	0.670045	1.09255	0.20989	0.623212	0.320271	1.2127	0.131237	52.4085	-126.891	231.708	0.567196	140.419	-92.2812	373.12	0.237972	-143.054	-530.436	244.328	0.469827
EPHB1	rs940638	3	136333460	A	G	1.18194	0.893186	1.56404	0.2427	1.10749	0.784208	1.56403	0.5624	1.85742	0.911424	3.78532	0.0888	1.11232	0.917648	1.34829	0.281385	1.09327	0.858152	1.3928	0.470536	1.31221	0.851142	2.02304	0.236129	-48.7254	-211.266	113.815	0.557329	-85.7549	-326.636	155.127	0.485931	-32.8508	-332.14	266.439	0.829827
EPHB1	rs6772933	3	136335378	A	G	0.758558	0.451974	1.2731	0.296	0.758558	0.451974	1.2731	0.296	.	.	.	1	0.690374	0.470644	1.01269	0.0468178	0.690374	0.470644	1.01269	0.0468178	1	1	1	1	54.6208	-135.646	244.888	0.574137	69.5828	-160.358	299.524	0.553607	45.2602	-439.342	529.862	0.854893
EPHB1	rs12488683	3	136337632	G	A	1.08684	0.837335	1.41068	0.5317	1.28842	0.908977	1.82627	0.1551	0.768422	0.44111	1.33861	0.3527	1.22004	0.99966	1.48901	0.0516467	1.16128	0.906794	1.48717	0.234057	1.64136	1.09119	2.46892	0.025599	-45.7688	-211.384	119.847	0.588521	-28.5622	-264.066	206.942	0.812293	-126.112	-456.635	204.412	0.455236
EPHB1	rs868909	3	136342523	C	T	0.976529	0.724837	1.31562	0.8759	0.963135	0.675867	1.3725	0.8354	1.02225	0.446204	2.34195	0.9585	0.798741	0.639889	0.997027	0.0436788	0.725451	0.565239	0.931075	0.0109057	1.20812	0.675645	2.16025	0.535512	82.925	-103.435	269.285	0.383915	111.817	-117.386	341.02	0.339845	54.6031	-403.866	513.072	0.815604
EPHB1	rs3772647	3	136347218	T	C	0.795411	0.599334	1.05564	0.1135	0.77456	0.547262	1.09626	0.1501	0.682149	0.333087	1.39702	0.2961	0.879779	0.721769	1.07238	0.199836	0.889376	0.697675	1.13375	0.342717	0.710763	0.4146	1.21848	0.190235	-63.8311	-235.274	107.612	0.46619	-57.3701	-311.903	197.163	0.659014	-116.81	-418.281	184.662	0.448267
EPHB1	rs3821504	3	136347567	T	G	0.735252	0.414527	1.30413	0.2934	0.812551	0.43431	1.5202	0.5163	2.94E-06	7.72E-166	1.12E+154	0.9459	1.45049	0.918348	2.29098	0.131827	1.45049	0.918348	2.29098	0.131827	1	1	1	1	-41.0242	-243.729	161.681	0.691928	-30.0097	-270.487	210.467	0.80696	-160.3	-738.473	417.872	0.587298
EPHB1	rs12492126	3	136354264	A	G	1.07157	0.835688	1.37402	0.5861	1.11361	0.77437	1.60147	0.5618	1.06692	0.672082	1.69371	0.7837	1.00521	0.833957	1.21164	0.956493	0.869812	0.67379	1.12286	0.288062	1.28791	0.933127	1.77758	0.134731	13.3283	-151.384	178.041	0.874105	41.6621	-200.005	283.329	0.73571	-20.5505	-324.913	283.812	0.894816
EPHB1	rs2291989	3	136355229	C	T	1.0162	0.795138	1.29871	0.8979	1.01495	0.691578	1.48953	0.9396	1.02958	0.677258	1.56517	0.8916	1.07274	0.890914	1.29167	0.458951	0.91233	0.696786	1.19455	0.507505	1.36313	1.01596	1.82892	0.0452228	-66.076	-251.334	119.182	0.485118	-98.4145	-327.879	131.05	0.401316	-11.5183	-458.698	435.662	0.959774
EPHB1	rs7642038	3	136360324	A	G	0.876087	0.663395	1.15697	0.3516	0.868757	0.615054	1.22711	0.4249	0.785123	0.399771	1.54193	0.4827	0.893678	0.736315	1.08467	0.251782	0.897453	0.705705	1.1413	0.377592	0.772905	0.47247	1.26438	0.286363	28.8557	-140.687	198.398	0.738954	-85.6272	-316.389	145.134	0.467691	326.745	-25.0102	678.501	0.0697849
EPHB1	rs7620133	3	136360370	C	T	0.871392	0.659776	1.15088	0.3325	0.852954	0.601882	1.20876	0.3717	0.810408	0.415726	1.57979	0.5373	0.890491	0.733846	1.08057	0.236121	0.884656	0.694521	1.12684	0.320551	0.798471	0.494349	1.28969	0.341628	-107.976	-289.304	73.3513	0.244201	-151.368	-381.276	78.54	0.19802	-80.3734	-517.004	356.257	0.718543
EPHB1	rs1501205	3	136362243	T	C	0.871335	0.663773	1.1438	0.3216	0.877431	0.620915	1.23992	0.459	0.735566	0.39014	1.38683	0.343	0.898562	0.744115	1.08507	0.262858	0.918877	0.722295	1.16896	0.491019	0.734665	0.460438	1.17221	0.175729	111.613	-77.4455	300.671	0.248266	131.684	-97.3345	360.702	0.260764	142.72	-341.372	626.813	0.563856
EPHB1	rs905047	3	136364922	A	C	1.10758	0.82225	1.49192	0.5017	1.18142	0.834006	1.67356	0.3485	0.849923	0.361554	1.99796	0.7094	1.20024	0.970198	1.48483	0.096173	1.22227	0.957456	1.56032	0.108158	1.29282	0.686476	2.43473	0.445195	121.787	-190.883	434.458	0.445881	131.169	-193.919	456.257	0.429744	16.8876	-1865.48	1899.26	0.985984
EPHB1	rs905048	3	136364978	A	G	1.07993	0.802062	1.45407	0.6126	1.14063	0.805847	1.61451	0.4582	0.851547	0.362219	2.00192	0.7126	1.19658	0.967511	1.47989	0.101381	1.21761	0.954243	1.55367	0.11437	1.2912	0.685659	2.43152	0.447282	-164.757	-362.361	32.8464	0.1034	-155.667	-391.303	79.9697	0.196505	-428.53	-981.081	124.021	0.12968
EPHB1	rs3772638	3	136367162	G	A	0.89619	0.673946	1.19172	0.4513	0.893738	0.632093	1.26369	0.5252	0.80259	0.386903	1.66489	0.555	0.890796	0.731504	1.08478	0.24594	0.893534	0.70226	1.13691	0.359103	0.765054	0.454008	1.2892	0.294657	138.521	-53.5866	330.628	0.158744	146.808	-84.1573	377.773	0.213923	263.218	-251.61	778.045	0.317208
EPHB1	rs4894248	3	136369579	C	A	1.13998	0.843322	1.541	0.3947	1.18633	0.837696	1.68005	0.3363	1.02456	0.421669	2.48944	0.9573	1.19658	0.967511	1.47989	0.101381	1.21761	0.954243	1.55367	0.11437	1.2912	0.685659	2.43152	0.447282	-56.8072	-219.481	105.867	0.494287	-78.692	-323.62	166.236	0.529418	-71.2183	-363.472	221.035	0.633309
EPHB1	rs6801620	3	136375175	C	T	1.06248	0.83082	1.35873	0.6293	0.985591	0.66785	1.4545	0.9418	1.20602	0.797543	1.8237	0.375	0.870939	0.736634	1.02973	0.105603	0.828692	0.633707	1.08367	0.175774	0.831403	0.627135	1.10221	0.192378	65.155	-301.268	431.578	0.727729	49.0442	-338.674	436.763	0.804381	562.925	-1318.23	2444.08	0.558024
EPHB1	rs10512944	3	136381033	C	T	0.757539	0.482782	1.18867	0.2275	0.789056	0.482077	1.29152	0.3464	0.234234	0.0259155	2.1171	0.1968	1.00206	0.702532	1.4293	0.990939	0.974456	0.678884	1.39871	0.886996	6.4259	0.902675	45.7443	0.159237	80.2445	-83.1829	243.672	0.336736	97.7198	-144.92	340.359	0.430605	120.307	-179.195	419.808	0.431803
EPHB1	rs10512945	3	136381649	G	A	1.20172	0.863139	1.67313	0.277	1.31649	0.90991	1.90475	0.1452	0.6098	0.177382	2.09636	0.4327	1.29938	1.02012	1.6551	0.0370334	1.29245	1.00002	1.67039	0.0527487	1.90453	0.707339	5.12798	0.248167	132.51	-52.1487	317.169	0.160747	106.41	-127.226	340.046	0.372832	402.348	-53.6117	858.308	0.084872
EPHB1	rs9816567	3	136385156	G	A	0.706982	0.448313	1.1149	0.1363	0.726603	0.44183	1.19492	0.2088	0.235159	0.0260171	2.12551	0.1981	0.989529	0.687383	1.42449	0.954599	0.960937	0.662981	1.3928	0.830074	6.39488	0.89768	45.5558	0.159955	155.841	-3.26616	314.948	0.0559611	224.697	-25.8678	475.262	0.0799611	192.453	-82.1643	467.071	0.170734
EPHB1	rs6776570	3	136394606	A	G	0.865711	0.670528	1.11771	0.2691	0.758335	0.528617	1.08788	0.1336	0.980581	0.600565	1.60106	0.9375	0.96411	0.808103	1.15024	0.683258	0.907445	0.709033	1.16138	0.442082	1.04631	0.749759	1.46014	0.79434	27.1499	-157.366	211.666	0.773268	33.2761	-196.228	262.78	0.776491	33.1201	-414.045	480.285	0.884686
EPHB1	rs3821502	3	136395256	T	C	0.831102	0.642949	1.07431	0.1584	0.722067	0.503339	1.03584	0.0775	0.927693	0.565212	1.52264	0.7667	0.934538	0.782026	1.11679	0.455177	0.872668	0.681974	1.11668	0.281263	1.00672	0.716223	1.41503	0.969356	-132.815	-329.194	63.5641	0.186115	-169.889	-414.148	74.3697	0.17396	-157.925	-673.375	357.524	0.548677
EPHB1	rs6763009	3	136397877	C	A	0.83992	0.649815	1.08564	0.1833	0.741245	0.516477	1.06383	0.1049	0.916364	0.55785	1.50528	0.7303	0.934135	0.78157	1.11648	0.452674	0.871078	0.680496	1.11504	0.275542	1.00825	0.71723	1.41737	0.96241	-102.471	-299.534	94.593	0.309046	-157.329	-389.557	74.8997	0.185366	83.043	-471.813	637.899	0.769487
EPHB1	rs6766459	3	136398732	T	G	0.890536	0.688882	1.15122	0.3766	0.852693	0.598485	1.21488	0.378	0.879195	0.526094	1.46929	0.6233	0.952506	0.789001	1.1499	0.611885	0.864082	0.676171	1.10421	0.244834	1.15562	0.80094	1.66735	0.447598	-64.9221	-227.509	97.6646	0.434533	1.50023	-231.811	234.812	0.989954	-251.88	-569.268	65.5077	0.121025
EPHB1	rs6439563	3	136411406	A	G	1.33338	1.04344	1.70389	0.0218	1.50015	1.00682	2.23521	0.0467	1.43841	0.962182	2.15035	0.077	0.994932	0.834712	1.18591	0.95479	0.961458	0.714895	1.29306	0.797907	1.02027	0.778802	1.3366	0.884841	79.744	-95.2436	254.732	0.372559	116.445	-115.272	348.162	0.325539	70.377	-331.473	472.227	0.731674
EPHB1	rs931726	3	136413629	C	T	1.12183	0.84008	1.49808	0.4363	1.13776	0.800855	1.61639	0.4716	1.21204	0.563602	2.60653	0.6228	1.02282	0.840496	1.2447	0.823132	1.03909	0.814627	1.32541	0.758296	0.983558	0.59224	1.63344	0.948435	-73.207	-320.49	174.076	0.562238	-115.137	-395.263	164.989	0.421194	192.822	-655.061	1040.71	0.656151
EPHB1	rs4309752	3	136416305	G	A	1.07187	0.835679	1.37482	0.585	1.01094	0.716049	1.42728	0.9507	1.32453	0.783879	2.23807	0.2941	0.943476	0.795451	1.11905	0.50229	0.93068	0.731482	1.18412	0.559024	0.909812	0.639308	1.29477	0.595408	-124.537	-397.331	148.257	0.37171	-95.1811	-394.278	203.916	0.533341	-721.249	-1808.68	366.183	0.194731
EPHB1	rs9858763	3	136419272	A	G	1.33564	1.04805	1.70216	0.0197	1.357	0.899636	2.04689	0.1461	1.58884	1.08116	2.33491	0.0188	0.919198	0.774586	1.09081	0.335601	0.834601	0.616728	1.12944	0.250044	0.938931	0.727556	1.21172	0.623661	-20.2059	-215.035	174.623	0.839076	-12.5708	-242.882	217.74	0.914885	-84.2627	-618.386	449.86	0.757406
EPHB1	rs6802560	3	136419964	T	G	1.11847	0.849235	1.47306	0.4259	1.06772	0.756212	1.50754	0.7098	1.50027	0.768987	2.92699	0.2347	1.14471	0.947705	1.38266	0.164289	1.13969	0.895609	1.45029	0.287543	1.33456	0.87524	2.03493	0.197779	-18.2678	-190.189	153.654	0.835183	95.6861	-208.469	399.841	0.538021	-106.192	-359.5	147.115	0.411997
EPHB1	rs6777929	3	136420022	G	A	1.23034	0.921562	1.64258	0.1603	1.21313	0.855506	1.72025	0.2788	1.69479	0.780277	3.68114	0.1831	1.07444	0.883681	1.30637	0.473851	1.06042	0.832697	1.35043	0.635486	1.22598	0.767333	1.95877	0.407836	-65.7765	-322.009	190.456	0.615279	-52.2123	-314.626	210.201	0.696863	-861.39	-2740.91	1018.13	0.369853
EPHB1	rs1392920	3	136424646	G	A	1.27502	0.953356	1.70522	0.102	1.25153	0.882789	1.77428	0.2083	1.88681	0.849399	4.19128	0.1195	1.0718	0.881558	1.30309	0.48891	1.05614	0.829781	1.34424	0.658151	1.22694	0.76799	1.96014	0.406033	-114.626	-301.571	72.32	0.23052	-206.013	-434.373	22.3482	0.0781758	142.449	-328.109	613.006	0.553459
EPHB1	rs11917038	3	136427813	C	T	1.41693	1.0106	1.98661	0.0438	1.41349	0.964048	2.07247	0.0769	2.46585	0.756666	8.03578	0.1349	1.14134	0.918504	1.41824	0.239569	1.15605	0.895413	1.49256	0.269862	1.26038	0.668618	2.37588	0.49017	-40.2761	-249.898	169.346	0.706781	-102.217	-345.707	141.272	0.411354	324.035	-309.761	957.83	0.317223
EPHB1	rs4894320	3	136428256	G	A	1.23966	0.924397	1.66245	0.1519	1.23321	0.869534	1.749	0.2402	1.65882	0.734762	3.74502	0.2237	1.03733	0.851282	1.26403	0.719212	1.02789	0.807373	1.30863	0.823627	1.12927	0.690623	1.84652	0.651771	198.345	-41.5984	438.288	0.106374	205.397	-72.2082	483.002	0.148186	461.66	-312.127	1235.45	0.243296
EPHB1	rs7613488	3	136428555	A	G	1.23962	0.972094	1.58078	0.0839	1.17258	0.786444	1.74832	0.435	1.51323	1.01749	2.25051	0.0413	1.03301	0.875903	1.2183	0.699158	1.06533	0.800176	1.41836	0.657699	1.02812	0.790564	1.33707	0.837283	45.9307	-112.927	204.788	0.571397	-92.127	-324.002	139.748	0.436828	338.597	31.4598	645.734	0.0316066
EPHB1	rs9871429	3	136433725	C	A	1.34891	1.06089	1.71513	0.0149	1.26757	0.869375	1.84815	0.2183	1.84468	1.21291	2.80552	0.0044	1.05107	0.89443	1.23514	0.545193	1.08025	0.823804	1.41654	0.574438	1.06405	0.814241	1.39051	0.655317	280.113	12.4855	547.74	0.0412035	262.449	-30.4681	555.366	0.0802173	983.164	-101.3	2067.63	0.076725
EPHB1	rs9865620	3	136438404	G	A	0.631194	0.476538	0.836041	0.0014	0.54873	0.386578	0.778896	0.0008	0.634004	0.325089	1.23647	0.1817	0.984349	0.801775	1.2085	0.879582	0.948021	0.741163	1.21261	0.668864	1.15408	0.69062	1.92855	0.591949	-5.79164	-217.982	206.398	0.957376	16.1562	-238.463	270.775	0.901119	-138.545	-743.868	466.778	0.654085
EPHB1	rs11719703	3	136440350	A	G	0.981006	0.76049	1.26546	0.8827	1.14323	0.785637	1.6636	0.4846	0.7698	0.486429	1.21825	0.2645	0.977058	0.813245	1.17387	0.803941	0.970306	0.745719	1.26253	0.823874	0.971965	0.69653	1.35632	0.86545	111.484	-113.212	336.18	0.331703	126.483	-125.72	378.686	0.326517	131.775	-643.837	907.386	0.739397
EPHB1	rs6793828	3	136443159	T	C	0.942777	0.73308	1.21246	0.6463	1.17106	0.821608	1.66915	0.3829	0.581093	0.35083	0.962486	0.0355	0.964428	0.800085	1.16253	0.702557	0.953536	0.744455	1.22134	0.708535	0.960659	0.653036	1.41319	0.835187	-3.46381	-198.766	191.839	0.972296	86.7486	-146.33	319.827	0.466347	-480.725	-1011.81	50.3611	0.0771839
EPHB1	rs9874828	3	136443518	T	A	0.953009	0.740106	1.22716	0.7092	1.15177	0.808476	1.64083	0.4343	0.621231	0.373705	1.03271	0.0669	0.960702	0.797108	1.15787	0.672083	0.9469	0.739612	1.21229	0.667869	0.960659	0.653036	1.41319	0.835187	-30.0111	-210.088	150.066	0.744191	-39.0086	-269.763	191.746	0.740653	-35.1693	-462.222	391.884	0.871891
EPHB1	rs4569680	3	136445455	T	C	0.934481	0.725921	1.20296	0.5992	1.16301	0.813095	1.6635	0.4087	0.571844	0.344758	0.948509	0.0309	0.983723	0.816937	1.18456	0.862202	0.989218	0.771191	1.26888	0.932101	0.957227	0.650442	1.40871	0.820614	-53.6299	-227.458	120.198	0.545891	8.01053	-221.533	237.554	0.945519	-289.363	-675.564	96.8376	0.143139
EPHB1	rs4456886	3	136452626	C	T	1.02582	0.769088	1.36825	0.8623	1.16479	0.822187	1.65016	0.3911	0.573183	0.262485	1.25165	0.1631	0.949763	0.77586	1.16264	0.616073	1.0011	0.786288	1.27461	0.992851	0.653964	0.347043	1.23232	0.158623	-15.0232	-187.174	157.128	0.864321	28.4706	-203.553	260.495	0.810128	-137.424	-501.326	226.478	0.459853
EPHB1	rs13085606	3	136459853	T	C	0.844456	0.575262	1.23962	0.3884	0.870153	0.572146	1.32338	0.5158	0.416542	0.0792201	2.19019	0.3015	1.0002	0.747378	1.33854	0.998947	0.976049	0.721802	1.31985	0.873693	2.11796	0.524322	8.55531	0.348598	3.5019	-161.579	168.582	0.966868	-81.7254	-330.25	166.799	0.519825	128.329	-168.792	425.449	0.398065
EPHB1	rs10608	3	136461858	G	A	0.890162	0.606894	1.30565	0.5518	0.927582	0.610102	1.41027	0.7252	0.411142	0.0781528	2.16292	0.2945	1.022	0.766762	1.3622	0.883095	0.998902	0.741896	1.34494	0.994219	2.11728	0.524202	8.55182	0.34876	200.888	-219.37	621.146	0.349659	343.73	-153.851	841.311	0.176895	-435.929	-1768.44	896.58	0.521937
EPHB2	rs734445	1	22917414	T	C	0.947046	0.737096	1.2168	0.6706	1.09385	0.740278	1.61628	0.6527	0.770173	0.503645	1.17775	0.2287	1.12346	0.933908	1.35148	0.2174	1.09412	0.829022	1.44398	0.522241	1.24357	0.917567	1.68541	0.169414	138.92	-33.0436	310.883	0.114547	216.327	-12.7476	445.401	0.0653094	84.2583	-295.437	463.954	0.663962
EPHB2	rs2869513	1	22918529	T	C	0.921024	0.705411	1.20254	0.5457	0.941983	0.666512	1.33131	0.735	0.792678	0.437178	1.43726	0.4445	0.98028	0.814894	1.17923	0.831877	0.99348	0.780697	1.26426	0.957588	0.924554	0.607803	1.40638	0.702266	80.5948	-127.525	288.714	0.448516	71.451	-175.018	317.92	0.570378	250.055	-354.751	854.861	0.41846
EPHB2	rs882025	1	22922938	G	A	1.08129	0.841416	1.38954	0.5417	1.16389	0.80131	1.69053	0.4259	1.03141	0.658037	1.61663	0.8927	1.13332	0.941939	1.36357	0.185453	1.07585	0.825554	1.40203	0.586621	1.32399	0.966033	1.81458	0.0903788	-95.2715	-252.426	61.8828	0.235811	-160.172	-439.978	119.634	0.262883	-106.951	-350.303	136.401	0.389791
EPHB2	rs4655093	1	22927946	T	G	1.03092	0.799482	1.32935	0.8145	1.06779	0.719873	1.58384	0.7446	1.00899	0.658457	1.54612	0.9672	1.15577	0.962916	1.38724	0.120579	1.14739	0.867502	1.51757	0.329924	1.26998	0.943002	1.71034	0.12445	50.6354	-138.113	239.384	0.59946	15.6779	-215.116	246.472	0.894181	264.091	-219.264	747.447	0.285191
EPHB2	rs1318720	1	22939098	A	G	0.963592	0.750646	1.23695	0.7711	1.06401	0.714592	1.58428	0.7601	0.84611	0.560395	1.27749	0.427	1.14786	0.955535	1.3789	0.14087	1.12169	0.845505	1.48808	0.4215	1.27383	0.949455	1.70903	0.11494	-27.7861	-212.711	157.139	0.768604	-102.813	-332.077	126.451	0.380216	227.591	-218.754	673.936	0.318507
EPHB2	rs876685	1	22945006	A	G	1.41338	0.964561	2.07104	0.0765	1.40929	0.914966	2.17067	0.1201	2.59911	0.653244	10.3413	0.1758	1.47885	1.14592	1.9085	0.00419081	1.45033	1.08684	1.93539	0.0148707	2.93769	1.37008	6.29892	0.0172249	93.0866	-117.865	304.038	0.38788	204.369	-47.0944	455.833	0.112364	-409.038	-1012.59	194.515	0.18521
EPHB2	rs893964	1	22958682	G	A	0.989086	0.733285	1.33412	0.9427	0.936961	0.649645	1.35135	0.7276	1.26774	0.562344	2.85799	0.5676	1.06152	0.868806	1.29698	0.562263	1.10529	0.854237	1.43011	0.448962	0.992049	0.588293	1.67291	0.976003	-10.0507	-178.338	158.236	0.906902	-43.9064	-295.57	207.758	0.732658	29.8046	-267.095	326.704	0.844168
EPHB2	rs7516175	1	22969404	A	C	0.924039	0.643108	1.32769	0.6694	0.912095	0.614033	1.35484	0.6487	0.972006	0.232366	4.06598	0.969	0.907564	0.698353	1.17945	0.46358	0.878831	0.663734	1.16364	0.362015	1.3454	0.508667	3.55853	0.623653	-12.5335	-193.378	168.311	0.892052	31.0594	-203.923	266.042	0.795784	-141.287	-527.463	244.889	0.473951
EPHB2	rs12410046	1	22971568	G	A	0.820349	0.53421	1.25975	0.3659	0.835471	0.54051	1.2914	0.4189	9.39E-06	2.04E-173	4.32E+162	0.9531	1.08024	0.794065	1.46955	0.634302	1.08024	0.794065	1.46955	0.634302	1	1	1	1	-23.2123	-212.725	166.301	0.810462	-51.7936	-287.228	183.641	0.666685	67.4782	-416.85	551.807	0.785009
EPHB2	rs1561624	1	22974274	C	A	0.874113	0.615308	1.24177	0.4529	0.867589	0.595913	1.26312	0.459	0.818892	0.177991	3.76753	0.7976	1.03315	0.799544	1.335	0.804872	0.995605	0.765262	1.29528	0.973795	3.49278	1.11063	10.9844	0.0744529	27.6071	-131.151	186.365	0.733498	100.109	-160.878	361.096	0.452828	-25.3745	-286.621	235.872	0.849163
EPHB2	rs2817902	1	22981450	C	G	0.894543	0.647746	1.23537	0.499	0.823672	0.574831	1.18024	0.291	1.71849	0.548724	5.38196	0.353	1.0145	0.806449	1.27622	0.902631	0.97162	0.754358	1.25146	0.822575	1.56292	0.772156	3.16352	0.251742	154.566	-123.526	432.658	0.27697	151.891	-166.414	470.196	0.350489	443.951	-501.063	1388.96	0.358003
EPHB2	rs2817901	1	22981877	G	A	0.928313	0.597253	1.44288	0.7411	0.894057	0.561773	1.42288	0.6368	2.1042	0.185617	23.8536	0.5484	1.00162	0.729389	1.37546	0.992023	0.969218	0.69663	1.34847	0.850734	2.50025	0.621522	10.058	0.266153	-31.2193	-195.655	133.216	0.7101	-57.3723	-328.528	213.783	0.678693	-26.1476	-290.469	238.174	0.846411
EPHB2	rs750012	1	22983091	C	T	0.875459	0.579006	1.3237	0.5286	0.902344	0.590227	1.37951	0.6353	1.39E-05	1.34E-122	1.44E+112	0.9352	1.02881	0.764327	1.3848	0.853042	1.02881	0.764327	1.3848	0.853042	1	1	1	1	-18.2979	-180.729	144.133	0.825422	-47.083	-291.722	197.556	0.706312	7.95316	-284.661	300.567	0.957555
EPHB2	rs2817896	1	22988635	A	G	0.954661	0.718335	1.26874	0.7493	0.996041	0.703089	1.41106	0.9822	0.74884	0.359183	1.56121	0.4407	0.99758	0.816712	1.2185	0.981049	1.0097	0.792477	1.28647	0.937793	0.939948	0.54816	1.61176	0.815465	.	.	.	1	.	.	.	1	.	.	.	1
EPHB2	rs1982227	1	22994047	C	G	0.946433	0.692296	1.29386	0.7302	0.888912	0.622042	1.27027	0.5182	1.42222	0.524854	3.85386	0.4889	0.988478	0.788947	1.23847	0.91947	0.930607	0.723289	1.19735	0.574719	1.57903	0.836574	2.9804	0.192959	45.7799	-119.908	211.468	0.588581	31.7012	-200.678	264.081	0.789381	119.42	-212.972	451.811	0.481938
EPHB2	rs4506436	1	23000462	C	T	0.987199	0.722364	1.34913	0.9356	0.938645	0.657062	1.3409	0.728	1.42838	0.527098	3.87077	0.4836	1.00404	0.802025	1.25694	0.971977	0.948756	0.738027	1.21965	0.678703	1.59041	0.842659	3.00169	0.186743	10.8122	-187.981	209.606	0.915185	-23.8994	-255.069	207.27	0.839577	239.12	-336.155	814.395	0.415977
EPHB2	rs2582032	1	23004565	G	A	0.919727	0.618851	1.36688	0.6791	0.832227	0.544864	1.27115	0.3958	5.90708	0.637536	54.732	0.1185	1.09783	0.836016	1.44165	0.506946	1.08064	0.80238	1.4554	0.612347	1.54236	0.574867	4.13814	0.427212	24.4272	-134.535	183.39	0.763508	165.79	-84.223	415.803	0.19482	-125.069	-398.379	148.241	0.370577
EPHB2	rs2869511	1	23013286	A	G	0.929872	0.709964	1.2179	0.5977	0.88094	0.623914	1.24385	0.4717	1.02589	0.551094	1.90976	0.9358	1.03566	0.855975	1.25306	0.721064	1.02676	0.806332	1.30746	0.830439	1.10978	0.716606	1.71867	0.659617	-54.9823	-258.845	148.88	0.597512	-59.83	-297.026	177.366	0.62144	-95.0209	-700.465	510.423	0.758619
EPHB2	rs751022	1	23016233	C	T	0.977796	0.712926	1.34107	0.8893	0.958848	0.664251	1.3841	0.8225	1.08253	0.416383	2.81443	0.8708	0.956723	0.762204	1.20088	0.697667	0.928647	0.715195	1.2058	0.57685	1.11328	0.572334	2.16552	0.767458	-34.0699	-228.855	160.715	0.732002	-41.1819	-271.756	189.392	0.726564	-35.19	-569.392	499.012	0.897366
EPHB2	rs893966	1	23016592	G	A	0.730101	0.5419	0.983663	0.0391	0.776964	0.541197	1.11544	0.172	0.334744	0.140753	0.796102	0.0136	0.92928	0.744654	1.15968	0.51303	0.936775	0.724615	1.21105	0.616855	0.789501	0.389459	1.60046	0.495939	-11.3942	-179.201	156.412	0.894226	8.00822	-248.701	264.717	0.951291	-43.6819	-331.774	244.411	0.766558
EPHB2	rs6667416	1	23017825	G	A	1.15412	0.873201	1.5254	0.3143	1.15696	0.815586	1.64121	0.4141	1.35923	0.682825	2.70568	0.3826	1.0963	0.913813	1.31523	0.326586	1.2081	0.945777	1.54317	0.131375	0.924232	0.591272	1.44469	0.718171	71.3277	-114.363	257.018	0.452189	73.1714	-156.257	302.599	0.53244	142.15	-316.048	600.348	0.543664
EPHB2	rs11800828	1	23044292	A	G	1.24993	0.965081	1.61886	0.0915	1.48482	1.00452	2.19478	0.0479	1.15835	0.743032	1.8058	0.5167	1.12288	0.930725	1.3547	0.226613	1.0975	0.827588	1.45545	0.515094	1.23202	0.907139	1.67326	0.191166	-60.4676	-223.94	103.005	0.469102	-69.0154	-316.104	178.073	0.584531	-97.2505	-390.498	195.997	0.516262
EPHB2	rs4655130	1	23048580	A	G	1.04415	0.800437	1.36207	0.7502	0.949552	0.665781	1.35427	0.7751	1.36142	0.783171	2.36661	0.2746	0.966421	0.808628	1.15501	0.705778	0.962796	0.752031	1.23263	0.76494	0.944631	0.66155	1.34884	0.747382	129.714	-64.6817	324.111	0.192055	108.064	-123.711	339.84	0.361629	401.048	-130.993	933.088	0.140743
EPHB2	rs4654824	1	23055716	C	T	0.898948	0.693362	1.16549	0.4217	0.868404	0.614214	1.22779	0.4249	0.882247	0.505622	1.53941	0.6593	0.920362	0.76714	1.10419	0.369309	0.904236	0.71094	1.15009	0.41254	0.885105	0.594191	1.31845	0.541793	-9.16	-207.03	188.71	0.927772	14.1294	-220.21	248.469	0.906016	-151.283	-705.93	403.365	0.593374
EPHB2	rs6670405	1	23061709	T	C	0.913968	0.63333	1.31896	0.6309	0.870178	0.575071	1.31672	0.5108	1.26556	0.346792	4.61841	0.7215	0.820131	0.633827	1.0612	0.120093	0.847754	0.629231	1.14217	0.26992	0.416821	0.152563	1.13881	0.0494948	65.7008	-96.9544	228.356	0.429243	137.004	-94.8228	368.831	0.247776	-6.11272	-328.192	315.966	0.970354
EPHB2	rs4655134	1	23071205	T	G	0.875301	0.586017	1.30739	0.5156	0.851256	0.541083	1.33923	0.4864	0.917311	0.224137	3.75422	0.9045	0.800977	0.588375	1.0904	0.146557	0.760478	0.547371	1.05655	0.0925082	1.41653	0.453401	4.42559	0.573149	90.053	-79.5043	259.61	0.298861	98.109	-158.63	354.848	0.454547	144.96	-152.361	442.281	0.340162
EPHB2	rs6426771	1	23077607	G	A	0.551002	0.0976426	3.10933	0.4999	0.551002	0.0976426	3.10933	0.4999	.	.	.	1	1.52391	0.378768	6.13116	0.583484	1.52391	0.378768	6.13116	0.583484	1	1	1	1	66.9076	-124.524	258.339	0.493912	73.8582	-155.509	303.225	0.528493	104.896	-394.238	604.029	0.680741
EPHB2	rs116119	1	23091773	C	T	0.922181	0.723167	1.17596	0.5139	0.931042	0.632887	1.36966	0.7169	0.86065	0.570957	1.29733	0.4739	0.950067	0.802631	1.12458	0.551426	0.970495	0.742493	1.26851	0.827984	0.891227	0.665387	1.19372	0.435073	68.061	-105.917	242.039	0.443904	101.78	-128.36	331.921	0.386822	50.9802	-343.6	445.561	0.800283
EPHB2	rs2746331	1	23091930	A	G	0.466458	0.0414195	5.25315	0.5373	0.466458	0.0414195	5.25315	0.5373	.	.	.	1	1.21067	0.172071	8.51812	0.865891	1.21067	0.172071	8.51812	0.865891	1	1	1	1	25.0681	-144.615	194.751	0.772378	79.3574	-158.751	317.466	0.51417	-57.0547	-385.99	271.881	0.73415
EPHB2	rs2675494	1	23099752	C	T	0.905744	0.713805	1.14929	0.4156	0.827929	0.56387	1.21565	0.3357	0.928042	0.621659	1.38543	0.715	0.955059	0.812149	1.12312	0.578049	0.985095	0.756937	1.28203	0.911406	0.88778	0.669337	1.17751	0.404104	0.498834	-173.382	174.38	0.995518	44.5026	-201.293	290.298	0.722969	-76.2451	-401.586	249.096	0.646369
EPHB2	rs309502	1	23104986	A	G	1.14572	0.898332	1.46123	0.2735	1.06773	0.717888	1.58806	0.7464	1.3486	0.904756	2.01018	0.1426	1.03467	0.876028	1.22204	0.688083	1.06003	0.801475	1.402	0.677128	1.03497	0.789991	1.35591	0.80506	65.821	-235.8	367.442	0.669202	91.1743	-221.339	403.688	0.567927	-741.944	-2622.2	1138.32	0.439967
EPHB2	rs309499	1	23107532	C	T	1.07095	0.840378	1.36477	0.5797	0.964232	0.653763	1.42214	0.8543	1.26087	0.839623	1.89346	0.2643	1.01439	0.856573	1.2013	0.86847	0.978927	0.746999	1.28287	0.878083	1.06474	0.80655	1.40558	0.664682	207.577	40.0101	375.144	0.0158464	257.443	-12.9577	527.843	0.0631312	281.484	9.85937	553.108	0.0432347
EPHB2	rs309498	1	23108778	C	A	1.0616	0.832685	1.35345	0.6297	0.947697	0.641948	1.39907	0.787	1.2525	0.834138	1.88068	0.2781	1.01439	0.856573	1.2013	0.86847	0.978927	0.746999	1.28287	0.878083	1.06474	0.80655	1.40558	0.664682	13.9243	-200.273	228.122	0.898709	57.5704	-182.834	297.975	0.639192	-358.247	-1076.56	360.065	0.3292
EPHB2	rs309495	1	23110609	C	T	1.135	0.875483	1.47144	0.3395	1.22436	0.864576	1.73385	0.2547	1.06488	0.615194	1.84326	0.8225	1.12196	0.936175	1.34462	0.215402	1.15057	0.900156	1.47064	0.260964	1.17875	0.810201	1.71495	0.399981	-34.7723	-196.157	126.612	0.673143	-4.36711	-240.306	231.572	0.971087	-118.387	-425.103	188.328	0.450002
EPHB3	rs11713341	3	185760796	T	C	1.1184	0.874032	1.43109	0.3741	1.26526	0.890078	1.79859	0.1904	0.985295	0.60623	1.60138	0.9523	1.01702	0.859276	1.20372	0.844945	1.08312	0.847262	1.38464	0.522943	0.921458	0.654988	1.29634	0.625966	3.19845	-284.136	290.533	0.98261	2.27294	-304.772	309.318	0.988435	26.0188	-1307.52	1359.55	0.969524
EPHB3	rs4132006	3	185764349	C	T	0.908329	0.714481	1.15477	0.4327	0.869283	0.593642	1.27291	0.4719	0.888301	0.589794	1.33789	0.571	1.00548	0.852195	1.18633	0.948416	1.01171	0.779084	1.31379	0.930201	1.00232	0.752673	1.33478	0.987349	291.462	-103.032	685.957	0.148772	324.314	-132.565	781.193	0.165302	561.377	-770.367	1893.12	0.409429
EPHB3	rs9647371	3	185766972	C	T	1.0333	0.743525	1.43601	0.8454	1.15485	0.790705	1.68669	0.4567	0.451959	0.149672	1.36476	0.1596	0.979992	0.774633	1.23979	0.865163	0.989529	0.76254	1.28409	0.936732	0.863941	0.356606	2.09305	0.722931	123.308	-148.293	394.909	0.374351	149.763	-137.815	437.34	0.308317	-243.996	-1577.21	1089.22	0.720099
EPHB3	rs9862375	3	185773041	G	A	1.18537	0.769064	1.82703	0.4414	1.21662	0.762459	1.9413	0.4112	1.05143	0.17178	6.43561	0.9567	0.874793	0.66228	1.1555	0.336168	0.897309	0.655363	1.22858	0.494263	0.524754	0.168669	1.63259	0.207489	23.942	-153.193	201.077	0.791277	88.3951	-140.923	317.714	0.450607	-147.739	-549.286	253.808	0.471461
EPHB3	rs9823034	3	185776303	T	C	1.06444	0.757623	1.49551	0.719	1.14216	0.772466	1.68877	0.5056	0.675607	0.225114	2.02761	0.4846	1.10691	0.880669	1.39127	0.390417	1.18495	0.90561	1.55045	0.221974	0.793242	0.352281	1.78616	0.561258	-3.14112	-240.086	233.804	0.97929	51.6834	-206.041	309.408	0.694595	-746.822	-1689.08	195.432	0.121498
EPHB3	rs7652597	3	185776462	T	C	1.03968	0.805541	1.34187	0.7651	1.07282	0.758096	1.51821	0.6917	1.00422	0.589722	1.71005	0.9876	1.07596	0.907563	1.2756	0.401388	1.18572	0.929657	1.51232	0.168657	0.948607	0.658252	1.36704	0.771507	59.1683	-181.343	299.679	0.630075	65.8261	-203.836	335.488	0.632726	84.8267	-764.702	934.355	0.844988
EPHB4	rs314353	7	100244079	C	T	0.999542	0.779132	1.2823	0.9971	0.954067	0.665085	1.36861	0.7985	1.08171	0.675184	1.733	0.7441	0.962451	0.807044	1.14778	0.668559	0.902408	0.702629	1.15899	0.423232	1.04125	0.753087	1.43967	0.810232	-49.6986	-255.621	156.224	0.636574	-91.0845	-332.556	150.387	0.460362	142.232	-463.079	747.542	0.645499
EPHB4	rs2230585	7	100248532	C	T	1.01907	0.792142	1.311	0.8832	0.97141	0.679764	1.38819	0.8736	1.13339	0.695257	1.84763	0.6157	0.950372	0.796736	1.13363	0.57078	0.90718	0.707271	1.16359	0.444779	0.989852	0.709211	1.38154	0.951962	-151.684	-336.664	33.2969	0.109202	-205.702	-440.294	28.8893	0.0868494	-145.963	-604.395	312.47	0.533129
EPHB4	rs314358	7	100248592	C	T	0.985501	0.767996	1.26461	0.9086	0.951649	0.663917	1.36408	0.7874	1.0337	0.643436	1.66068	0.8911	0.952239	0.798221	1.13598	0.586015	0.894134	0.696305	1.14817	0.382632	1.0202	0.735524	1.41504	0.905502	-77.7091	-243.392	87.9737	0.358779	-73.4349	-306.909	160.039	0.538104	-159.839	-488.285	168.607	0.341031
EPHB4	rs144173	7	100254185	C	T	1.00089	0.778325	1.28711	0.9944	0.960687	0.67029	1.3769	0.8272	1.07774	0.666178	1.74355	0.7605	0.948946	0.795207	1.13241	0.560438	0.897566	0.699191	1.15222	0.398507	1.00244	0.720557	1.39458	0.988493	-114.511	-274.251	45.2292	0.161176	-214.208	-455.193	26.7773	0.082627	-68.0288	-358.137	222.079	0.646172
EPHB4	rs2250818	7	100260091	G	A	0.942337	0.69773	1.2727	0.6987	0.934154	0.657903	1.3264	0.7035	0.924218	0.386025	2.21275	0.8597	0.973216	0.792814	1.19467	0.793236	1.00232	0.784165	1.28117	0.98524	0.795273	0.434013	1.45724	0.442263	15.6573	-147.433	178.747	0.850891	5.3235	-255.638	266.285	0.968137	38.0226	-234.876	310.921	0.785004
EPHB4	rs314310	7	100260104	G	T	0.922384	0.718774	1.18367	0.5258	0.89327	0.62565	1.27536	0.5347	0.908618	0.560019	1.47421	0.6981	0.940443	0.78759	1.12296	0.496284	0.887736	0.693544	1.1363	0.346211	0.995905	0.708458	1.39998	0.981124	111.62	-161.254	384.495	0.423416	151.831	-146.928	450.589	0.320116	-237.164	-1327.67	853.345	0.670263
EPHB4	rs314313	7	100261300	A	G	1.08958	0.840655	1.41221	0.5171	1.20111	0.848813	1.69963	0.3013	0.928305	0.535229	1.61006	0.7913	1.0369	0.861209	1.24842	0.703928	1.02311	0.80115	1.30656	0.854386	1.10757	0.752605	1.62995	0.609047	-32.6564	-241.574	176.261	0.759561	-0.995393	-237.373	235.383	0.993421	-332.088	-1005.32	341.148	0.334516
EPHB6	rs7789029	7	142262494	A	C	0.762179	0.291074	1.99577	0.5805	0.762179	0.291074	1.99577	0.5805	.	.	.	1	1.00129	0.49479	2.02628	0.99714	1.00129	0.49479	2.02628	0.99714	1	1	1	1	146.878	-75.7842	369.541	0.197166	103.113	-146.498	352.723	0.418857	778.248	8.13319	1548.36	0.048655
EPHB6	rs1009848	7	142265372	T	C	0.82901	0.629121	1.09241	0.1834	0.80502	0.568302	1.14034	0.2227	0.745567	0.385909	1.44042	0.3826	1.08144	0.892114	1.31095	0.428541	1.12247	0.880754	1.43053	0.351759	1.03058	0.629953	1.68598	0.906181	-24.7545	-309.929	260.42	0.865032	13.0938	-291.275	317.462	0.932867	-792.59	-2122.72	537.541	0.243888
EPHB6	rs8177146	7	142273374	T	G	0.817593	0.287347	2.32631	0.706	0.817593	0.287347	2.32631	0.706	.	.	.	1	0.936647	0.441897	1.98532	0.858837	0.936647	0.441897	1.98532	0.858837	1	1	1	1	-109.802	-367.846	148.242	0.405021	-91.4491	-379.38	196.481	0.534138	-486.689	-1431.4	458.02	0.313537
EPHB6	rs4987691	7	142278063	T	C	0.77357	0.491508	1.2175	0.2677	0.775119	0.480316	1.25086	0.2973	0.467482	0.0415052	5.26536	0.5385	0.961325	0.683245	1.35258	0.817189	0.953673	0.669403	1.35866	0.788234	1.21715	0.173129	8.557	0.862627	-85.2808	-248.335	77.773	0.306243	-234.108	-469.104	0.8882	0.0519247	96.5154	-216.453	409.483	0.546071
FYN	rs6916861	6	112088949	A	C	0.730769	0.508232	1.05075	0.0911	0.758451	0.508696	1.13083	0.1755	0.263174	0.0534069	1.29685	0.1015	0.945991	0.727112	1.23076	0.670657	0.979001	0.734703	1.30453	0.883934	0.475923	0.119306	1.8985	0.222735	-39.8568	-208.961	129.247	0.64449	-64.9768	-296.794	166.84	0.583213	-22.469	-371.033	326.095	0.899555
FYN	rs9387024	6	112090713	G	C	1.15274	0.892585	1.48872	0.2766	0.949465	0.647519	1.39221	0.7907	1.67107	1.05988	2.6347	0.0275	1.04187	0.885352	1.22605	0.622456	1.14405	0.878379	1.49007	0.314019	0.964659	0.721787	1.28925	0.805433	159.221	-2.28676	320.728	0.0544027	235.202	-21.8198	492.224	0.0740248	186.764	-85.5614	459.09	0.180045
FYN	rs2237252	6	112095917	A	G	1.07572	0.831161	1.39224	0.5793	1.0637	0.726918	1.55651	0.7507	1.15014	0.728519	1.81577	0.5485	1.07496	0.899615	1.28449	0.426744	1.10019	0.841948	1.43763	0.481315	1.09496	0.802264	1.49444	0.571219	231.988	58.5175	405.459	0.00926905	302.122	78.0843	526.161	0.00870377	258.918	-136.002	653.839	0.199908
FYN	rs6919400	6	112098013	T	C	1.18276	0.917477	1.52476	0.1958	1.02785	0.691124	1.52864	0.8921	1.55024	1.01126	2.37648	0.0448	1.03641	0.878192	1.22312	0.672387	1.11129	0.842492	1.46584	0.451366	0.991733	0.751762	1.3083	0.953037	5.09348	-350.855	361.042	0.977646	-16.7065	-391.913	358.5	0.930521	562.925	-1318.23	2444.08	0.558024
FYN	rs9374273	6	112101515	T	C	2.05418	1.01351	4.16341	0.0463	2.05418	1.01351	4.16341	0.0463	.	.	.	1	0.864947	0.571382	1.30934	0.484342	0.864947	0.571382	1.30934	0.484342	1	1	1	1	102.222	-143.23	347.674	0.415074	125.021	-131.25	381.292	0.339849	-363.891	-1696.71	968.929	0.59301
FYN	rs1998038	6	112113687	C	T	1.07346	0.825795	1.3954	0.5965	1.00138	0.69415	1.44459	0.9941	1.28933	0.781714	2.12657	0.32	1.09462	0.913693	1.31138	0.327779	1.09095	0.845169	1.4082	0.501902	1.17912	0.844423	1.64647	0.342613	-22.7302	-234.3	188.84	0.833381	-139.229	-374.574	96.1168	0.247284	1032.21	323.385	1741.04	0.00465409
FYN	rs11153311	6	112116017	A	G	0.676494	0.466053	0.981956	0.0403	0.684439	0.45579	1.02779	0.0681	0.2971	0.0584997	1.50887	0.1438	0.902575	0.688026	1.18403	0.45301	0.927876	0.690269	1.24727	0.617433	0.475923	0.119306	1.8985	0.222735	37.9629	-277.129	353.055	0.813506	37.9629	-277.129	353.055	0.813506	.	.	.	1
FYN	rs812500	6	112124140	C	-	.	.	.	1	.	.	.	1	.	.	.	1	1	1	1	1	1	1	1	1	1	1	1	1	159.403	-125.142	443.949	0.273198	169.453	-134.237	473.144	0.275102	232.56	-1100.68	1565.8	0.732707
FYN	rs809193	6	112127106	A	G	1.74058	1.28052	2.36594	0.0004	1.66672	1.16513	2.38426	0.0053	5.50071	1.85069	16.3494	0.0023	0.998157	0.824923	1.20777	0.984861	0.967451	0.759462	1.2324	0.788345	1.11342	0.71962	1.72273	0.649695	158.654	-160.136	477.445	0.330226	145.696	-186.544	477.936	0.390832	847.989	-1031.62	2727.6	0.377356
FYN	rs1022647	6	112136094	C	T	1.63951	1.13191	2.37474	0.0092	1.58596	1.06097	2.37073	0.0249	7.61717	0.936905	61.9286	0.0581	1.0555	0.836269	1.33221	0.656688	1.02385	0.787236	1.33157	0.861343	1.4524	0.715301	2.94907	0.331877	-20.9148	-222.109	180.28	0.838707	5.8835	-230.948	242.715	0.961202	-207.985	-785.938	369.968	0.481219
FYN	rs1022648	6	112136296	T	C	1.64753	1.13727	2.38672	0.0085	1.59446	1.06653	2.38372	0.0234	7.65853	0.941885	62.272	0.0575	1.04836	0.830395	1.32353	0.697027	1.01596	0.781027	1.32157	0.906432	1.44323	0.710756	2.93055	0.339554	18.2078	-157.085	193.501	0.838833	14.0848	-217.547	245.717	0.905221	53.3067	-348.582	455.195	0.795084
FYN	rs706882	6	112140062	C	T	1.63018	0.860551	3.08811	0.1344	1.63018	0.860551	3.08811	0.1344	.	.	.	1	0.916382	0.619229	1.35613	0.647972	0.916382	0.619229	1.35613	0.647972	1	1	1	1	299.126	45.161	553.091	0.0217365	299.007	24.3587	573.655	0.0337712	772.809	-314.112	1859.73	0.164609
FYN	rs809192	6	112141694	G	A	0.788623	0.59864	1.0389	0.0919	0.717918	0.507457	1.01566	0.0617	0.844379	0.435775	1.63611	0.6164	0.996343	0.816891	1.21522	0.971121	0.958775	0.751701	1.22289	0.733452	1.16551	0.721154	1.88368	0.540709	-82.1192	-251.363	87.1246	0.342463	-144.902	-391.079	101.276	0.249675	-45.6263	-354.481	263.228	0.77239
FYN	rs706895	6	112148051	T	C	1.52975	1.15325	2.02915	0.0033	1.48907	1.04852	2.11471	0.0265	2.99645	1.4065	6.38374	0.0046	0.987635	0.825236	1.18199	0.891601	0.977113	0.767762	1.24355	0.850634	1.00166	0.676455	1.48321	0.993387	196.645	36.0296	357.261	0.0170979	250.436	-10.3214	511.193	0.0608706	274.349	8.62011	540.078	0.0440131
FYN	rs1740377	6	112149810	C	A	1.71742	1.26456	2.33247	0.0006	1.63624	1.1447	2.33886	0.0071	5.49982	1.851	16.3414	0.0023	0.998157	0.824923	1.20777	0.984861	0.967451	0.759462	1.2324	0.788345	1.11342	0.71962	1.72273	0.649695	49.041	-114.025	212.107	0.556056	54.4582	-200.467	309.383	0.675772	78.2203	-200.677	357.118	0.582984
FYN	rs1726113	6	112149825	C	A	1.69822	1.24996	2.30725	0.0008	1.61308	1.12773	2.30731	0.0091	5.446	1.83172	16.1919	0.0024	0.998157	0.824923	1.20777	0.984861	0.967451	0.759462	1.2324	0.788345	1.11342	0.71962	1.72273	0.649695	-75.7141	-258.859	107.431	0.4185	-75.8252	-307.054	155.404	0.520955	-167.129	-613.86	279.602	0.464041
FYN	rs697642	6	112159797	G	A	1.53817	0.976937	2.42182	0.0636	1.48279	0.927807	2.36976	0.1002	161526	1.87E-112	1.39E+122	0.9305	0.915423	0.678784	1.23456	0.559092	0.877398	0.646714	1.19037	0.394684	7.55244	1.89567	30.0893	0.0361398	87.8854	-199.255	375.026	0.549084	113.292	-193.451	420.035	0.469762	-243.996	-1577.21	1089.22	0.720099
FYN	rs6568703	6	112172393	T	A	0.986767	0.770943	1.26301	0.9158	1.08162	0.756258	1.54695	0.6676	0.833905	0.52232	1.33136	0.447	1.0328	0.873239	1.22152	0.70756	1.1437	0.889143	1.47114	0.292884	0.897755	0.644667	1.2502	0.518191	-157.34	-343.421	28.7418	0.0986455	-190.948	-422.51	40.6147	0.10723	-215.303	-685.46	254.854	0.370232
FYN	rs6910116	6	112182620	A	G	1.05573	0.824559	1.35172	0.6673	1.23872	0.855134	1.79438	0.258	0.876123	0.562265	1.36518	0.5592	0.996314	0.83457	1.18941	0.967404	1.00641	0.771563	1.31275	0.962324	0.979952	0.716117	1.34099	0.898446	87.2558	-137.964	312.475	0.448313	80.3908	-166.828	327.609	0.524442	290.036	-557.448	1137.52	0.502946
FYN	rs1465061	6	112188308	G	A	0.931771	0.722719	1.20129	0.5858	0.907245	0.640448	1.28518	0.584	0.921587	0.543213	1.56352	0.7622	1.00368	0.850196	1.18488	0.965404	1.13317	0.889829	1.44305	0.31	0.780138	0.540355	1.12633	0.171767	238.855	71.0317	406.677	0.00565926	273.277	45.0003	501.553	0.0196912	399.412	43.7929	755.032	0.0285692
FYN	rs11964650	6	112188630	C	T	1.44741	0.810295	2.58549	0.2121	1.44741	0.810295	2.58549	0.2121	.	.	.	1	1.03558	0.711408	1.50748	0.8577	1.03558	0.711408	1.50748	0.8577	1	1	1	1	-23.0876	-310.567	264.392	0.875043	3.02374	-329.753	335.8	0.985804	-274.693	-1220.59	671.205	0.569708
FYN	rs13218316	6	112189726	C	T	0.809297	0.584264	1.121	0.2036	0.842246	0.577155	1.22909	0.3737	0.442376	0.152422	1.28391	0.1341	0.999368	0.782673	1.27606	0.995952	0.998203	0.76137	1.3087	0.989607	1.01114	0.416771	2.45316	0.980592	5.15821	-158.323	168.639	0.950735	99.406	-155.632	354.443	0.445588	-104.26	-383.761	175.241	0.465359
FYN	rs11963612	6	112203037	T	C	0.953226	0.741021	1.2262	0.7094	0.884526	0.613966	1.27432	0.5104	1.0376	0.647375	1.66305	0.8781	0.95772	0.805895	1.13815	0.621728	0.96339	0.748193	1.24048	0.773982	0.913364	0.660092	1.26381	0.580672	158.338	-29.8521	346.528	0.10031	258.961	19.2534	498.668	0.0351515	-1.4434	-472.312	469.425	0.995211
FYN	rs1405530	6	112204757	C	T	0.985437	0.763684	1.27158	0.9102	0.961868	0.675433	1.36977	0.8295	1.02266	0.612787	1.70668	0.9317	1.00175	0.846004	1.18616	0.98384	1.07984	0.845216	1.37959	0.537863	0.867096	0.611372	1.22978	0.415946	19.2534	-136.087	174.594	0.808248	107.017	-143.75	357.784	0.403658	-63.3248	-328.527	201.878	0.640164
FYN	rs9384805	6	112208417	C	A	1.02567	0.798087	1.31815	0.8431	1.02936	0.698937	1.51598	0.8836	1.0397	0.675695	1.59979	0.8595	0.974526	0.813813	1.16698	0.77875	0.929656	0.706206	1.22381	0.604981	1.0141	0.750866	1.36963	0.927616	135.921	-52.2177	324.06	0.157944	218.625	-10.6772	447.926	0.0627588	-68.7153	-553.041	415.611	0.781166
FYN	rs2148709	6	112227920	G	A	1.02303	0.719691	1.45422	0.8991	1.13018	0.765023	1.66964	0.539	0.306117	0.0635912	1.47359	0.1404	0.93943	0.720755	1.22445	0.637684	0.911673	0.696229	1.19378	0.498474	3.86814	0.948282	15.7786	0.120618	-183.231	-346.121	-20.3407	0.0283276	-308.73	-538.754	-78.7066	0.00901922	-115.975	-441.147	209.196	0.48513
FYN	rs2148710	6	112228918	C	T	1.02303	0.719691	1.45422	0.8991	1.13018	0.765023	1.66964	0.539	0.306117	0.0635912	1.47359	0.1404	0.93943	0.720755	1.22445	0.637684	0.911673	0.696229	1.19378	0.498474	3.86814	0.948282	15.7786	0.120618	-178.126	-351.519	-4.73364	0.0450683	-268.022	-495.522	-40.5211	0.0217044	-118.202	-512.574	276.171	0.557398
FYN	rs2182644	6	112245574	G	A	0.852781	0.572043	1.2713	0.4347	0.913684	0.590067	1.41479	0.6859	0.205564	0.024241	1.74319	0.1475	0.93756	0.688434	1.27684	0.674112	0.91857	0.671328	1.25687	0.592171	3.39619	0.472277	24.4223	0.310991	-47.7153	-213.666	118.235	0.573533	103.038	-141.76	347.836	0.410119	-313.83	-613.262	-14.3977	0.0409293
FYN	rs9372313	6	112248782	C	T	1.61857	0.834142	3.14066	0.1551	1.61857	0.834142	3.14066	0.1551	.	.	.	1	1.02052	0.67532	1.54219	0.924001	1.02052	0.67532	1.54219	0.924001	1	1	1	1	-67.7491	-239.356	103.858	0.439744	4.73027	-226.622	236.083	0.968064	-317.015	-679.69	45.6607	0.0878385
FYN	rs1327202	6	112259107	G	A	0.807801	0.530224	1.23069	0.3209	0.818573	0.52436	1.27786	0.3787	0.407451	0.0412545	4.02421	0.4426	0.956995	0.700947	1.30658	0.777179	0.964724	0.696569	1.33611	0.826248	0.724274	0.108013	4.85656	0.683163	-27.71	-229.525	174.105	0.788052	-63.4369	-294.117	167.243	0.590345	185.924	-417.06	788.909	0.546136
FYN	rs7761071	6	112260713	C	T	0.867336	0.570899	1.3177	0.5051	0.886832	0.569478	1.38104	0.5954	0.403599	0.0408744	3.98519	0.4377	0.956189	0.704026	1.29867	0.769279	0.963655	0.70001	1.3266	0.817626	0.72302	0.107911	4.84433	0.681104	280.212	-58.8646	619.288	0.106496	280.212	-58.8646	619.288	0.106496	.	.	.	1
FYN	rs6923217	6	112263789	T	C	0.631416	0.381427	1.04525	0.0744	0.655664	0.386227	1.11307	0.1186	4.27E-06	5.30E-163	3.43E+151	0.9465	0.859012	0.570505	1.29342	0.457799	0.859012	0.570505	1.29342	0.457799	1	1	1	1	13.849	-182.26	209.958	0.890019	44.3917	-191.029	279.813	0.711988	-125.823	-660.076	408.429	0.644743
FYN	rs7749147	6	112271005	G	A	0.942247	0.662486	1.34015	0.7408	1.01531	0.680897	1.51397	0.9406	0.417435	0.110181	1.58151	0.1992	0.974869	0.747086	1.2721	0.849791	0.953227	0.720281	1.26151	0.733543	1.51297	0.484691	4.72275	0.508897	109.417	-53.4784	272.312	0.189133	56.419	-193.702	306.54	0.65877	262.055	-22.5686	546.678	0.0722747
FYN	rs10499061	6	112288722	C	T	1.01534	0.620247	1.66212	0.9517	1.02768	0.61426	1.71936	0.9172	0.729449	0.0451414	11.7873	0.8242	1.00908	0.725616	1.40329	0.957377	1.03604	0.728768	1.47288	0.846251	0.572299	0.080812	4.05294	0.533551	-88.8055	-283.439	105.828	0.371976	-93.6654	-325.03	137.699	0.428203	-168.826	-702.66	365.007	0.535884
FYN	rs9320379	6	112291313	T	C	1.08596	0.790526	1.49179	0.611	1.08947	0.756088	1.56984	0.6458	1.18702	0.441923	3.18836	0.7339	1.10707	0.894194	1.37062	0.355936	1.15683	0.898136	1.49002	0.263008	0.972711	0.49988	1.89279	0.933964	75.8796	-84.3948	236.154	0.354296	95.0505	-170.74	360.841	0.483973	109.061	-151.581	369.703	0.41289
FYN	rs2024832	6	112296404	T	G	1.06637	0.774541	1.46816	0.6938	1.05912	0.73245	1.5315	0.7603	1.22315	0.454737	3.29004	0.6901	1.09336	0.880097	1.35831	0.424732	1.13553	0.877703	1.46911	0.336801	0.984371	0.50568	1.9162	0.96267	-34.0101	-243.536	175.516	0.750625	-77.0189	-314.12	160.082	0.524883	270.408	-403.776	944.593	0.432491
FYN	rs1409837	6	112302303	T	C	0.976925	0.625984	1.52461	0.9182	0.945077	0.59128	1.51057	0.8134	2.15899	0.186696	24.9671	0.538	0.996113	0.724579	1.3694	0.980829	0.97314	0.69606	1.36052	0.871924	1.69738	0.422927	6.81232	0.502738	126.293	-121.852	374.438	0.31941	138.451	-143.35	420.253	0.336441	220.132	-627.656	1067.92	0.611229
GNAI1	rs2428469	7	79603557	A	C	0.820057	0.621272	1.08245	0.1619	0.787112	0.556677	1.11293	0.1762	0.774085	0.399223	1.50094	0.4488	0.886006	0.734803	1.06832	0.200763	0.924815	0.726993	1.17647	0.524269	0.651733	0.40208	1.0564	0.0641556	-8.50694	-165.075	148.061	0.91527	-28.4365	-287.335	230.462	0.829714	5.17262	-253.747	264.093	0.968795
GNAI1	rs2523189	7	79614363	C	T	1.40507	1.08327	1.82247	0.0107	1.49498	1.05286	2.12277	0.025	1.68872	0.980856	2.90743	0.0593	1.05791	0.888242	1.25999	0.528873	1.07703	0.840752	1.37972	0.555981	1.07768	0.766236	1.51571	0.678188	-57.8163	-242.231	126.598	0.53942	-0.753731	-230.293	228.785	0.99487	-336.619	-781.968	108.73	0.139663
GNAI1	rs10274707	7	79618227	C	T	0.858743	0.668841	1.10256	0.2329	0.738339	0.519868	1.04862	0.0907	1.00767	0.611434	1.66069	0.9761	1.0269	0.865019	1.21907	0.763132	1.02094	0.802036	1.29959	0.866199	1.06957	0.757009	1.51119	0.711721	85.6503	-105.229	276.53	0.379966	133.24	-101.084	367.565	0.266117	-15.9566	-489.35	457.436	0.947377
GNAI1	rs2714454	7	79627115	A	G	0.946352	0.7065	1.26763	0.7117	0.94601	0.664541	1.3467	0.7582	0.882969	0.4014	1.94229	0.7571	1.01828	0.829153	1.25055	0.863726	1.01801	0.795448	1.30285	0.887532	1.04397	0.597097	1.82529	0.883039	-3.70667	-172.728	165.314	0.965747	18.8365	-214.794	252.467	0.874557	-55.0834	-395.623	285.456	0.751464
GNAI1	rs2714449	7	79629882	C	T	0.951642	0.710299	1.27499	0.7399	0.953667	0.669451	1.35855	0.7928	0.882969	0.4014	1.94229	0.7571	1.03056	0.839431	1.26522	0.776193	1.03579	0.808897	1.32631	0.781673	1.04397	0.597097	1.82529	0.883039	23.5737	-139.986	187.134	0.777786	94.0152	-137.943	325.974	0.427668	-90.7901	-415.096	233.516	0.583669
GNAI1	rs1468242	7	79636559	T	C	0.949054	0.737407	1.22145	0.6848	0.835063	0.586663	1.18864	0.3175	1.16984	0.708947	1.93036	0.5395	1.0021	0.847809	1.18448	0.98037	1.05432	0.825516	1.34653	0.669987	0.914226	0.652915	1.28012	0.597781	163.192	-14.607	340.992	0.07316	198.937	-30.8971	428.772	0.0909631	240.535	-176.807	657.878	0.259646
GNAI1	rs916905	7	79638282	T	C	0.709876	0.540006	0.933183	0.0144	0.604714	0.42491	0.860605	0.0054	0.789325	0.419504	1.48517	0.4635	0.992885	0.810191	1.21678	0.944984	0.918265	0.715166	1.17904	0.502384	1.35237	0.845532	2.16302	0.228096	-173.417	-367.163	20.3287	0.0805224	-128.953	-359.626	101.72	0.274201	-614.846	-1143.93	-85.7618	0.0235379
GNAI1	rs10230368	7	79647919	A	G	1.00251	0.774021	1.29846	0.9848	0.94057	0.666344	1.32765	0.7277	1.20011	0.674831	2.13425	0.5349	0.956937	0.804371	1.13844	0.618074	0.971057	0.763553	1.23495	0.810637	0.875146	0.597877	1.281	0.485243	-33.0349	-228.831	162.762	0.741137	5.81858	-229.291	240.928	0.961349	-275.865	-809.054	257.325	0.311468
GNAI1	rs7808119	7	79654273	G	T	0.932463	0.722283	1.2038	0.5918	0.826519	0.58114	1.1755	0.2895	1.13164	0.675899	1.89468	0.6383	0.975554	0.822444	1.15717	0.775195	1.00286	0.786078	1.27943	0.981652	0.900024	0.635597	1.27446	0.547819	-28.852	-198.004	140.3	0.738406	64.4291	-182.857	311.715	0.610007	-194.26	-500.417	111.896	0.214725
GNAI1	rs4512317	7	79655884	A	C	0.960839	0.744455	1.24012	0.759	0.877019	0.616839	1.24694	0.4652	1.12592	0.672344	1.8855	0.6522	0.981201	0.827282	1.16376	0.826772	1.01483	0.795219	1.2951	0.90564	0.900024	0.635597	1.27446	0.547819	4.33209	-159.416	168.08	0.958684	-43.6505	-298.223	210.922	0.737081	65.6687	-214.688	346.025	0.64654
GNAI1	rs6467043	7	79660338	T	C	0.804647	0.517071	1.25216	0.3358	0.73312	0.446659	1.2033	0.22	1.56982	0.278684	8.84277	0.6094	1.1394	0.828265	1.56742	0.432318	1.10016	0.767165	1.57769	0.60805	1.92929	0.716828	5.19253	0.239612	-146.106	-322.184	29.9731	0.105071	-235.542	-463.933	-7.15207	0.0442535	-33.7042	-425.897	358.489	0.866368
GNAI1	rs10272499	7	79667779	C	T	0.992874	0.768826	1.28221	0.9563	0.902555	0.635755	1.28132	0.5665	1.21882	0.722216	2.05691	0.459	0.978673	0.825236	1.16064	0.80345	1.00937	0.791177	1.28775	0.940086	0.900024	0.635597	1.27446	0.547819	80.9336	-84.0788	245.946	0.337277	4.4318	-240.278	249.142	0.971711	265.532	-35.9871	567.05	0.085514
GNAI1	rs10248616	7	79679500	T	G	0.96847	0.750387	1.24993	0.8057	0.726855	0.505565	1.04501	0.0856	1.58795	0.969647	2.60053	0.0667	1.00642	0.84979	1.19192	0.940953	0.978562	0.764472	1.25261	0.863855	1.06164	0.774169	1.45585	0.71755	346.033	102.113	589.953	0.00581486	417.431	141.487	693.376	0.0033019	248.256	-599.419	1095.93	0.566439
GNAI1	rs10238438	7	79679889	A	G	1.02789	0.782534	1.35016	0.8434	0.905436	0.639234	1.28249	0.5762	1.68224	0.857809	3.29902	0.1307	0.97915	0.818502	1.17133	0.816165	0.998706	0.782768	1.27421	0.991686	0.900118	0.595477	1.36061	0.612648	175.426	-173.215	524.066	0.324924	175.426	-173.215	524.066	0.324924	.	.	.	1
GNAI1	rs2886611	7	79681240	C	T	1.07426	0.807795	1.42863	0.6226	1.07716	0.757911	1.53088	0.6787	1.16129	0.558993	2.41253	0.6887	1.00217	0.819804	1.2251	0.983151	0.964342	0.755808	1.23041	0.769435	1.19094	0.727952	1.94838	0.497642	-67.1219	-232.706	98.462	0.427609	-97.7668	-331.562	136.029	0.413174	-71.6228	-401.39	258.144	0.670676
GNAI1	rs11767465	7	79686229	A	G	0.971845	0.75233	1.25541	0.827	0.733717	0.509625	1.05635	0.0965	1.57479	0.961909	2.57818	0.0715	1.01035	0.8527	1.19715	0.90545	0.986537	0.770035	1.26391	0.914796	1.06164	0.774169	1.45585	0.71755	-40.87	-289.422	207.682	0.747488	-48.255	-349.997	253.487	0.754187	-68.0969	-787.651	651.458	0.852986
GNAI2	rs2282751	3	50266788	G	A	1.1087	0.765095	1.60661	0.5858	1.09664	0.729859	1.64774	0.6572	1.49039	0.347559	6.391	0.5914	0.914772	0.713999	1.172	0.475992	0.919609	0.694873	1.21703	0.554981	0.753308	0.309755	1.832	0.512475	5.81367	-167.203	178.83	0.947539	87.3905	-148.641	323.422	0.468673	-168.301	-518.041	181.439	0.346449
GNAI2	rs9830408	3	50269554	A	G	1.04255	0.574793	1.89098	0.8909	1.1821	0.623799	2.24007	0.6082	7.19E-06	2.11E-124	2.45E+113	0.9323	0.770218	0.501558	1.18279	0.215962	0.770218	0.501558	1.18279	0.215962	1	1	1	1	282.133	-187.513	751.779	0.240072	282.133	-187.513	751.779	0.240072	.	.	.	1
GNAI3	rs3737182	1	109892793	G	A	1.15733	0.834384	1.60528	0.3818	1.13172	0.782495	1.63679	0.5113	1.74019	0.565424	5.35572	0.3345	0.926072	0.74419	1.15241	0.487631	0.927116	0.717879	1.19734	0.560414	0.824945	0.423946	1.60524	0.559091	-100.549	-289.283	88.1861	0.297345	-89.0413	-322.437	144.355	0.455274	-276.894	-760.146	206.358	0.262433
GNAI3	rs518076	1	109910561	A	G	0.887385	0.599944	1.31254	0.55	0.822645	0.533863	1.26764	0.3766	1.95042	0.368987	10.3097	0.432	1.02214	0.783325	1.33377	0.873632	1.04262	0.764499	1.42191	0.795628	0.917527	0.378793	2.22247	0.840439	147.381	-16.2732	311.035	0.0786937	172.775	-77.1696	422.72	0.176613	223.542	-63.3432	510.427	0.12789
GNAI3	rs6537837	1	109921254	C	T	1.27535	0.91076	1.7859	0.1574	1.27831	0.88263	1.85138	0.1944	1.74734	0.49475	6.17121	0.3864	0.91491	0.729498	1.14745	0.437922	0.90452	0.701859	1.1657	0.435873	0.905718	0.427451	1.91911	0.783492	138.74	-76.9721	354.451	0.208552	174.999	-62.897	412.895	0.150536	-62.7468	-838.483	712.99	0.874153
GNAI3	rs6682956	1	109931786	G	A	1.28164	0.915575	1.79407	0.1488	1.26881	0.873112	1.84383	0.2124	2.0339	0.593664	6.96813	0.259	0.923022	0.736291	1.15711	0.484025	0.902667	0.699126	1.16547	0.429686	0.995159	0.491498	2.01494	0.989211	-400.892	-1073.59	271.803	0.243828	-400.892	-1073.59	271.803	0.243828	.	.	.	1
GNAI3	rs12033376	1	109932163	A	T	1.25967	0.908495	1.7466	0.1668	1.20317	0.833511	1.73677	0.3238	2.70342	0.823089	8.87933	0.1018	0.938008	0.751026	1.17154	0.570452	0.897434	0.696826	1.15579	0.39942	1.18979	0.631321	2.24227	0.600798	-13.0203	-176.678	150.638	0.876211	-64.4469	-314.026	185.132	0.61322	47.8574	-247.737	343.452	0.751258
GNAI3	rs7537507	1	109932627	G	A	1.26193	0.902432	1.76465	0.1744	1.24425	0.857212	1.80604	0.2509	2.04284	0.596363	6.99771	0.256	0.923022	0.736291	1.15711	0.484025	0.902667	0.699126	1.16547	0.429686	0.995159	0.491498	2.01494	0.989211	-114.947	-317.538	87.6436	0.26711	-84.3696	-331.569	162.83	0.504107	-434.026	-986.515	118.463	0.124812
GNAI3	rs541320	1	109933620	A	G	0.945256	0.686537	1.30147	0.7302	0.956776	0.670195	1.3659	0.8079	0.787899	0.266227	2.33179	0.6669	1.0328	0.840836	1.26858	0.761577	1.15015	0.897981	1.47313	0.270592	0.538739	0.254488	1.14049	0.0705011	-5.68888	-179.181	167.803	0.948805	26.3666	-206.774	259.507	0.82475	-101.307	-488.809	286.194	0.608794
GNAI3	rs2483920	1	109935294	G	T	1.04674	0.715552	1.53122	0.814	1.00491	0.671424	1.50404	0.981	2.97173	0.325036	27.1698	0.3352	0.974829	0.768881	1.23594	0.830757	1.06876	0.808414	1.41294	0.648136	0.434714	0.161375	1.17104	0.0579681	-107.473	-272.642	57.6961	0.203301	-152.183	-397.355	92.9896	0.224833	-125.23	-424.166	173.707	0.412338
GNAI3	rs2301230	1	109937980	T	C	1.00322	0.788623	1.27621	0.9791	1.06328	0.722273	1.56528	0.7559	0.943874	0.63053	1.41294	0.7791	0.997252	0.850643	1.16913	0.972939	1.20065	0.916771	1.57243	0.178183	0.804432	0.601581	1.07568	0.134832	24.9325	-189.997	239.862	0.820314	14.3867	-239.236	268.01	0.911557	128.242	-508.645	765.13	0.693409
GNAI3	rs3525	1	109938368	T	A	1.26755	0.906263	1.77288	0.1666	1.25105	0.861733	1.81626	0.2395	2.04284	0.596363	6.99771	0.256	0.923022	0.736291	1.15711	0.484025	0.902667	0.699126	1.16547	0.429686	0.995159	0.491498	2.01494	0.989211	-193.227	-471.086	84.6316	0.174105	-268.485	-614.334	77.3639	0.129383	-157.772	-936.124	620.579	0.69149
GSK3B	rs2873950	3	121029751	A	C	0.880462	0.64082	1.20972	0.4326	0.830858	0.57394	1.20278	0.3267	1.09077	0.416434	2.85704	0.8597	1.07519	0.864243	1.33762	0.518891	1.0892	0.839978	1.41237	0.521486	1.10975	0.589207	2.09018	0.762371	-142.952	-323.93	38.0258	0.122768	-119.607	-349.785	110.572	0.309382	-396.138	-830.273	37.997	0.0748408
GSK3B	rs6805251	3	121043295	C	T	0.826083	0.64292	1.06143	0.1358	0.860198	0.600255	1.23271	0.4124	0.653625	0.40552	1.05352	0.0814	1.03181	0.865628	1.22989	0.72806	1.10722	0.863552	1.41965	0.420015	0.9208	0.63986	1.32509	0.644116	69.493	-296.919	435.905	0.71039	53.8999	-333.809	441.609	0.785463	562.925	-1318.23	2444.08	0.558024
GSK3B	rs1732170	3	121066365	G	A	0.820735	0.639118	1.05396	0.1222	0.860198	0.600255	1.23271	0.4124	0.638634	0.396824	1.0278	0.0653	1.03181	0.865628	1.22989	0.72806	1.10722	0.863552	1.41965	0.420015	0.9208	0.63986	1.32509	0.644116	157.552	-23.4676	338.571	0.089225	211.137	-19.6944	441.969	0.0741759	158.523	-275.282	592.328	0.474493
GSK3B	rs3108749	3	121077177	C	T	0.575673	0.375845	0.881745	0.0114	0.57571	0.365414	0.90703	0.0176	0.210061	0.0225763	1.95452	0.1709	0.806938	0.584916	1.11324	0.175779	0.893324	0.629181	1.26836	0.52269	0.00525853	9.68E-08	285.757	0.00085876	-79.4576	-251.952	93.0363	0.36742	-58.694	-288.125	170.736	0.616493	-225.114	-605.457	155.228	0.247061
GSK3B	rs1719895	3	121078192	C	T	0.58377	0.380889	0.894717	0.0138	0.58488	0.370816	0.922518	0.0214	0.209741	0.0225413	1.95159	0.1705	0.809039	0.586536	1.11595	0.181016	0.896314	0.631329	1.27252	0.535161	0.00525943	9.72E-08	284.593	0.000855328	-91.9745	-331.704	147.755	0.452735	-84.85	-346.507	176.807	0.525593	-323.153	-1270.42	624.111	0.504306
GSK3B	rs4340737	3	121104703	C	T	0.887282	0.646045	1.2186	0.4604	0.840283	0.580869	1.21555	0.356	1.08663	0.414816	2.84646	0.8658	1.07886	0.867853	1.34118	0.498068	1.09462	0.845056	1.41789	0.495916	1.10798	0.588274	2.08683	0.765675	.	.	.	1	.	.	.	1	.	.	.	1
GSK3B	rs9872321	3	121110997	C	-	.	.	.	1	.	.	.	1	.	.	.	1	1	1	1	1	1	1	1	1	1	1	1	1	-52.5039	-225.53	120.522	0.552531	-137.613	-376.015	100.79	0.258952	78.2496	-266.486	422.985	0.656772
GSK3B	rs13314595	3	121113787	C	T	0.812061	0.598392	1.10203	0.182	0.824911	0.5799	1.17344	0.2849	0.560303	0.220924	1.42103	0.223	0.970649	0.783763	1.2021	0.782427	1.03641	0.807304	1.33055	0.780347	0.575397	0.268255	1.23421	0.119296	-54.0942	-278.627	170.438	0.637176	-55.1332	-306.704	196.438	0.66788	-121.372	-897.27	654.526	0.759392
GSK3B	rs6438552	3	121114503	A	G	0.818134	0.636477	1.05164	0.1177	0.844788	0.589078	1.2115	0.3596	0.652115	0.404651	1.05091	0.0797	1.03181	0.865628	1.22989	0.72806	1.10722	0.863552	1.41965	0.420015	0.9208	0.63986	1.32509	0.644116	-21.1124	-214.464	172.239	0.830699	-94.1691	-327.285	138.947	0.429211	310.008	-204.682	824.699	0.238841
GSK3B	rs4072520	3	121118082	C	A	0.809706	0.596505	1.09911	0.1763	0.822212	0.57786	1.16989	0.2771	0.558437	0.220104	1.41684	0.2206	0.978419	0.79033	1.21127	0.839914	1.04882	0.816958	1.34648	0.710788	0.57378	0.267534	1.23059	0.117151	128.516	-30.858	287.891	0.11518	147.796	-95.9473	391.54	0.23571	207.784	-77.2501	492.818	0.154235
GSK3B	rs6438553	3	121122718	A	T	0.810123	0.628967	1.04346	0.1036	0.828874	0.575814	1.19315	0.3131	0.651986	0.403927	1.05238	0.0805	1.02335	0.857452	1.22135	0.798815	1.09268	0.850458	1.40388	0.486659	0.917196	0.637119	1.32039	0.628256	-149.282	-327.21	28.647	0.101272	-250.256	-479.008	-21.5033	0.0329231	5.37243	-396.946	407.691	0.979139
GSK3B	rs7620750	3	121125870	G	A	0.82248	0.606051	1.1162	0.2102	0.840591	0.590844	1.1959	0.3348	0.553391	0.218078	1.40427	0.2135	0.975555	0.788285	1.20731	0.818293	1.04378	0.813682	1.33895	0.737802	0.574377	0.267805	1.2319	0.117926	27.8733	-134.536	190.283	0.736848	37.7189	-192.089	267.527	0.747933	37.8941	-294.776	370.564	0.823503
GSK3B	rs4688046	3	121146559	T	C	0.925124	0.673622	1.27053	0.6309	0.889032	0.614512	1.28619	0.5327	1.08663	0.414816	2.84646	0.8658	1.0642	0.855777	1.32338	0.578519	1.07333	0.829223	1.38929	0.592507	1.10798	0.588274	2.08683	0.765675	21.1528	-178.194	220.5	0.835407	-8.68421	-240.32	222.952	0.941478	232.267	-345.552	810.086	0.431477
GSK3B	rs4688054	3	121216399	T	C	0.899911	0.655154	1.23611	0.5152	0.856354	0.591776	1.23922	0.4112	1.08663	0.414816	2.84646	0.8658	1.07886	0.867853	1.34118	0.498068	1.09462	0.845056	1.41789	0.495916	1.10798	0.588274	2.08683	0.765675	-15.1484	-187.053	156.756	0.863005	27.8092	-203.157	258.776	0.813621	-136.975	-500.612	226.661	0.460986
GSK3B	rs6770314	3	121225410	G	A	0.814818	0.597779	1.11066	0.1956	0.830679	0.583411	1.18275	0.3039	0.543147	0.203198	1.45183	0.2242	0.953036	0.768577	1.18177	0.655213	1.02578	0.798829	1.31721	0.842588	0.495515	0.218619	1.12312	0.056657	61.0409	-191.658	313.74	0.636281	8.98356	-263.179	281.146	0.948465	992.265	-92.0788	2076.61	0.0740187
GSK3B	rs11919783	3	121229322	G	A	1.11368	0.748832	1.65628	0.5952	1.09867	0.727527	1.65915	0.6548	2.09704	0.177187	24.8189	0.5572	1.06921	0.824678	1.38626	0.62545	1.11726	0.841573	1.48325	0.447569	0.564949	0.140569	2.27054	0.370066	-98.8934	-395.341	197.555	0.513777	-106.369	-413.148	200.41	0.497356	16.8876	-1865.48	1899.26	0.985984
GSK3B	rs12630592	3	121250935	G	T	0.823191	0.639783	1.05918	0.1309	0.842134	0.588017	1.20607	0.3489	0.667816	0.411657	1.08337	0.1025	1.01534	0.851704	1.21042	0.865512	1.08802	0.849408	1.39367	0.50288	0.889428	0.61497	1.28638	0.527806	132.01	-104.618	368.638	0.275195	141.701	-109.606	393.008	0.270098	135.976	-957.782	1229.73	0.807678
GSK3B	rs2199503	3	121261178	G	A	1.13588	0.86108	1.49838	0.3677	1.12126	0.793299	1.5848	0.5171	1.37592	0.700103	2.70412	0.355	1.02798	0.845802	1.24939	0.782924	0.977161	0.767989	1.2433	0.850874	1.27078	0.817178	1.97617	0.303196	-46.8586	-212.953	119.236	0.580761	107.33	-137.847	352.508	0.391656	-317.44	-617.16	-17.7192	0.0388699
GSK3B	rs334566	3	121270682	A	G	0.793426	0.580674	1.08413	0.1469	0.816739	0.573426	1.16329	0.2625	0.466075	0.166358	1.30577	0.147	0.939664	0.755346	1.16896	0.574124	1.01179	0.787509	1.29995	0.927101	0.435279	0.176836	1.07143	0.0390087	68.1939	-108.964	245.352	0.451238	50.9822	-178.333	280.298	0.66337	192.545	-207.46	592.549	0.346305
GSK3B	rs334559	3	121292294	G	A	0.814818	0.597779	1.11066	0.1956	0.830679	0.583411	1.18275	0.3039	0.543147	0.203198	1.45183	0.2242	0.953036	0.768577	1.18177	0.655213	1.02578	0.798829	1.31721	0.842588	0.495515	0.218619	1.12312	0.056657	-78.8138	-330.279	172.651	0.539542	-114.443	-384.747	155.861	0.407374	378.057	-711.878	1467.99	0.497191
ITGB1	rs2153875	10	33230572	A	C	1.04686	0.796652	1.37566	0.7426	1.0877	0.769904	1.53668	0.6337	0.961924	0.499073	1.85403	0.9077	0.951879	0.784234	1.15536	0.616654	0.937218	0.736663	1.19237	0.597557	0.957101	0.599556	1.52787	0.850626	-171.735	-390.455	46.9852	0.125008	-208.941	-446.377	28.4955	0.0857342	77.0969	-771.821	926.015	0.858857
ITGB1	rs2488318	10	33235174	A	G	0.946181	0.685021	1.30691	0.7372	0.978173	0.669242	1.42971	0.9093	0.701698	0.263166	1.87099	0.4793	1.04861	0.824166	1.33418	0.704671	1.01514	0.776388	1.32731	0.912891	1.49739	0.705793	3.17683	0.327046	-95.0329	-269.478	79.4127	0.286601	-158.708	-387.614	70.1978	0.175319	-15.8102	-410.434	378.813	0.937469
ITGB1	rs3824602	10	33235882	G	A	0.959635	0.658594	1.39828	0.8302	0.997078	0.657511	1.51201	0.989	0.56991	0.131971	2.46112	0.4516	0.988545	0.756158	1.29235	0.93246	0.996614	0.744321	1.33442	0.981808	0.871834	0.280613	2.70869	0.795744	-21.1677	-186.003	143.668	0.801469	-49.9618	-295.742	195.818	0.690636	4.20585	-292.715	301.126	0.977872
ITGB1	rs2488320	10	33238916	C	T	0.817642	0.641802	1.04166	0.1038	0.861171	0.595618	1.24512	0.4272	0.645425	0.418076	0.996409	0.0486	1.0165	0.854095	1.20978	0.854073	1.01623	0.786711	1.31271	0.901555	1.03053	0.749824	1.41633	0.854839	-84.6431	-325.553	156.266	0.491649	-64.6274	-343.219	213.965	0.649712	-375.413	-1149.87	399.047	0.342927
ITGB1	rs4587680	10	33240787	C	T	1.36763	0.897246	2.08462	0.146	1.34559	0.857012	2.11269	0.1977	3.34858	0.369144	30.3757	0.2832	0.763364	0.574022	1.01516	0.0553846	0.715467	0.527957	0.969573	0.0257121	1.50064	0.558443	4.03249	0.454604	-126.174	-313.786	61.437	0.188584	-261.05	-504.893	-17.2061	0.0368217	159.242	-298.875	617.359	0.496275
ITGB1	rs2488326	10	33247502	C	T	0.977279	0.671322	1.42268	0.9045	1.01929	0.673043	1.54366	0.9282	0.56991	0.131971	2.46112	0.4516	0.978027	0.748875	1.2773	0.869013	0.983868	0.736117	1.315	0.91199	0.871834	0.280613	2.70869	0.795744	-113.474	-311.652	84.7027	0.262825	-113.185	-359.199	132.828	0.368059	-260.874	-767.887	246.139	0.314203
ITGB1	rs2230396	10	33249271	A	C	0.977279	0.671322	1.42268	0.9045	1.01929	0.673043	1.54366	0.9282	0.56991	0.131971	2.46112	0.4516	0.978027	0.748875	1.2773	0.869013	0.983868	0.736117	1.315	0.91199	0.871834	0.280613	2.70869	0.795744	-174.216	-447.031	98.599	0.211813	-135.318	-424.998	154.363	0.360728	-1276.46	-2599.52	46.5918	0.0597221
ITGB1	rs3780873	10	33253685	C	T	1.29574	0.823121	2.03972	0.2636	1.44578	0.8869	2.35682	0.1398	0.283682	0.0285285	2.82087	0.2828	0.850276	0.636327	1.13616	0.261103	0.891177	0.650009	1.22183	0.468786	0.22183	0.0312763	1.57335	0.0471035	-42.9961	-434.508	348.516	0.829739	-12.4224	-430.522	405.677	0.953605	-741.944	-2622.2	1138.32	0.439967
ITGB1	rs2298141	10	33254807	A	G	0.666475	0.482143	0.921282	0.0144	0.619811	0.419435	0.915913	0.0167	0.531741	0.215323	1.31314	0.1715	1.08395	0.851956	1.37912	0.516625	1.08703	0.81673	1.44679	0.570069	1.20504	0.595328	2.43918	0.614693	290.218	-25.736	606.172	0.0729385	223.699	-139.316	586.714	0.228196	1408.93	331.269	2486.59	0.0109434
ITGB1	rs2488331	10	33263769	T	C	0.754835	0.584558	0.974712	0.0315	0.764967	0.540351	1.08295	0.1315	0.548078	0.319244	0.940939	0.0296	1.05853	0.879141	1.27453	0.549608	1.0693	0.839607	1.36183	0.586879	1.0928	0.723335	1.65098	0.687919	-33.1131	-245.819	179.593	0.760512	-40.5846	-289.781	208.612	0.749819	-31.7881	-668.846	605.269	0.922164
ITGB1	rs2504001	10	33264892	G	A	0.833433	0.654038	1.06203	0.1413	0.882568	0.614477	1.26762	0.4992	0.653007	0.417681	1.02092	0.0621	0.986531	0.828375	1.17488	0.878892	0.972266	0.755761	1.25079	0.827707	0.999392	0.720812	1.38564	0.997089	-19.3431	-203.412	164.726	0.837	-19.9801	-277.921	237.961	0.879463	-34.8858	-393.958	324.186	0.849147
ITGB1	rs2488336	10	33276310	C	T	0.783799	0.615617	0.997927	0.0486	0.704948	0.483617	1.02757	0.0695	0.739329	0.486502	1.12354	0.1578	1.01216	0.8531	1.20087	0.889955	0.972691	0.753178	1.25618	0.832987	1.08029	0.799399	1.45988	0.617926	4.63152	-230.006	239.269	0.969168	35.2571	-219.334	289.848	0.78627	-411.822	-1357.05	533.402	0.393903
ITGB1	rs1187070	10	33281143	C	A	0.995405	0.734139	1.34965	0.9764	0.98101	0.683455	1.40811	0.9172	1.07598	0.451498	2.56419	0.8688	0.957861	0.765252	1.19895	0.703095	0.888011	0.689629	1.14346	0.354483	1.59017	0.867547	2.91471	0.166388	135.875	-63.2954	335.046	0.182329	207.401	-36.8711	451.673	0.0972639	-10.7632	-545.497	523.971	0.96856
ITGB1	rs11009157	10	33282406	G	A	0.766372	0.58987	0.995688	0.0468	0.737286	0.519685	1.046	0.0882	0.612404	0.338585	1.10766	0.1054	1.0043	0.829314	1.2162	0.965051	0.976597	0.764411	1.24768	0.849273	1.1187	0.716149	1.74751	0.643696	-90.4196	-268.088	87.2485	0.319446	-143.997	-375.626	87.632	0.22414	-30.1542	-434.034	373.726	0.883769
KRAS	rs13096	12	25251107	G	A	0.892195	0.704873	1.1293	0.3432	0.806306	0.554301	1.17288	0.2607	0.917319	0.610521	1.37829	0.678	0.965426	0.821323	1.13481	0.668827	0.974274	0.754305	1.25839	0.842704	0.925247	0.693812	1.23388	0.594212	-110.989	-310.649	88.6701	0.276897	-155.557	-388.795	77.6807	0.192269	23.2328	-555.254	601.719	0.937318
KRAS	rs7960917	12	25252912	T	C	0.999259	0.749975	1.3314	0.9959	1.01582	0.713306	1.44663	0.9307	0.927543	0.43922	1.95878	0.8437	0.918953	0.754218	1.11967	0.397657	0.928476	0.725538	1.18818	0.554333	0.784432	0.465394	1.32218	0.344288	141.397	-72.3884	355.183	0.195987	101.859	-138.442	342.161	0.406829	683.447	-32.8023	1399.7	0.0625533
KRAS	rs9266	12	25253483	C	T	0.884208	0.698824	1.11877	0.3058	0.806306	0.554301	1.17288	0.2607	0.892303	0.594395	1.33952	0.5828	0.965426	0.821323	1.13481	0.668827	0.974274	0.754305	1.25839	0.842704	0.925247	0.693812	1.23388	0.594212	72.2429	-153.033	297.519	0.53019	5.79328	-241.227	252.814	0.963371	960.119	117.264	1802.97	0.0264082
KRAS	rs4246229	12	25258935	A	G	0.892195	0.704873	1.1293	0.3432	0.806306	0.554301	1.17288	0.2607	0.917319	0.610521	1.37829	0.678	0.965426	0.821323	1.13481	0.668827	0.974274	0.754305	1.25839	0.842704	0.925247	0.693812	1.23388	0.594212	93.2235	-198.833	385.28	0.532099	143.116	-169.571	455.803	0.370486	-655.904	-1988.59	676.78	0.3356
KRAS	rs11047901	12	25267595	G	A	0.876794	0.69146	1.1118	0.2783	0.796038	0.546457	1.15961	0.2352	0.885175	0.586688	1.33552	0.5614	0.98894	0.838522	1.16634	0.894792	0.994278	0.768113	1.28704	0.965284	0.972839	0.724924	1.30554	0.852951	56.0253	-113.447	225.498	0.517577	56.4173	-180.319	293.153	0.640815	104.243	-228.222	436.709	0.539376
KRAS	rs12579942	12	25274460	T	C	0.898366	0.70889	1.13849	0.3756	0.833316	0.570518	1.21717	0.346	0.89901	0.597988	1.35156	0.609	0.965659	0.820309	1.13676	0.673847	0.973678	0.751143	1.26214	0.841309	0.927209	0.694743	1.23746	0.605392	212.542	-257.633	682.717	0.37641	212.542	-257.633	682.717	0.37641	.	.	.	1
KRAS	rs2970532	12	25287301	C	T	0.880425	0.625061	1.24012	0.4665	0.830122	0.567421	1.21445	0.3379	1.35044	0.395195	4.61464	0.632	1.06153	0.827711	1.36139	0.646243	1.01643	0.775046	1.333	0.906666	1.85773	0.825157	4.18243	0.173288	388.957	9.58108	768.332	0.0454941	733.182	134.075	1332.29	0.0171455	476.719	-369.544	1322.98	0.270543
KRAS	rs7312175	12	25295870	G	A	0.933903	0.660026	1.32143	0.6996	0.905153	0.616921	1.32805	0.6106	1.19736	0.333508	4.29879	0.7825	1.08315	0.843805	1.39039	0.533962	1.05554	0.805821	1.38264	0.699494	1.71657	0.71066	4.14632	0.281472	-152.115	-320.394	16.1638	0.0775877	-126.345	-370.699	118.009	0.311779	-313.778	-624.58	-2.97568	0.0488777
LIMK1	rs6460071	7	73135131	G	A	1.20809	0.863344	1.69051	0.2706	1.21999	0.825615	1.80276	0.3187	1.50433	0.525881	4.30327	0.4467	1.04746	0.837651	1.30982	0.691136	1.04837	0.803265	1.36826	0.731591	1.11477	0.590396	2.10487	0.753812	6.22797	-244.418	256.874	0.961194	8.70773	-268.279	285.694	0.950914	-12.8674	-959.385	933.65	0.978763
LIMK1	rs2855726	7	73155049	G	A	1.08844	0.844456	1.40292	0.5131	1.1221	0.791333	1.59112	0.5182	1.10816	0.655148	1.87441	0.7019	1.08381	0.910374	1.29029	0.367898	1.1183	0.875579	1.4283	0.369425	1.10102	0.770762	1.57279	0.601139	-23.535	-199.552	152.483	0.793472	-27.9263	-272.293	216.441	0.822938	-33.0608	-369.6	303.478	0.847462
LIMK1	rs2269081	7	73157822	A	C	1.07636	0.780728	1.48392	0.6535	1.04228	0.715337	1.51866	0.8294	1.48586	0.556862	3.96468	0.4294	0.981035	0.786499	1.22369	0.863968	0.961616	0.738832	1.25158	0.768747	1.07091	0.583575	1.96522	0.831921	-11.1543	-230.897	208.588	0.920823	5.959	-243.958	255.876	0.96276	-169.019	-888.333	550.296	0.645501
LIMK1	rs150862	7	73162142	A	G	0.925583	0.695404	1.23195	0.5963	0.864984	0.608307	1.22997	0.4197	1.12829	0.541691	2.35014	0.7473	1.14174	0.934477	1.39496	0.200196	1.13567	0.88715	1.45382	0.314874	1.37234	0.83623	2.25215	0.232276	-7.79268	-216.634	201.049	0.941754	21.3987	-220.307	263.104	0.862372	-221.158	-857.677	415.362	0.496464
LIMK1	rs2285025	7	73167911	T	C	1.02776	0.739953	1.42752	0.8703	1.02773	0.698699	1.51172	0.8896	1.07065	0.398666	2.87533	0.8923	0.976425	0.775843	1.22886	0.837026	0.963365	0.73546	1.2619	0.784196	1.02864	0.526346	2.01029	0.935272	-74.7882	-260.838	111.261	0.431467	-113.424	-354.759	127.91	0.357792	-32.2247	-419.969	355.519	0.870727
LIMK2	rs5749237	22	29948957	A	G	0.898507	0.555076	1.45442	0.6634	0.938068	0.568709	1.54732	0.8024	1.41E-05	8.09E-123	2.47E+112	0.9354	0.982573	0.690464	1.39826	0.921541	0.982573	0.690464	1.39826	0.921541	1	1	1	1	-134.65	-345.283	75.9827	0.211329	-101.568	-353.194	150.058	0.429569	-522.605	-1126.69	81.4817	0.0911354
LIMK2	rs730286	22	29949701	T	A	0.741836	0.550507	0.999663	0.0503	0.767969	0.53721	1.09785	0.1482	0.409331	0.17297	0.968673	0.0426	0.997444	0.800341	1.24309	0.981801	1.00638	0.781708	1.29562	0.960718	0.931634	0.460487	1.88484	0.837008	-151.122	-319.25	17.0058	0.0792603	-122.2	-366.148	121.748	0.327084	-316.684	-627.065	-6.30333	0.0465382
LIMK2	rs5997917	22	29951791	G	A	0.650917	0.436865	0.969847	0.0353	0.655337	0.430942	0.996578	0.0487	0.265486	0.0272735	2.58429	0.2539	0.972481	0.723447	1.30724	0.851357	0.984032	0.722493	1.34025	0.918131	0.627221	0.0882284	4.45895	0.61095	-20.2741	-237.149	196.601	0.854777	37.4865	-204.985	279.958	0.762141	-543.228	-1252.94	166.484	0.134888
LIMK2	rs5997919	22	29953441	G	A	0.897209	0.701601	1.14735	0.3877	0.830828	0.564803	1.22215	0.347	0.908879	0.598965	1.37915	0.6535	0.880202	0.726278	1.06675	0.192601	0.64888	0.495796	0.84923	0.00224557	1.20173	0.893195	1.61683	0.233032	-57.3095	-217.163	102.544	0.482866	86.1679	-156.625	328.96	0.48728	-307.002	-592.77	-21.2331	0.0361738
LIMK2	rs5997921	22	29960895	G	T	0.687484	0.47932	0.986053	0.0422	0.726338	0.490735	1.07506	0.1106	0.128689	0.0157904	1.04879	0.056	1.00673	0.766812	1.32171	0.961587	1.01997	0.768944	1.35293	0.891632	0.627221	0.0882284	4.45895	0.61095	121.663	-59.396	302.722	0.188963	169.41	-61.3319	400.152	0.151319	101.067	-335.501	537.635	0.650382
LIMK2	rs713947	22	29969508	A	C	0.88502	0.690613	1.13415	0.3349	0.817387	0.552728	1.20877	0.3129	0.890756	0.587681	1.35013	0.5858	0.877175	0.721727	1.0661	0.187395	0.637825	0.485832	0.837367	0.00174207	1.20798	0.897694	1.62551	0.220574	-115.583	-278.696	47.5306	0.166045	-232.787	-485.998	20.4234	0.0727002	-57.571	-339.066	223.924	0.68885
LIMK2	rs2267168	22	29973479	T	G	3.60427	0.390467	33.2699	0.2587	3.60427	0.390467	33.2699	0.2587	.	.	.	1	0.997479	0.370901	2.68256	0.996003	0.997479	0.370901	2.68256	0.996003	1	1	1	1	17.8814	-202.619	238.382	0.873833	16.7382	-234.352	267.828	0.896145	53	-666.874	772.874	0.885371
LIMK2	rs7287402	22	29984822	T	C	0.903023	0.705948	1.15511	0.4171	0.862588	0.585596	1.2706	0.4548	0.88624	0.584699	1.34329	0.5695	0.874283	0.719919	1.06175	0.17471	0.637001	0.48574	0.835365	0.00161045	1.20173	0.893195	1.61683	0.233032	351.744	0.972387	702.515	0.0504044	498.706	108.655	888.756	0.0128085	-683.778	-2014.78	647.225	0.314891
LIMK2	rs2073856	22	29993984	G	A	3.60427	0.390467	33.2699	0.2587	3.60427	0.390467	33.2699	0.2587	.	.	.	1	0.997479	0.370901	2.68256	0.996003	0.997479	0.370901	2.68256	0.996003	1	1	1	1	-88.6179	-256.509	79.2728	0.301837	-119.121	-353.11	114.867	0.319292	-112.954	-455.053	229.144	0.518101
LIMK2	rs2413045	22	29995861	G	A	1.11471	0.802868	1.54768	0.5169	1.16634	0.797547	1.70568	0.4278	0.944226	0.34242	2.60371	0.9117	0.860075	0.681196	1.08593	0.198723	0.814752	0.628139	1.05681	0.118325	1.14515	0.566495	2.31487	0.728874	-15.455	-260.582	229.672	0.901744	-50.4188	-319.539	218.701	0.713762	392.939	-552.4	1338.28	0.415977
LIMK2	rs2040532	22	29999266	C	T	0.827298	0.500055	1.36869	0.4608	0.904025	0.528399	1.54667	0.7128	3.09E-06	1.88E-157	5.07E+145	0.9431	0.72707	0.498791	1.05982	0.0841648	0.72707	0.498791	1.05982	0.0841648	1	1	1	1	-102.055	-310.418	106.308	0.337929	-113.067	-360.1	133.967	0.370485	-181.653	-786.812	423.505	0.556801
LIMK2	rs5753535	22	30003449	A	G	3.56479	0.386149	32.909	0.2628	3.56479	0.386149	32.909	0.2628	.	.	.	1	0.997479	0.370901	2.68256	0.996003	0.997479	0.370901	2.68256	0.996003	1	1	1	1	-130.811	-298.51	36.8894	0.127489	-187.065	-415.603	41.473	0.109831	-136.952	-495.419	221.514	0.454628
LIMK2	rs2073860	22	30004199	C	T	3.58155	0.387915	33.0677	0.2611	3.58155	0.387915	33.0677	0.2611	.	.	.	1	0.997479	0.370901	2.68256	0.996003	0.997479	0.370901	2.68256	0.996003	1	1	1	1	-50.1826	-261.81	161.445	0.642476	-38.4042	-291.991	215.183	0.766828	-191.626	-796.739	413.488	0.535337
LIMK2	rs4141404	22	30005184	G	T	1.12123	0.852755	1.47423	0.4129	1.10199	0.778497	1.55991	0.5841	1.37137	0.706105	2.66343	0.3515	0.876414	0.71818	1.06951	0.190241	0.784604	0.615287	1.00051	0.0499308	1.1567	0.746687	1.79185	0.522912	-52.2358	-265.851	161.379	0.63213	-99.3643	-356.887	158.159	0.450163	128.832	-476.522	734.186	0.676921
LRRC4C	rs2953310	11	40094118	T	C	1.12034	0.878208	1.42923	0.3608	1.09225	0.76077	1.56815	0.6327	1.28462	0.819386	2.01401	0.2755	1.11412	0.946994	1.31074	0.194268	1.27057	0.982583	1.64296	0.0647285	1.02839	0.757289	1.39654	0.859322	2.91689	-224.285	230.119	0.979944	-2.29249	-264.916	260.331	0.986362	46.4643	-673.056	765.984	0.899376
LRRC4C	rs7930525	11	40099240	C	T	0.926922	0.720943	1.19175	0.5542	0.966845	0.683593	1.36747	0.8489	0.776223	0.458642	1.31371	0.3458	1.17456	0.982683	1.40391	0.0804382	1.24283	0.975188	1.58393	0.0787856	1.21188	0.82262	1.78533	0.343043	30.4352	-149.342	210.212	0.740289	9.87922	-220.176	239.935	0.932986	126.698	-282.764	536.16	0.544718
LRRC4C	rs11035695	11	40099919	G	A	0.880861	0.589529	1.31616	0.5361	0.89024	0.586104	1.3522	0.5858	0.5124	0.045167	5.81295	0.5897	0.983755	0.73691	1.31329	0.910932	0.977223	0.727331	1.31297	0.877406	1.44176	0.212211	9.79536	0.771017	-52.1912	-297.507	193.125	0.677024	24.4385	-252.784	301.661	0.862954	-852.125	-1694	-10.2537	0.0483058
LRRC4C	rs12281232	11	40111639	T	G	0.813653	0.572484	1.15642	0.2508	0.807026	0.549149	1.186	0.2755	0.662256	0.169372	2.58946	0.5538	1.06542	0.831535	1.36509	0.627573	1.09826	0.832172	1.44944	0.511185	0.844502	0.316487	2.25344	0.707328	50.0214	-117.601	217.644	0.559112	40.354	-213.229	293.937	0.755356	98.3673	-193.773	390.507	0.509852
LRRC4C	rs7936167	11	40112634	T	C	0.803064	0.563653	1.14417	0.2252	0.815714	0.555789	1.1972	0.2985	0.461741	0.105021	2.03011	0.3069	1.04141	0.808375	1.34161	0.758054	1.06425	0.807784	1.40214	0.664644	0.827115	0.267698	2.55557	0.709852	-92.5334	-251.613	66.5458	0.255272	-157.066	-422.783	108.652	0.247677	-94.7329	-352.281	162.815	0.47158
LRRC4C	rs7952540	11	40118547	G	A	0.869412	0.663717	1.13886	0.3101	0.880421	0.622173	1.24586	0.4725	0.726743	0.394834	1.33767	0.3056	1.03589	0.853031	1.25796	0.723857	1.03107	0.810426	1.31178	0.803124	1.0934	0.692131	1.72731	0.715916	-149.166	-309.634	11.3008	0.0695827	-163.396	-401.955	75.1622	0.180589	-257.098	-554.814	40.6188	0.0917047
LRRC4C	rs11035715	11	40129547	G	T	0.88361	0.671072	1.16346	0.3784	0.843174	0.595258	1.19434	0.3373	0.913117	0.48634	1.7144	0.7774	0.996304	0.823778	1.20496	0.969534	1.00518	0.790105	1.27881	0.966425	0.963654	0.616753	1.50567	0.868179	12.4499	-277.319	302.218	0.932952	12.8564	-286.455	312.168	0.93297	16.8876	-1865.48	1899.26	0.985984
LRRC4C	rs11035719	11	40137147	A	C	1.03642	0.675744	1.58959	0.8699	1.07792	0.676429	1.71773	0.7524	0.61782	0.10054	3.79653	0.6034	1.07421	0.790904	1.459	0.65854	1.05533	0.764836	1.45615	0.74884	1.78342	0.445872	7.13344	0.469623	-28.0387	-291.961	235.883	0.83521	-57.79	-364.757	249.177	0.712427	151.45	-696.554	999.455	0.72658
LRRC4C	rs10768581	11	40137677	C	T	0.939378	0.719007	1.22729	0.6468	0.856471	0.60256	1.21738	0.3882	1.13149	0.639332	2.00252	0.6717	1.01441	0.846881	1.21508	0.876895	1.04037	0.815537	1.32719	0.749157	0.966563	0.656895	1.42221	0.860588	2.46082	-158.871	163.793	0.976172	-43.0983	-300.846	214.649	0.74337	54.429	-216.146	325.004	0.693694
LRRC4C	rs11035722	11	40145806	A	G	0.944453	0.732045	1.21849	0.6603	0.850846	0.584243	1.2391	0.4001	1.05687	0.668996	1.66963	0.8127	1.03935	0.868163	1.24428	0.675113	0.989413	0.763938	1.28144	0.935882	1.15175	0.838995	1.58108	0.389286	-121.782	-294.07	50.5052	0.16708	-172.288	-400.898	56.3213	0.140825	-116.835	-497.88	264.21	0.548372
LRRC4C	rs4429048	11	40149101	G	A	1.00419	0.779587	1.2935	0.9742	0.917993	0.6447	1.30714	0.6353	1.20773	0.730768	1.99601	0.4619	0.969846	0.820467	1.14642	0.718175	1.03061	0.80663	1.31678	0.808717	0.839067	0.596945	1.17939	0.30246	-118.956	-346.836	108.923	0.307168	-177.891	-434.803	79.0207	0.175886	237.645	-537.602	1012.89	0.548471
LRRC4C	rs4237677	11	40149429	A	C	1.25316	0.892566	1.75942	0.193	1.27668	0.884798	1.84212	0.1922	1.30757	0.33815	5.05619	0.6977	1.15407	0.92005	1.44762	0.220709	1.18632	0.923454	1.52402	0.184728	1.02785	0.423772	2.49301	0.952396	102.867	-61.0303	266.764	0.219726	173.595	-65.4215	412.612	0.155755	74.6743	-232.24	381.588	0.633838
LRRC4C	rs7926722	11	40152668	T	C	1.04968	0.822526	1.33957	0.6969	0.875536	0.602598	1.2721	0.4859	1.38896	0.900862	2.14153	0.1375	0.986129	0.834894	1.16476	0.869218	0.94675	0.731928	1.22462	0.680564	1.02648	0.768128	1.37172	0.861108	-0.737177	-161.742	160.267	0.992847	-3.61142	-249.464	242.242	0.977053	2.56334	-283.562	288.689	0.986004
LRRC4C	rs4319506	11	40161716	T	C	1.30016	1.00976	1.67407	0.0423	1.24196	0.875734	1.76133	0.2247	1.88529	1.11218	3.1958	0.0189	0.894399	0.758328	1.05489	0.182587	0.910892	0.712662	1.16426	0.457269	0.770786	0.555011	1.07045	0.109723	-124.537	-397.331	148.257	0.37171	-95.1811	-394.278	203.916	0.533341	-721.249	-1808.68	366.183	0.194731
LRRC4C	rs4075903	11	40164498	G	A	0.795201	0.619576	1.02061	0.0725	0.76356	0.522891	1.115	0.1631	0.707579	0.456614	1.09648	0.1222	1.05194	0.88305	1.25313	0.57107	1.06182	0.82	1.37494	0.644674	1.07992	0.786981	1.48191	0.645006	31.2921	-141.335	203.919	0.722655	-34.7716	-266.372	196.829	0.768784	224.938	-138.066	587.941	0.225624
LRRC4C	rs7924805	11	40167827	C	T	1.05779	0.827895	1.35153	0.6533	1.10465	0.760414	1.60471	0.6016	1.04234	0.676497	1.60603	0.8509	0.915345	0.772016	1.08528	0.307912	0.925535	0.713044	1.20135	0.562856	0.840314	0.618132	1.14236	0.258448	6.44052	-177.206	190.087	0.94525	-40.1361	-269.784	189.512	0.732205	181.521	-254.671	617.713	0.415429
LRRC4C	rs10837363	11	40174632	G	A	1.04229	0.807166	1.34591	0.7509	1.04714	0.739937	1.4819	0.795	1.07872	0.623225	1.86714	0.7867	0.920121	0.769014	1.10092	0.360389	0.893039	0.700504	1.13849	0.361502	0.906481	0.621588	1.32195	0.605596	40.837	-116.319	197.993	0.61096	-3.74734	-253.665	246.17	0.976577	125.398	-144.836	395.631	0.363906
LRRC4C	rs4073087	11	40176400	A	G	1.03689	0.811102	1.32553	0.7726	0.932466	0.625396	1.39031	0.7317	1.18214	0.791066	1.76654	0.4146	0.924093	0.782189	1.09174	0.353357	0.926732	0.703738	1.22039	0.590204	0.870919	0.659829	1.14954	0.323738	226.941	2.59447	451.288	0.0484334	288.973	23.4678	554.478	0.0338201	187.806	-486.235	861.846	0.585449
LRRC4C	rs7106166	11	40178082	C	A	1.03787	0.816162	1.3198	0.7619	0.988418	0.674767	1.44786	0.9523	1.12877	0.749617	1.69969	0.5622	0.963906	0.820155	1.13285	0.655025	1.02708	0.787743	1.33913	0.842428	0.869641	0.654759	1.15504	0.329007	83.9581	-223.07	390.986	0.592432	53.184	-265.632	372	0.743957	1297	-577.259	3171.25	0.176157
LRRC4C	rs12575363	11	40185226	G	A	1.27215	0.997454	1.62251	0.053	1.12098	0.744818	1.68712	0.5843	1.66318	1.12726	2.45389	0.0106	0.952162	0.809642	1.11977	0.553891	0.971022	0.726257	1.29828	0.844385	0.906592	0.70152	1.17161	0.451072	-78.5824	-240.879	83.7144	0.343476	-51.7652	-283.821	180.291	0.662305	-208.788	-529.889	112.313	0.20362
LRRC4C	rs2123267	11	40201926	C	T	1.21131	0.924503	1.58708	0.1649	1.27061	0.896983	1.79986	0.1782	1.30122	0.690967	2.45043	0.4153	1.20249	1.00717	1.43569	0.0449433	1.33408	1.04736	1.6993	0.0199618	1.13656	0.752187	1.71735	0.550242	40.6689	-127.089	208.427	0.635067	73.7469	-156.576	304.07	0.530826	7.01316	-347.624	361.651	0.969111
LRRC4C	rs7933522	11	40203677	T	C	0.876492	0.557054	1.37911	0.5689	0.817875	0.496813	1.34642	0.4296	1.71744	0.277854	10.6157	0.5608	1.54805	1.10944	2.16006	0.0156545	1.51595	1.05422	2.1799	0.0335685	3.79088	1.20289	11.9468	0.0603092	-121.855	-295.126	51.4167	0.169242	-165.648	-401.642	70.3473	0.170057	-131.349	-480.269	217.571	0.461268
LRRC4C	rs7125624	11	40224672	T	C	0.826557	0.556557	1.22754	0.3456	0.804646	0.521289	1.24203	0.3268	0.850638	0.183125	3.95132	0.8366	1.47281	1.09398	1.98282	0.0151629	1.43453	1.04633	1.96675	0.0312198	3.79088	1.20289	11.9468	0.0603092	5.48158	-192.718	203.681	0.956811	-40.7186	-282.388	200.951	0.74148	238.712	-294.737	772.16	0.381237
LRRC4C	rs1452465	11	40231508	G	A	1.20344	0.917312	1.57881	0.1818	1.2398	0.875392	1.75589	0.2266	1.35629	0.714158	2.57578	0.3521	1.20249	1.00717	1.43569	0.0449433	1.33408	1.04736	1.6993	0.0199618	1.13656	0.752187	1.71735	0.550242	-35.2754	-278.312	207.761	0.776262	-50.741	-324.396	222.914	0.716578	57.7011	-790.47	905.873	0.894026
LRRC4C	rs1037412	11	40233300	C	T	0.905203	0.580104	1.41249	0.6611	0.824624	0.500819	1.35779	0.4488	2.13555	0.378705	12.0426	0.3903	1.39929	1.03474	1.89228	0.0421414	1.51595	1.05422	2.1799	0.0335685	1.4956	0.557052	4.01546	0.457743	-115.831	-390.953	159.291	0.410002	-157.646	-449.41	134.119	0.29055	565.041	-766.766	1896.85	0.406402
LRRC4C	rs999004	11	40234463	T	C	0.757005	0.557629	1.02767	0.0748	0.684214	0.475167	0.985229	0.0418	0.903353	0.386637	2.11062	0.8145	1.0659	0.853169	1.33168	0.576921	1.03492	0.796522	1.34467	0.798999	1.38596	0.756379	2.53959	0.316234	-71.2697	-320.934	178.394	0.576287	-60.615	-344.699	223.469	0.676135	-281.63	-1129.15	565.895	0.515414
LRRC4C	rs1020580	11	40236938	A	G	0.756545	0.570388	1.00346	0.0534	0.725047	0.507971	1.03489	0.0771	0.616204	0.303418	1.25143	0.181	1.08461	0.878812	1.3386	0.45312	1.05976	0.822321	1.36577	0.657732	1.35228	0.787486	2.32214	0.296399	174.227	-24.4348	372.889	0.0867913	232.945	1.63654	464.254	0.0494315	25.1288	-553.356	603.614	0.932214
LRRC4C	rs1020579	11	40237011	T	C	0.972037	0.764055	1.23663	0.8175	0.999315	0.697023	1.43271	0.997	0.909503	0.584127	1.41612	0.6747	1.12905	0.951489	1.33974	0.165944	1.14776	0.89098	1.47855	0.283003	1.21841	0.892045	1.66419	0.223872	209.058	4.06332	414.053	0.046642	174.099	-56.1456	404.343	0.139511	747.771	79.3666	1416.18	0.029193
LRRC4C	rs12577986	11	40252114	G	A	1.34635	0.99421	1.82322	0.0551	1.47196	1.01808	2.12819	0.0403	1.31672	0.585342	2.96194	0.5062	1.0974	0.900772	1.33694	0.361162	1.14437	0.892724	1.46695	0.289895	1.04715	0.621091	1.76549	0.866383	55.9746	-105.971	217.92	0.498708	156.457	-99.5641	412.479	0.23207	-18.2465	-291.961	255.467	0.896144
LRRC4C	rs1901583	11	40257768	G	A	1.30001	1.00795	1.67669	0.0438	1.37372	0.970632	1.9442	0.0737	1.50131	0.880793	2.559	0.1359	1.19952	1.01791	1.41355	0.0317817	1.41544	1.10556	1.81218	0.00546338	1.08978	0.775805	1.53081	0.634203	10.3579	-238.406	259.121	0.935019	30.0816	-236.737	296.9	0.825283	-304.242	-1395.73	787.246	0.585297
LRRC4C	rs998447	11	40267364	A	C	0.99115	0.780049	1.25938	0.9421	0.991619	0.681781	1.44226	0.9649	0.983717	0.649137	1.49075	0.9383	1.16019	0.986966	1.36383	0.0726416	1.37246	1.05069	1.79277	0.017851	1.08299	0.810511	1.44707	0.592511	816.97	-269.484	1903.42	0.141707	816.97	-269.484	1903.42	0.141707	.	.	.	1
MAPK1	rs2298432	22	20453188	C	A	0.905193	0.692561	1.18311	0.4663	0.867821	0.610544	1.23351	0.4298	0.924163	0.523304	1.63209	0.7859	1.00501	0.822526	1.22799	0.961015	0.897135	0.703603	1.1439	0.382697	1.45653	0.969067	2.18919	0.0863474	-38.0243	-220.394	144.345	0.683116	-98.2342	-327.784	131.315	0.402352	130.735	-296.049	557.52	0.548751
MAPK1	rs743409	22	20459214	C	T	0.899323	0.702106	1.15194	0.4012	0.944287	0.651322	1.36903	0.7624	0.772796	0.496066	1.2039	0.255	1.01278	0.838843	1.22278	0.895014	0.876444	0.677988	1.13299	0.317805	1.29898	0.941342	1.79249	0.122143	1.51158	-175.286	178.309	0.986643	-58.2959	-288.138	171.546	0.619513	179.223	-214.817	573.263	0.373479
MAPK1	rs2283792	22	20461124	G	T	0.907097	0.708932	1.16065	0.4385	0.937409	0.645723	1.36085	0.7341	0.804038	0.518921	1.24581	0.3294	1.01776	0.843259	1.22836	0.854631	0.868185	0.671102	1.12314	0.286062	1.32705	0.96703	1.8211	0.0894651	-18.1228	-287.85	251.605	0.895328	-52.2666	-346.81	242.277	0.728264	420.195	-669.517	1509.91	0.45045
MAPK1	rs5749939	22	20471824	C	T	1.12398	0.567574	2.22584	0.7375	1.08439	0.533975	2.20218	0.8227	56482.2	1.23E-163	2.60E+172	0.9557	1.19727	0.757964	1.89118	0.453079	1.16117	0.718785	1.87584	0.550066	3.39619	0.472277	24.4223	0.310991	-183.304	-413.972	47.3633	0.120529	-204.722	-482.335	72.8899	0.149528	-353.992	-1027.07	319.083	0.303558
MAPK1	rs5999515	22	20475100	C	T	0.914225	0.714635	1.16956	0.4758	0.936356	0.645701	1.35785	0.7289	0.824326	0.531228	1.27914	0.3892	1.01964	0.845253	1.23	0.839159	0.870458	0.673191	1.12553	0.29395	1.33171	0.970286	1.82776	0.0858189	45.8959	-250.753	342.545	0.761944	-17.11	-335.931	301.711	0.916307	1226.48	-98.8896	2551.84	0.0708417
MAPK1	rs2266967	22	20486788	A	C	0.923043	0.721768	1.18045	0.5237	0.950403	0.655588	1.3778	0.7884	0.831822	0.535958	1.29101	0.412	1.02284	0.848464	1.23306	0.813084	0.879942	0.680192	1.13835	0.333834	1.32092	0.962206	1.81337	0.0949749	-0.900962	-271.671	269.869	0.994801	0.429577	-286.146	287.005	0.997658	-31.2245	-1366.24	1303.79	0.963471
MAPK1	rs5749998	22	20492373	T	A	0.938613	0.73294	1.202	0.6159	0.998929	0.687501	1.45143	0.9955	0.820238	0.52845	1.27314	0.3774	1.02445	0.848442	1.23697	0.801955	0.880622	0.679491	1.14129	0.340395	1.31937	0.961289	1.81084	0.0961357	-137.316	-304.766	30.134	0.109179	-199.608	-427.948	28.732	0.0878089	-136.952	-495.419	221.514	0.454628
MAPK1	rs1892846	22	20516478	C	A	0.90691	0.708664	1.16061	0.4379	0.926131	0.638266	1.34383	0.6864	0.816361	0.52609	1.26679	0.3658	1.02058	0.846262	1.23081	0.831403	0.873987	0.676089	1.12981	0.307693	1.32705	0.96703	1.8211	0.0894651	0.784897	-168.873	170.443	0.992772	13.8463	-238.809	266.501	0.914541	-16.989	-316.297	282.319	0.911501
MAPK1	rs8141815	22	20521584	G	A	1.00117	0.498616	2.01025	0.9974	1.00117	0.498616	2.01025	0.9974	.	.	.	1	1.19949	0.741329	1.9408	0.470366	1.19949	0.741329	1.9408	0.470366	1	1	1	1	4.943	-161.098	170.984	0.953515	31.7804	-198.99	262.551	0.787431	-48.4121	-388.966	292.142	0.780747
MAPK1	rs12172554	22	20525074	C	T	1.011	0.573626	1.78185	0.9699	1.011	0.573626	1.78185	0.9699	.	.	.	1	0.872273	0.584799	1.30106	0.495182	0.872273	0.584799	1.30106	0.495182	1	1	1	1	39.7081	-173.64	253.057	0.715557	93.2533	-163.491	349.997	0.477152	-198.213	-803.562	407.136	0.521574
MAPK1	rs9610417	22	20529969	C	T	0.87371	0.664127	1.14943	0.3351	0.886266	0.627533	1.25168	0.4933	0.71297	0.368299	1.3802	0.3159	0.899071	0.729445	1.10814	0.315831	0.81275	0.637787	1.03571	0.0930769	1.3436	0.820802	2.19939	0.261266	86.7495	-117.644	291.143	0.406228	156.951	-81.1264	395.029	0.197438	-249.588	-854.397	355.22	0.41933
MAPK1	rs8136867	22	20534792	A	G	0.900986	0.701949	1.15646	0.4133	0.887998	0.614405	1.28342	0.5276	0.84723	0.537034	1.3366	0.4763	1.00357	0.831105	1.21182	0.970469	0.865987	0.67143	1.11692	0.271276	1.30821	0.941932	1.81691	0.120073	-66.963	-245.597	111.671	0.463151	-20.4675	-253.151	212.216	0.863249	-258.057	-644.578	128.464	0.191808
MAPK1	rs2876981	22	20535610	A	C	0.933875	0.729375	1.19571	0.5877	0.857168	0.589702	1.24595	0.4196	0.996667	0.643593	1.54344	0.988	0.961282	0.802953	1.15083	0.666295	0.835271	0.646284	1.07952	0.173488	1.15028	0.846447	1.56318	0.377783	-74.3142	-242.187	93.5587	0.386365	-96.2389	-327.588	135.11	0.415608	-99.404	-444.034	245.226	0.572322
MAPK1	rs5750113	22	20550073	T	C	0.911214	0.712123	1.16597	0.4601	0.935271	0.644727	1.35675	0.7245	0.81752	0.526957	1.2683	0.369	1.02058	0.846262	1.23081	0.831403	0.873987	0.676089	1.12981	0.307693	1.32705	0.96703	1.8211	0.0894651	-157.319	-398.755	84.118	0.202672	-165.163	-444.927	114.601	0.248263	-350.693	-1125.32	423.934	0.375697
MAPK3	rs11865086	16	30037993	C	A	1.08099	0.853241	1.36952	0.5191	1.11709	0.763276	1.63491	0.5691	1.10652	0.740762	1.65287	0.6212	1.09299	0.926858	1.2889	0.290793	1.13336	0.867139	1.48132	0.355194	1.12409	0.851404	1.4841	0.413808	-33.0352	-253.089	187.018	0.768802	-64.3776	-328.014	199.258	0.632606	98.8095	-538.154	735.773	0.76133
MASA	rs8732	4	83570844	A	G	1.19889	0.789111	1.82145	0.3957	1.26497	0.805339	1.98694	0.3081	0.678122	0.107193	4.2899	0.68	1.23108	0.912302	1.66125	0.183032	1.17744	0.868172	1.59688	0.301375	30.564	7.04426	132.613	0.00231281	5.2411	-151.857	162.339	0.947913	-10.5296	-259.228	238.169	0.933927	28.4348	-244.161	301.031	0.838159
MASA	rs10516674	4	83577785	A	G	1.04396	0.559522	1.94781	0.8925	0.933879	0.476072	1.83193	0.8423	108530	6.86E-114	1.72E+123	0.9335	1.2483	0.807334	1.93012	0.337137	1.18796	0.73426	1.92201	0.493598	3.15134	0.779245	12.7443	0.175973	126.426	-58.2442	311.096	0.180798	96.5376	-136.815	329.89	0.418178	402.348	-53.6117	858.308	0.084872
MASA	rs1878494	4	83581215	A	G	0.708496	0.55355	0.906812	0.0064	0.675068	0.469654	0.970325	0.0342	0.56718	0.358167	0.898163	0.0159	0.86414	0.725501	1.02927	0.0996917	0.853423	0.6671	1.09179	0.209722	0.771712	0.542898	1.09696	0.136613	9.52587	-168.996	188.048	0.916784	27.584	-203.194	258.362	0.814955	-38.2716	-456.348	379.805	0.857743
MASA	rs4285076	4	83588310	G	A	1.15122	0.880707	1.50481	0.3033	1.18642	0.839635	1.67644	0.3329	1.22629	0.661163	2.27445	0.5178	0.935909	0.77223	1.13428	0.497982	0.872766	0.685229	1.11163	0.270843	1.09715	0.725936	1.65818	0.675626	-165.586	-401.942	70.7693	0.170865	-131.668	-403.372	140.036	0.343067	-701.548	-1472.73	69.6301	0.0757216
MASA	rs1980187	4	83597895	A	C	1.04463	0.817702	1.33454	0.7269	0.964364	0.662796	1.40315	0.8496	1.19957	0.780205	1.84436	0.4074	0.994501	0.837205	1.18135	0.949923	0.92553	0.712945	1.2015	0.56286	1.08595	0.809715	1.45642	0.584876	39.2321	-126.763	205.227	0.643573	18.6158	-214.07	251.302	0.875515	119.42	-212.972	451.811	0.481938
MASA	rs11929894	4	83598849	C	T	1.05338	0.822836	1.34853	0.68	0.992672	0.683476	1.44174	0.9692	1.1893	0.767404	1.84314	0.4383	0.988992	0.829407	1.17928	0.9018	0.903905	0.696301	1.17341	0.450647	1.10693	0.820492	1.49336	0.510353	90.6937	-58.4477	239.835	0.234368	206.257	-32.3841	444.899	0.0914312	33.5387	-232.818	299.895	0.805256
MASA	rs3796472	4	83599237	A	G	1.03434	0.808617	1.32306	0.7882	0.959942	0.659019	1.39827	0.8314	1.17029	0.760088	1.80187	0.4754	0.992929	0.835137	1.18054	0.935913	0.929202	0.715169	1.20729	0.584167	1.07755	0.802042	1.44769	0.630206	-77.737	-281.39	125.916	0.455025	-74.1732	-317.023	168.676	0.549923	-205.615	-783.58	372.35	0.486235
MET	rs38840	7	116100221	C	T	0.857502	0.613483	1.19858	0.3686	0.823886	0.563219	1.20519	0.3186	0.962418	0.315066	2.93986	0.9464	0.870659	0.686162	1.10476	0.246288	0.85021	0.647591	1.11622	0.236939	0.864537	0.409243	1.82636	0.676477	-127.576	-299.834	44.6816	0.147842	-197.048	-430.251	36.1559	0.0989272	-89.4116	-451.994	273.171	0.629276
MET	rs714180	7	116106237	G	A	0.867874	0.675847	1.11446	0.2672	0.954217	0.644814	1.41208	0.8148	0.707461	0.464284	1.07801	0.1079	0.89983	0.749535	1.08026	0.257302	0.852365	0.649138	1.11922	0.256358	0.902781	0.661795	1.23152	0.51422	119.841	-70.8413	310.523	0.219105	70.022	-160.852	300.896	0.552717	490.898	-5.37751	987.174	0.053592
MET	rs38841	7	116107161	A	G	0.880297	0.68177	1.13663	0.3286	0.892053	0.624082	1.27509	0.5311	0.768189	0.465902	1.26661	0.3017	0.871707	0.721612	1.05302	0.152639	0.804359	0.627081	1.03175	0.0893462	0.940324	0.651136	1.35795	0.735327	120.653	-44.5557	285.862	0.153526	4.03257	-248.266	256.331	0.975033	363.726	77.0541	650.397	0.0135217
MET	rs38845	7	116109037	G	A	1.13776	0.883213	1.46567	0.3183	1.13728	0.770893	1.6778	0.517	1.24251	0.806375	1.91453	0.3254	1.17356	0.975764	1.41144	0.0894587	1.08713	0.825848	1.43107	0.54879	1.40876	1.04873	1.89239	0.027787	67.9264	-99.0705	234.923	0.426026	-81.8887	-334.357	170.58	0.525499	317.378	27.4975	607.259	0.0327842
MET	rs10487353	7	116111171	G	T	1.036	0.618033	1.73662	0.8933	1.08818	0.623972	1.89775	0.766	0.453476	0.0385988	5.32763	0.5296	0.903872	0.637027	1.28249	0.56465	0.937172	0.640395	1.37148	0.730049	0.409757	0.0599806	2.79925	0.269608	-12.77	-187.368	161.828	0.886119	-122.218	-351.601	107.165	0.297289	295.026	-98.0064	688.058	0.142404
MET	rs722134	7	116120944	T	C	0.908278	0.621208	1.32801	0.6198	0.960295	0.6342	1.45406	0.8483	0.350741	0.0661365	1.86008	0.2189	0.856443	0.648781	1.13057	0.266707	0.836883	0.62806	1.11514	0.216821	1.56644	0.407993	6.01417	0.630858	-5.77006	-225.858	214.318	0.959057	-87.0197	-350.562	176.522	0.518075	459.362	-175.316	1094.04	0.157188
MET	rs2237708	7	116124115	T	C	1.20228	0.912019	1.58491	0.1919	1.22045	0.858279	1.73544	0.2679	1.43761	0.734645	2.81324	0.2898	1.14829	0.959789	1.37381	0.136411	1.29365	1.01242	1.653	0.0407979	0.98411	0.635361	1.52429	0.942295	189.612	-208.962	588.186	0.351967	135.129	-292.075	562.333	0.535812	1598.44	-275.73	3472.61	0.0957751
MET	rs2237710	7	116124587	T	G	1.17264	0.896879	1.53319	0.2448	1.20386	0.850307	1.70441	0.2961	1.30006	0.699561	2.41602	0.407	1.08276	0.908845	1.28996	0.376859	1.1977	0.941243	1.52403	0.142987	0.916465	0.606854	1.38404	0.664121	-25.4701	-191.987	141.047	0.764566	-16.6036	-276.671	243.464	0.900512	-52.9225	-333.318	227.473	0.711725
MET	rs2237712	7	116125893	A	G	0.963264	0.478002	1.94116	0.9167	0.963264	0.478002	1.94116	0.9167	.	.	.	1	0.703742	0.422648	1.17178	0.154421	0.703742	0.422648	1.17178	0.154421	1	1	1	1	-31.3355	-199.481	136.81	0.715206	-27.4262	-290.934	236.082	0.838511	-56.4864	-337.902	224.929	0.694329
MET	rs2299436	7	116128618	A	G	1.18236	0.897271	1.55803	0.2346	1.18608	0.834817	1.68515	0.3413	1.44372	0.737622	2.82575	0.2843	1.14829	0.959789	1.37381	0.136411	1.29365	1.01242	1.653	0.0407979	0.98411	0.635361	1.52429	0.942295	25.9547	-138.682	190.591	0.75757	-70.2488	-305.615	165.117	0.559047	226.039	-91.6291	543.708	0.164284
MET	rs2299437	7	116128723	G	A	1.18236	0.897271	1.55803	0.2346	1.18608	0.834817	1.68515	0.3413	1.44372	0.737622	2.82575	0.2843	1.14829	0.959789	1.37381	0.136411	1.29365	1.01242	1.653	0.0407979	0.98411	0.635361	1.52429	0.942295	-95.6828	-295.017	103.651	0.347649	-105.771	-338.12	126.578	0.37307	-149.493	-727.707	428.721	0.612754
MET	rs2237713	7	116130375	G	A	0.963264	0.478002	1.94116	0.9167	0.963264	0.478002	1.94116	0.9167	.	.	.	1	0.703742	0.422648	1.17178	0.154421	0.703742	0.422648	1.17178	0.154421	1	1	1	1	-29.1091	-194.902	136.684	0.731023	-16.6036	-276.671	243.464	0.900512	-63.1532	-341.75	215.444	0.657188
MET	rs17138948	7	116131545	C	T	1.10833	0.588589	2.08702	0.7502	1.07405	0.558894	2.06403	0.8304	56540.9	1.23E-163	2.60E+172	0.9557	0.915544	0.615652	1.36152	0.641148	0.957962	0.612562	1.49812	0.847172	0.410261	0.0600394	2.80339	0.270498	-138.489	-315.297	38.3185	0.125923	-128.122	-356.287	100.043	0.272068	-322.389	-728.066	83.2876	0.120521
MET	rs10243024	7	116133838	G	A	1.13035	0.84836	1.50608	0.403	1.10345	0.772509	1.57616	0.5887	1.46525	0.70274	3.05514	0.3087	1.16165	0.957179	1.40981	0.135565	1.20291	0.939349	1.54043	0.146175	1.24176	0.768169	2.00733	0.391835	57.014	-271.922	385.95	0.734333	57.014	-271.922	385.95	0.734333	.	.	.	1
MET	rs38855	7	116145279	A	G	0.939246	0.735319	1.19973	0.6159	0.947754	0.639872	1.40378	0.789	0.890353	0.592189	1.33864	0.5769	0.965304	0.811362	1.14845	0.690031	0.91962	0.698503	1.21073	0.552834	0.993155	0.74628	1.3217	0.962336	429.997	52.2115	807.783	0.026523	429.997	52.2115	807.783	0.026523	.	.	.	1
MET	rs38857	7	116152648	C	T	0.962435	0.732247	1.26498	0.7838	0.955371	0.675045	1.35211	0.7968	0.947239	0.501423	1.78943	0.8674	0.893795	0.740622	1.07865	0.238266	0.882677	0.693533	1.12341	0.310625	0.822742	0.531156	1.2744	0.369123	46.0718	-137.215	229.359	0.62265	90.3715	-141.785	322.528	0.446159	-60.5751	-507.698	386.548	0.790802
MET	rs38859	7	116166329	C	T	0.922011	0.719828	1.18098	0.5206	1.02519	0.698543	1.50459	0.8989	0.763321	0.498563	1.16867	0.2145	0.999074	0.836422	1.19336	0.99185	0.958358	0.731884	1.25491	0.75995	1.0518	0.779399	1.41941	0.746191	61.4016	-102.629	225.432	0.463785	110.986	-118.171	340.144	0.343343	20.3472	-324.481	365.175	0.908015
MET	rs2237717	7	116192622	C	T	0.92159	0.719484	1.18047	0.5182	1.01909	0.695012	1.49427	0.9229	0.768023	0.501716	1.17568	0.2249	0.996037	0.833751	1.18991	0.965088	0.963498	0.735967	1.26137	0.788909	1.03585	0.766088	1.40059	0.821515	-116.991	-294.796	60.8146	0.198302	-216.718	-447.132	13.6967	0.0663698	61.7084	-356.328	479.745	0.772558
MET	rs2299439	7	116203245	T	G	0.984117	0.769773	1.25814	0.8984	1.12232	0.763707	1.64931	0.5571	0.833568	0.548793	1.26612	0.3937	1.0193	0.853074	1.21791	0.833456	0.977191	0.743129	1.28497	0.869714	1.08338	0.807608	1.45332	0.595923	118.745	-45.0751	282.564	0.156574	189.086	-69.9946	448.166	0.153754	120.975	-153.971	395.921	0.389248
MET	rs2299440	7	116203562	C	T	1.13555	0.829261	1.55496	0.4284	1.07291	0.737778	1.56027	0.7128	1.89183	0.755327	4.73836	0.1741	1.21988	0.995864	1.49429	0.0620626	1.35139	1.04056	1.75508	0.0268193	1.10101	0.630574	1.92243	0.749547	53.2193	-127.526	233.965	0.564354	66.4652	-163.037	295.967	0.570767	66.8743	-360.124	493.872	0.75911
MET	rs3807997	7	116207793	C	A	1.13555	0.829261	1.55496	0.4284	1.07291	0.737778	1.56027	0.7128	1.89183	0.755327	4.73836	0.1741	1.21988	0.995864	1.49429	0.0620626	1.35139	1.04056	1.75508	0.0268193	1.10101	0.630574	1.92243	0.749547	-27.7787	-232.556	176.999	0.790537	8.66157	-224.648	241.971	0.942048	-333.371	-969.184	302.442	0.305038
MET	rs10435378	7	116212728	A	G	0.990376	0.774765	1.26599	0.9385	1.13861	0.774873	1.67309	0.5088	0.834115	0.548792	1.26778	0.3962	1.01899	0.852634	1.2178	0.83626	0.97394	0.740507	1.28096	0.851353	1.08662	0.809886	1.45791	0.582611	48.0435	-116.824	212.911	0.568376	126.101	-105.041	357.243	0.285907	-64.7342	-397.344	267.876	0.703163
MET	rs2402118	7	116215808	C	A	1.18342	0.916087	1.52876	0.1979	1.32424	0.925316	1.89514	0.1252	1.10208	0.667678	1.81911	0.704	1.00468	0.837507	1.20522	0.959938	0.974998	0.756733	1.25622	0.845513	1.067	0.758523	1.50092	0.717912	-108.598	-335.549	118.354	0.349164	-176.034	-425.237	73.1695	0.167365	512.775	-333.143	1358.69	0.235856
MET	rs193688	7	116220762	T	C	1.0357	0.808558	1.32665	0.7814	1.1875	0.80682	1.7478	0.3839	0.902093	0.5917	1.37531	0.6322	1.02629	0.858034	1.22755	0.776563	0.988898	0.749873	1.30411	0.937182	1.08813	0.810883	1.46018	0.57656	.	.	.	1	.	.	.	1	.	.	.	1
MET	rs183642	7	116220865	G	A	1.01097	0.790431	1.29304	0.9308	1.15024	0.783321	1.68902	0.4755	0.873308	0.573807	1.32914	0.5275	1.0193	0.853074	1.21791	0.833456	0.977191	0.743129	1.28497	0.869714	1.08338	0.807608	1.45332	0.595923	132.605	-110.006	375.217	0.285012	171.539	-94.0494	437.127	0.206646	-156.004	-1102.34	790.329	0.746868
MET	rs41736	7	116223003	C	T	0.965774	0.75508	1.23526	0.7817	1.07521	0.732811	1.57759	0.711	0.82789	0.543438	1.26123	0.3796	1.01282	0.849075	1.20815	0.887454	0.987011	0.752266	1.29501	0.925111	1.05419	0.784386	1.41679	0.731786	41.9929	-121.345	205.331	0.614748	131.352	-103.228	365.933	0.273418	-80.111	-395.67	235.448	0.619187
MET	rs2023748	7	116223257	G	A	0.996905	0.779729	1.27457	0.9803	1.11648	0.759797	1.64061	0.575	0.870504	0.5732	1.32201	0.5157	1.02355	0.856978	1.22249	0.797502	0.977191	0.743129	1.28497	0.869714	1.09537	0.818001	1.46679	0.544345	-77.183	-248.269	93.9028	0.377372	-104.973	-341.014	131.068	0.38418	-87.0594	-427.502	253.383	0.616632
MET	rs1621	7	116224841	A	G	0.880933	0.677119	1.1461	0.3454	0.907909	0.641104	1.28575	0.5865	0.713484	0.401965	1.26643	0.2493	0.804622	0.663761	0.975376	0.0252047	0.740634	0.581443	0.94341	0.0154643	0.846142	0.555387	1.28911	0.426232	30.3517	-147.595	208.298	0.738414	12.642	-224.378	249.662	0.91682	99.6693	-268.856	468.195	0.5965
MET	rs6566	7	116225653	G	A	0.996905	0.779729	1.27457	0.9803	1.11648	0.759797	1.64061	0.575	0.870504	0.5732	1.32201	0.5157	1.02355	0.856978	1.22249	0.797502	0.977191	0.743129	1.28497	0.869714	1.09537	0.818001	1.46679	0.544345	-156.431	-383.417	70.5552	0.177946	-170.948	-420.982	79.086	0.181399	-213.5	-1057.65	630.647	0.620512
MET	rs41741	7	116225746	T	G	0.896142	0.689707	1.16437	0.4121	0.916655	0.64764	1.29741	0.6236	0.754644	0.427842	1.33107	0.3313	0.815995	0.673671	0.988388	0.0356799	0.746791	0.586514	0.950869	0.0183495	0.882058	0.58342	1.33356	0.545058	.	.	.	1	.	.	.	1	.	.	.	1
MRAS	rs1199334	3	139573829	C	T	1.05135	0.768057	1.43912	0.7547	1.0431	0.726555	1.49754	0.8192	1.18792	0.452069	3.12153	0.727	0.815119	0.658484	1.00901	0.0552432	0.832669	0.64473	1.07539	0.157083	0.547374	0.287519	1.04208	0.0432068	117.921	-71.1873	307.028	0.222721	67.6968	-168.102	303.496	0.574109	484.035	3.14375	964.926	0.0495522
MRAS	rs9289559	3	139573878	G	A	1.00442	0.778785	1.29543	0.9729	0.842904	0.592672	1.19879	0.342	1.46163	0.872536	2.44844	0.1499	0.871029	0.734391	1.03309	0.110332	0.863056	0.674766	1.10389	0.242603	0.771686	0.549063	1.08458	0.124632	59.4229	-117.014	235.86	0.509757	102.655	-126.521	331.831	0.380777	-7.13259	-413.906	399.641	0.97261
MRAS	rs1199333	3	139574390	A	C	0.980651	0.714121	1.34666	0.904	0.944456	0.65382	1.36429	0.7608	1.23549	0.470353	3.24531	0.668	0.83666	0.67382	1.03885	0.0992011	0.864628	0.663469	1.12678	0.277807	0.54357	0.285229	1.0359	0.0410371	138.762	-50.0366	327.561	0.150888	99.8363	-135.375	335.048	0.406195	484.035	3.14375	964.926	0.0495522
MRAS	rs1720819	3	139583228	A	C	0.899315	0.60506	1.33667	0.5999	0.90425	0.591641	1.38203	0.6421	0.687576	0.112432	4.20486	0.6853	1.00891	0.758652	1.34172	0.951579	1.00307	0.742914	1.35433	0.984048	1.18349	0.296382	4.72583	0.831194	-27.1494	-328.93	274.631	0.860169	-27.1494	-328.93	274.631	0.860169	.	.	.	1
MRAS	rs1209710	3	139589387	A	G	1.08042	0.813785	1.43443	0.5929	1.02188	0.720089	1.45014	0.9036	1.49153	0.726349	3.06281	0.2766	0.856957	0.710534	1.03356	0.101928	0.912059	0.712438	1.16761	0.464457	0.570737	0.354312	0.919361	0.012946	-39.1705	-241.63	163.289	0.704836	-140.574	-379.904	98.7557	0.250669	497.613	-77.7812	1073.01	0.0912363
MRAS	rs2306374	3	139602641	T	C	0.941143	0.677658	1.30708	0.7175	0.92297	0.635357	1.34078	0.6741	1.01445	0.346698	2.9683	0.9791	0.965808	0.765429	1.21864	0.766001	0.952389	0.732401	1.23846	0.712433	1.03734	0.489107	2.20009	0.92559	-33.978	-209.044	141.088	0.703944	-37.4433	-280.415	205.528	0.762852	-53.6935	-390.194	282.807	0.754719
MRAS	rs1199332	3	139604381	C	G	0.805941	0.0496912	13.0715	0.8794	0.805941	0.0496912	13.0715	0.8794	.	.	.	1	11.8505	1.61204	87.1162	0.0799639	11.8505	1.61204	87.1162	0.0799639	1	1	1	1	104.374	-182.687	391.434	0.476689	52.2409	-254.74	359.222	0.738985	1262.75	-62.127	2587.62	0.0628489
MRAS	rs9818870	3	139604811	C	T	0.944468	0.680778	1.3103	0.7325	0.936641	0.645368	1.35937	0.7307	0.932295	0.319927	2.71679	0.8978	0.98814	0.781429	1.24953	0.920256	0.96192	0.740571	1.24943	0.768866	1.25254	0.590385	2.65736	0.571465	-26.5899	-271.276	218.096	0.831497	3.09659	-258.539	264.732	0.98151	-583.163	-1672.64	506.311	0.295074
NCK1	rs9846691	3	138088960	C	T	1.17315	0.896078	1.53589	0.2459	1.21275	0.856994	1.71619	0.2767	1.24705	0.680697	2.28463	0.475	1.00115	0.823178	1.21761	0.990794	0.939105	0.736485	1.19747	0.612836	1.22689	0.809424	1.85967	0.348516	-57.7063	-230.41	114.997	0.513095	-78.7269	-308.481	151.027	0.502416	-62.3304	-437.467	312.807	0.744937
NCK1	rs7648817	3	138132152	T	C	1.17254	0.895638	1.53506	0.2473	1.21174	0.856294	1.71472	0.2788	1.24705	0.680697	2.28463	0.475	1.00115	0.823178	1.21761	0.990794	0.939105	0.736485	1.19747	0.612836	1.22689	0.809424	1.85967	0.348516	234.39	69.6765	399.104	0.00566719	139.404	-90.0438	368.851	0.234785	702.682	363.767	1041.6	6.36E-05
NCK1	rs9833952	3	138145292	A	G	1.15896	0.885194	1.51738	0.2838	1.18833	0.839657	1.6818	0.3306	1.24705	0.680697	2.28463	0.475	1.00115	0.823178	1.21761	0.990794	0.939105	0.736485	1.19747	0.612836	1.22689	0.809424	1.85967	0.348516	-59.7304	-227.214	107.753	0.485218	-112.407	-370.444	145.629	0.394041	-38.031	-331.352	255.29	0.799612
NCK1	rs1433318	3	138149143	T	C	1.15896	0.885194	1.51738	0.2838	1.18833	0.839657	1.6818	0.3306	1.24705	0.680697	2.28463	0.475	1.00115	0.823178	1.21761	0.990794	0.939105	0.736485	1.19747	0.612836	1.22689	0.809424	1.85967	0.348516	59.5957	-113.694	232.886	0.50086	61.2999	-168.281	290.881	0.601176	123.2	-264.281	510.68	0.533697
NCK1	rs1433319	3	138149288	G	A	1.16219	0.8876	1.52173	0.2749	1.1962	0.845026	1.69332	0.3128	1.24023	0.676928	2.27228	0.4862	1.00115	0.823178	1.21761	0.990794	0.939105	0.736485	1.19747	0.612836	1.22689	0.809424	1.85967	0.348516	-66.1234	-267.371	135.124	0.520135	-62.2388	-299.426	174.948	0.607461	-175.658	-753.766	402.45	0.551985
NCK2	rs997136	2	105732453	C	T	1.03633	0.792022	1.35599	0.7949	1.25344	0.873402	1.79883	0.2209	0.692182	0.400225	1.19712	0.1886	1.00553	0.830976	1.21676	0.9548	1.04887	0.81415	1.35127	0.709434	0.911573	0.60713	1.36868	0.63959	-10.1818	-185.691	165.327	0.909558	177.197	-53.9993	408.394	0.134237	-504.746	-873.285	-136.207	0.00772597
NCK2	rs997522	2	105732663	A	G	1.03841	0.79265	1.36036	0.7846	1.24357	0.864499	1.78886	0.2405	0.713779	0.412614	1.23476	0.2284	1.00088	0.825234	1.21391	0.992883	1.03811	0.803001	1.34204	0.773661	0.918271	0.611262	1.37948	0.667934	-328.476	-607.289	-49.6627	0.0217035	-372.535	-659.285	-85.7856	0.0114494	993.532	-885.05	2872.11	0.300867
NCK2	rs12987484	2	105733992	T	C	1.17803	0.896102	1.54865	0.2409	1.39311	0.97989	1.98058	0.0653	0.834887	0.455492	1.53029	0.5597	1.05825	0.85827	1.30482	0.596557	0.974889	0.759776	1.25091	0.84209	1.47379	0.947143	2.29327	0.10391	-28.3924	-187.875	131.09	0.727414	158.516	-81.8319	398.864	0.197246	-323.669	-611.274	-36.0641	0.0282551
NCK2	rs10496402	2	105737744	A	G	0.938042	0.608274	1.44659	0.7724	0.967772	0.609838	1.53579	0.8895	0.427822	0.042996	4.25694	0.4692	0.807831	0.58233	1.12065	0.190336	0.789913	0.566181	1.10206	0.154214	4.42742	0.995017	19.7002	0.628805	58.4435	-106.13	223.017	0.487012	71.0783	-171.785	313.941	0.566703	86.5577	-215.061	388.176	0.574265
NCK2	rs12712216	2	105739102	G	A	1.20984	0.820018	1.78497	0.3375	1.18482	0.788033	1.7814	0.4154	2.92533	0.293792	29.128	0.3604	1.14596	0.884901	1.48404	0.30888	1.15659	0.876037	1.52699	0.310609	1.22816	0.396894	3.80048	0.755735	-57.4546	-232.01	117.101	0.519401	-42.4307	-316.945	232.084	0.762166	-105.979	-389.061	177.102	0.463732
NCK2	rs4851843	2	105744772	T	C	0.841565	0.656416	1.07894	0.1742	0.825612	0.579687	1.17587	0.2887	0.743857	0.458319	1.20729	0.2316	0.928862	0.779999	1.10614	0.405995	0.941657	0.736305	1.20428	0.634714	0.839955	0.588107	1.19965	0.327227	20.1403	-152.863	193.144	0.819685	-56.3209	-319.984	207.342	0.675792	126.724	-165.258	418.706	0.395719
NCK2	rs12470376	2	105762809	C	T	1.08125	0.77492	1.50868	0.646	1.03312	0.712936	1.49711	0.8633	1.93539	0.565366	6.62533	0.2934	1.05383	0.83828	1.3248	0.660223	1.03267	0.797171	1.33773	0.809155	1.32558	0.654255	2.68575	0.454785	32.8685	-125.919	191.656	0.685279	166.354	-105.076	437.783	0.230724	-59.7504	-311.367	191.867	0.642002
NCK2	rs1897169	2	105764055	T	C	1.15671	0.893131	1.49808	0.2704	1.31164	0.903073	1.90504	0.1549	1.05233	0.656063	1.68795	0.8325	1.02004	0.848472	1.2263	0.832934	1.01501	0.777442	1.32518	0.912421	1.04199	0.751042	1.44564	0.809023	79.0476	-302.137	460.233	0.684737	79.0476	-302.137	460.233	0.684737	.	.	.	1
NCK2	rs7588033	2	105774664	C	T	1.05476	0.745176	1.49296	0.7637	1.10651	0.753345	1.62523	0.6061	0.666807	0.180695	2.46067	0.5432	0.94858	0.749875	1.19994	0.652095	0.986973	0.757552	1.28587	0.922331	0.556168	0.206394	1.4987	0.196729	47.1937	-139.705	234.092	0.621066	64.932	-165.738	295.602	0.581599	29.0183	-441.837	499.874	0.903947
NCK2	rs2047699	2	105779508	G	A	1.0652	0.763291	1.48653	0.7104	1.07386	0.737679	1.56324	0.7101	1.08451	0.350475	3.35593	0.8881	0.948849	0.761821	1.18179	0.630618	0.995894	0.767903	1.29158	0.975227	0.618259	0.291054	1.31331	0.174008	68.8771	-133.98	271.734	0.506314	153.533	-86.8619	393.928	0.211745	-324.684	-901.859	252.492	0.271208
NCK2	rs12464067	2	105782543	A	G	0.812857	0.632906	1.04397	0.1052	0.856784	0.594992	1.23376	0.4065	0.629048	0.3943	1.00355	0.0523	0.999031	0.847726	1.17734	0.99077	1.20134	0.9342	1.54487	0.14963	0.719149	0.506457	1.02116	0.055373	36.8059	-120.995	194.607	0.647933	166.354	-105.076	437.783	0.230724	-48.0232	-297.875	201.828	0.706678
NCK2	rs1367406	2	105786834	A	G	1.30519	0.843299	2.02007	0.2325	1.23021	0.77858	1.94381	0.3751	335726	1.09E-150	1.03E+161	0.9445	1.051	0.782184	1.4122	0.747284	1.01089	0.739466	1.38195	0.94609	2.32212	0.742621	7.26107	0.204679	70.6604	-89.1158	230.437	0.386831	155.426	-86.8679	397.721	0.209749	10.6472	-277.49	298.785	0.942318
NCK2	rs6747023	2	105798287	A	G	0.961127	0.742784	1.24365	0.7631	0.955352	0.670017	1.3622	0.8009	0.939646	0.561101	1.57357	0.8131	1.02607	0.848153	1.2413	0.79173	0.940062	0.734218	1.20362	0.62728	1.28741	0.891544	1.85904	0.191679	-42.1907	-220.296	135.915	0.642815	-44.9924	-274.474	184.489	0.701078	-79.7595	-489.393	329.874	0.70304
NCK2	rs4851870	2	105803687	C	T	0.946988	0.722684	1.24091	0.6931	0.905354	0.641095	1.27854	0.5726	1.03648	0.549327	1.95565	0.912	1.02278	0.843245	1.24055	0.820231	0.991173	0.778675	1.26166	0.942567	1.17384	0.750926	1.83493	0.491737	-313.843	-633.707	6.02144	0.0555346	-313.843	-633.707	6.02144	0.0555346	.	.	.	1
NCK2	rs1465639	2	105805612	A	G	0.977534	0.755882	1.26418	0.8626	0.990278	0.69522	1.41056	0.9569	0.93201	0.556844	1.55994	0.7889	1.03051	0.852382	1.24587	0.757063	0.94982	0.742284	1.21538	0.684732	1.27923	0.886108	1.84677	0.202468	-72.3711	-245.302	100.559	0.412804	-144.201	-380.872	92.4702	0.233462	17.4502	-327.38	362.281	0.921065
NCK2	rs2163350	2	105811712	C	T	1.18026	0.828034	1.68233	0.3598	1.16399	0.789994	1.71503	0.4429	1.80416	0.436499	7.45701	0.4154	0.955647	0.757344	1.20587	0.696453	0.998986	0.767377	1.3005	0.993982	0.583338	0.236153	1.44095	0.200813	-286.458	-557.484	-15.431	0.0392673	-282.02	-579.41	15.3707	0.0641746	-821.033	-1907.44	265.377	0.139729
NCK2	rs7589561	2	105820516	T	C	1.1228	0.7279	1.73194	0.6006	1.05101	0.66789	1.65391	0.8298	274530	6.72E-145	1.12E+155	0.9433	0.930045	0.701802	1.23252	0.609815	1.00483	0.733132	1.37722	0.976152	0.313273	0.0753981	1.30162	0.0541435	-151.141	-424.958	122.677	0.280289	-160.317	-441.952	121.317	0.265553	16.8876	-1865.48	1899.26	0.985984
NCK2	rs2377339	2	105823722	A	G	1.2122	0.790589	1.85864	0.3779	1.28383	0.806688	2.04321	0.2924	0.712437	0.115587	4.3912	0.715	1.52028	1.1173	2.06862	0.0108727	1.47439	1.07329	2.02538	0.0212246	6.60398	1.62819	26.786	0.0446184	-15.455	-260.582	229.672	0.901744	-50.4188	-319.539	218.701	0.713762	392.939	-552.4	1338.28	0.415977
NCK2	rs6543342	2	105828687	C	T	0.954929	0.744825	1.2243	0.7162	0.980804	0.687704	1.39882	0.9148	0.872568	0.540132	1.40961	0.5777	0.924498	0.769377	1.11089	0.401038	0.845664	0.659705	1.08404	0.188956	1.0394	0.735997	1.46788	0.829412	-223.515	-403.282	-43.7476	0.0154665	-287.637	-514.617	-60.6577	0.0136156	-238.74	-664.849	187.369	0.273134
NCK2	rs10180659	2	105831804	C	T	0.945989	0.734512	1.21835	0.6673	0.96445	0.679762	1.36837	0.8394	0.860475	0.515136	1.43732	0.5661	0.879673	0.72827	1.06255	0.181333	0.792855	0.620621	1.01289	0.0651645	1.01964	0.702996	1.47889	0.919151	-131.36	-324.586	61.8666	0.183852	-104.804	-340.407	130.799	0.384064	-428.94	-942.156	84.2765	0.102574
NCK2	rs6745887	2	105834470	G	A	1.00836	0.779058	1.30516	0.9496	1.08023	0.762116	1.53113	0.6648	0.862182	0.502338	1.4798	0.5908	1.0988	0.909337	1.32774	0.331049	1.05178	0.824468	1.34176	0.683201	1.34222	0.910462	1.97872	0.15292	0.660167	-226.985	228.305	0.995469	65.395	-191.196	321.986	0.617821	-589.541	-1362.07	182.991	0.135909
NCK2	rs3769504	2	105843523	C	T	1.07672	0.843573	1.37431	0.553	1.05824	0.736699	1.52012	0.7595	1.17712	0.751265	1.84438	0.477	1.07138	0.90756	1.26477	0.416432	1.15343	0.894025	1.4881	0.268764	1.02391	0.750979	1.39605	0.882367	64.4405	-116.866	245.747	0.486642	78.4719	-150.88	307.823	0.503052	85.268	-341.683	512.219	0.695786
NCK2	rs3754806	2	105853813	T	C	0.939143	0.7111	1.24032	0.6584	0.871368	0.616633	1.23133	0.4354	1.17423	0.590295	2.33582	0.6474	0.995969	0.819924	1.20981	0.967496	0.976365	0.766561	1.24359	0.846127	1.07262	0.672339	1.7112	0.777516	152.53	-57.2085	362.269	0.155221	206.732	-30.9466	444.41	0.0894036	-81.6578	-757.233	593.917	0.812911
NCK2	rs879900	2	105860778	T	C	1.01504	0.785471	1.3117	0.9092	1.10808	0.780638	1.57287	0.566	0.844911	0.499052	1.43046	0.5307	1.08643	0.89716	1.31563	0.397279	1.0157	0.795478	1.29689	0.900378	1.38975	0.948157	2.037	0.10639	-2.63857	-160.641	155.364	0.973914	-29.7326	-277.918	218.453	0.81454	28.722	-247.307	304.751	0.838552
NCK2	rs2033008	2	105869016	T	A	1.00355	0.774566	1.30023	0.9786	1.07248	0.757007	1.51942	0.694	0.855773	0.49568	1.47746	0.5764	1.11931	0.922821	1.35763	0.254399	1.04795	0.821953	1.3361	0.704313	1.48921	1.0042	2.20849	0.061065	-102.055	-310.418	106.308	0.337929	-113.067	-360.1	133.967	0.370485	-181.653	-786.812	423.505	0.556801
NCK2	rs6740343	2	105871909	G	A	0.983954	0.749669	1.29146	0.9072	1.05968	0.748327	1.50057	0.7441	0.762991	0.408354	1.42561	0.3967	0.972851	0.803073	1.17852	0.777172	1.00592	0.789686	1.28136	0.961875	0.838801	0.524097	1.34248	0.452566	217.96	27.7868	408.134	0.0255003	208.357	-27.1484	443.863	0.0840665	548.384	53.4602	1043.31	0.0307611
NFAT5	rs2161630	16	68163961	G	A	1.03588	0.808768	1.32676	0.7802	1.07781	0.736716	1.57683	0.6997	1.01072	0.657898	1.55275	0.9612	0.902247	0.756234	1.07645	0.252903	0.836487	0.640297	1.09279	0.196214	0.924209	0.686056	1.24503	0.601418	22.6773	-135.751	181.106	0.779273	-43.1997	-296.792	210.392	0.738729	114.914	-154.87	384.697	0.404553
NFAT5	rs244418	16	68180262	G	A	1.05147	0.820658	1.3472	0.6916	1.17533	0.818963	1.68678	0.3812	0.913211	0.574374	1.45193	0.7013	1.19643	0.999275	1.43247	0.0520342	1.19988	0.930931	1.54652	0.155711	1.36807	0.981101	1.90767	0.074819	-0.196314	-241.261	240.869	0.998728	-60.5941	-331.15	209.962	0.661043	592.682	-252.522	1437.89	0.170471
NFAT5	rs12447326	16	68188353	C	T	1.09112	0.834469	1.4267	0.5241	1.03939	0.735327	1.46918	0.8269	1.40792	0.754063	2.62873	0.2834	1.02833	0.852304	1.24072	0.772065	0.975192	0.766237	1.24113	0.838237	1.23936	0.82812	1.85483	0.310187	49.2457	-208.197	306.688	0.708015	10.8518	-259.799	281.502	0.93742	1057.21	-270.257	2384.69	0.11972
NFAT5	rs33063	16	68197717	G	A	0.892332	0.626816	1.27032	0.5275	0.883392	0.593543	1.31478	0.5414	0.824017	0.242934	2.79501	0.7562	0.875174	0.677594	1.13037	0.299907	0.842474	0.637183	1.11391	0.22255	1.15489	0.477723	2.79193	0.770867	12.3533	-229.818	254.524	0.920435	54.592	-210.375	319.56	0.686666	-507.5	-1452.05	437.052	0.293254
NFAT5	rs3848278	16	68198367	T	C	1.04201	0.813881	1.33409	0.7443	1.07527	0.734795	1.5735	0.7089	1.03225	0.672943	1.58341	0.8845	0.897204	0.751555	1.07108	0.22957	0.814657	0.623704	1.06407	0.138404	0.940798	0.699897	1.26462	0.679102	-231.818	-494.425	30.7885	0.0847577	-223.782	-493.361	45.797	0.104919	-975.665	-2855.17	903.835	0.309866
NFAT5	rs9936464	16	68201549	C	A	0.954775	0.683447	1.33382	0.7863	1.00878	0.691858	1.47086	0.9638	0.527007	0.157217	1.76659	0.2998	0.783471	0.608064	1.00948	0.0546782	0.748722	0.57425	0.976202	0.0296551	1.44413	0.537538	3.87977	0.494632	-17.5149	-180.275	145.245	0.833112	18.9914	-215.343	253.326	0.87391	-100.355	-415.83	215.12	0.533496
NFAT5	rs7187634	16	68220871	T	C	1.02358	0.798781	1.31164	0.8539	1.05155	0.718146	1.53975	0.7962	1.00617	0.654953	1.54571	0.9776	0.901519	0.755315	1.07602	0.250303	0.831355	0.636468	1.08592	0.181208	0.93126	0.691456	1.25423	0.630125	-128.001	-303.221	47.2181	0.15337	-174.295	-404.538	55.9466	0.139062	-127.42	-508.416	253.576	0.512712
NFAT5	rs244415	16	68224183	G	A	1.04493	0.816051	1.33799	0.7277	1.18526	0.825506	1.7018	0.3575	0.883411	0.556725	1.4018	0.599	1.19643	0.999275	1.43247	0.0520342	1.19988	0.930931	1.54652	0.155711	1.36807	0.981101	1.90767	0.074819	-0.325824	-176.081	175.43	0.997104	36.7567	-192.765	266.279	0.753856	-110.261	-504.666	284.145	0.584191
NFAT5	rs9924271	16	68237721	A	G	1.04154	0.691643	1.56845	0.8455	1.09839	0.701358	1.72018	0.682	0.533445	0.0942566	3.01903	0.4776	0.743511	0.554519	0.996914	0.0403956	0.725724	0.53372	0.986801	0.0349707	0.854996	0.214253	3.41194	0.806193	150.998	-78.8101	380.805	0.198921	179.991	-57.8506	417.833	0.139187	-558.846	-1890.69	772.999	0.411574
NFAT5	rs6499240	16	68244412	G	A	1.06754	0.831811	1.37008	0.6079	1.20366	0.835273	1.73452	0.3205	0.927096	0.578855	1.48484	0.7529	1.17717	0.981315	1.41211	0.0804355	1.16237	0.899901	1.50139	0.246187	1.37409	0.980812	1.92507	0.074905	-3.03554	-264.98	258.909	0.981896	-8.20461	-292.381	275.971	0.954916	68.2553	-1022.6	1159.11	0.902486
NFAT5	rs9788837	16	68245913	A	G	0.998252	0.73718	1.35178	0.991	1.03802	0.725721	1.48471	0.8382	0.789596	0.329199	1.89387	0.5968	0.992462	0.795788	1.23774	0.946335	0.949455	0.740557	1.21728	0.679915	1.38531	0.73369	2.61566	0.340187	-150.604	-388.005	86.7972	0.214821	-167.483	-425.993	91.028	0.205257	-148.671	-1095.77	798.425	0.758573
NFAT5	rs920191	16	68246620	G	A	1.08614	0.830843	1.41989	0.5458	1.03154	0.730043	1.45756	0.8603	1.40773	0.754225	2.62746	0.2833	1.0241	0.848724	1.23571	0.804886	0.970033	0.762175	1.23458	0.804732	1.2336	0.824255	1.84623	0.320527	-169.34	-339.7	1.02063	0.0524357	-208.486	-437.299	20.3274	0.0752583	-264.282	-644.261	115.696	0.173967
NFAT5	rs1437137	16	68262238	G	A	1.2192	0.792246	1.87625	0.3679	1.12428	0.69355	1.8225	0.6348	5.29085	0.627528	44.6086	0.1262	1.0751	0.816116	1.41626	0.623974	1.06539	0.767871	1.47819	0.712608	1.26617	0.562082	2.8522	0.58353	-98.1861	-269.564	73.1922	0.26279	-224.938	-481.904	32.0291	0.0877353	3.89599	-327.076	334.868	0.981615
NFAT5	rs3743673	16	68268811	A	T	1.01256	0.745331	1.37559	0.9364	1.04443	0.728544	1.49728	0.8131	0.851326	0.348606	2.07901	0.724	1.01891	0.81692	1.27085	0.868805	0.982137	0.764666	1.26146	0.887403	1.36583	0.72334	2.57898	0.360359	81.0477	-95.6455	257.741	0.369447	119.254	-111.292	349.799	0.311579	53.0906	-334.62	440.801	0.788607
NFAT5	rs1064825	16	68281720	G	A	1.20941	0.667155	2.19242	0.5313	1.25053	0.663992	2.35519	0.4891	0.846995	0.0480793	14.9212	0.9097	0.766197	0.515797	1.13816	0.169149	0.74818	0.494674	1.1316	0.152625	0.944009	0.132396	6.73096	0.952393	-171.066	-383.575	41.4421	0.115815	-213.021	-475.446	49.4042	0.112804	-232.071	-811.85	347.709	0.433429
NFAT5	rs3826154	16	68288055	A	G	0.972834	0.688874	1.37384	0.8758	1.04824	0.712661	1.54185	0.811	0.415404	0.107174	1.6101	0.2043	0.763432	0.590001	0.987842	0.0359126	0.740463	0.565833	0.968989	0.025611	1.08928	0.349099	3.39882	0.88923	-52.2962	-362.747	258.155	0.741534	-93.7395	-430.113	242.635	0.585382	507.109	-825.035	1839.25	0.456256
NFAT5	rs7359336	16	68290960	A	G	1.02606	0.801756	1.31312	0.8381	1.15935	0.807477	1.66457	0.4234	0.861148	0.543837	1.3636	0.5241	1.19643	0.999275	1.43247	0.0520342	1.19988	0.930931	1.54652	0.155711	1.36807	0.981101	1.90767	0.074819	113.928	-345.078	572.935	0.627026	113.928	-345.078	572.935	0.627026	.	.	.	1
NFAT5	rs7359387	16	68291165	T	G	0.973686	0.689491	1.37502	0.8797	1.04938	0.71345	1.54349	0.8066	0.415404	0.107174	1.6101	0.2043	0.766372	0.592268	0.991656	0.0386984	0.743517	0.568129	0.973049	0.0277799	1.08928	0.349099	3.39882	0.88923	-199.541	-385.541	-13.5405	0.0364331	-278.589	-505.776	-51.4009	0.0169261	-86.6105	-557.364	384.143	0.71868
NFAT5	rs11641233	16	68292063	C	T	1.00767	0.739747	1.37262	0.9614	1.0654	0.744925	1.52375	0.7287	0.693538	0.269123	1.78726	0.449	0.965275	0.770763	1.20888	0.755867	0.93063	0.726236	1.19255	0.568768	1.30478	0.643491	2.64564	0.479636	-201.002	-471.082	69.0779	0.145829	-209.827	-487.384	67.7301	0.139599	-114.603	-1996.92	1767.72	0.905102
NFAT5	rs12232410	16	68294351	G	A	0.980664	0.719967	1.33576	0.9015	1.02729	0.71841	1.46898	0.8827	0.693538	0.269123	1.78726	0.449	0.957752	0.764377	1.20005	0.704095	0.921611	0.71883	1.1816	0.518254	1.30478	0.643491	2.64564	0.479636	-253.498	-551.202	44.206	0.0963018	-310.61	-630.52	9.29946	0.0581169	290.996	-1042.08	1624.08	0.669109
NFATC1	rs9962479	18	75256171	G	A	0.95786	0.75548	1.21445	0.7224	1.12023	0.760682	1.64974	0.5656	0.787471	0.529556	1.171	0.2384	1.07484	0.905299	1.27613	0.410068	1.09315	0.831673	1.43684	0.520245	1.10887	0.833136	1.47586	0.482662	34.4485	-129.088	197.985	0.680036	43.35	-195.417	282.117	0.722232	49.7037	-257.283	356.691	0.751235
NFATC1	rs2850723	18	75258204	C	T	.	.	.	1	.	.	.	1	.	.	.	1	1	1	1	1	1	1	1	1	1	1	1	1	-18.9124	-189.66	151.835	0.828312	-42.0635	-319.757	235.63	0.766797	-8.05365	-287.287	271.18	0.954965
NFATC1	rs549752	18	75259212	T	C	0.963232	0.738126	1.25699	0.7828	1.00202	0.709831	1.41449	0.9908	0.815713	0.44238	1.50411	0.5144	0.916858	0.758256	1.10864	0.367474	0.913672	0.718204	1.16234	0.462117	0.839581	0.530271	1.32931	0.444645	18.9522	-215.545	253.45	0.874255	11.7518	-256.011	279.515	0.931514	108.76	-666.904	884.423	0.783667
NFATC1	rs2958431	18	75261955	C	T	0.894337	0.574061	1.3933	0.6217	0.868146	0.533928	1.41157	0.5689	1.10873	0.179709	6.84033	0.9115	0.839485	0.62033	1.13607	0.242175	0.896959	0.632838	1.27131	0.535905	0.282171	0.0684247	1.16362	0.0308729	-60.3395	-228.316	107.637	0.482012	-77.7484	-316.389	160.892	0.523657	-80.0184	-401.955	241.918	0.626543
NFATC1	rs643705	18	75262658	G	C	1.19352	0.850402	1.67509	0.3068	1.21748	0.822224	1.80273	0.3263	1.35042	0.466192	3.91179	0.5801	0.956189	0.766837	1.1923	0.68398	0.981805	0.752665	1.2807	0.891741	0.756812	0.384654	1.48904	0.399531	-42.5858	-268.626	183.455	0.712262	-30.6957	-286.141	224.749	0.814005	-206.747	-961.298	547.804	0.591744
NFATC1	rs2850724	18	75263700	G	A	1.09242	0.750989	1.58909	0.6441	1.12546	0.744006	1.70248	0.5759	0.887879	0.217409	3.62602	0.8685	0.933495	0.727239	1.19825	0.585647	0.970617	0.731324	1.28821	0.83474	0.554795	0.201389	1.52837	0.208181	-66.6278	-224.405	91.1489	0.408587	-52.9794	-291.718	185.759	0.663951	-146.625	-436.313	143.063	0.322075
NFATC1	rs8090864	18	75265043	A	G	0.905294	0.698981	1.1725	0.4512	0.872377	0.616703	1.23405	0.4407	0.89784	0.51673	1.56004	0.7024	0.846558	0.704148	1.01777	0.07326	0.850536	0.66579	1.08655	0.195741	0.702762	0.46541	1.06116	0.0788287	39.0056	-151.886	229.898	0.689126	12.9122	-225.331	251.155	0.915485	190.911	-284.608	666.43	0.432066
NFATC1	rs1562724	18	75270558	C	T	0.928539	0.640434	1.34625	0.6958	0.818648	0.536817	1.24844	0.3531	2.68855	0.678404	10.6548	0.1598	1.02117	0.785572	1.32742	0.877041	0.965909	0.716003	1.30304	0.817965	1.65137	0.778952	3.50089	0.23387	-64.1108	-246.737	118.516	0.49202	-61.7969	-292.403	168.809	0.59986	-150.282	-595.194	294.63	0.508516
NFATC1	rs2230112	18	75272048	G	T	0.973442	0.751666	1.26065	0.8384	0.994903	0.70439	1.40523	0.9769	0.893937	0.511486	1.56236	0.694	0.867892	0.724814	1.03921	0.119868	0.848061	0.666193	1.07958	0.181676	0.790788	0.534144	1.17074	0.22639	117.848	-57.6591	293.355	0.189279	210.408	-17.8365	438.653	0.0719182	-29.3977	-424.01	365.215	0.88402
NFATC1	rs1017860	18	75273193	C	T	0.976506	0.711427	1.34035	0.8831	0.987392	0.688829	1.41536	0.9449	0.867237	0.315466	2.38409	0.7826	0.789816	0.635113	0.982201	0.030045	0.78317	0.609229	1.00677	0.0539072	0.602204	0.297693	1.2182	0.123312	0.640635	-168.486	169.767	0.994082	32.5738	-196.938	262.086	0.781093	-78.9459	-442.831	284.939	0.671015
NFATC1	rs2002311	18	75274966	T	C	0.873712	0.675824	1.12954	0.3033	0.873945	0.615455	1.241	0.4517	0.765472	0.450542	1.30054	0.3235	0.953	0.801141	1.13364	0.585645	1.0275	0.806777	1.30861	0.825668	0.752192	0.508962	1.11166	0.138366	142.323	-71.9089	356.555	0.194006	153.744	-87.2683	394.755	0.212288	233.055	-486.001	952.111	0.525805
NFATC1	rs4799055	18	75282990	G	T	0.910676	0.712582	1.16384	0.455	0.900675	0.607399	1.33555	0.6029	0.864239	0.575431	1.298	0.4823	0.89388	0.751878	1.0627	0.203458	0.859608	0.654566	1.12888	0.282333	0.865432	0.64771	1.15634	0.32194	-64.814	-236.217	106.588	0.459254	-124.924	-366.815	116.966	0.312343	-7.91725	-333.386	317.551	0.962008
NFATC1	rs1562722	18	75288152	A	G	0.920749	0.718725	1.17956	0.5138	0.987999	0.687587	1.41966	0.948	0.766894	0.483691	1.21591	0.2596	0.965982	0.814341	1.14586	0.689882	1.03127	0.80097	1.32778	0.810233	0.837652	0.599747	1.16993	0.289313	2.86441	-171.682	177.41	0.974367	71.8104	-180.99	324.611	0.578204	-112.625	-443.283	218.034	0.505026
NFATC1	rs11664725	18	75293103	A	G	1.02182	0.768876	1.35798	0.8818	1.06305	0.748779	1.50922	0.7325	0.884572	0.426509	1.83458	0.7418	0.849342	0.690102	1.04533	0.11895	0.810663	0.634662	1.03547	0.0914347	0.90352	0.52423	1.55723	0.698859	-43.4751	-225.852	138.902	0.640722	7.66656	-221.973	237.306	0.947877	-276.835	-712.303	158.634	0.213859
NFATC1	rs8097131	18	75293970	C	A	0.927104	0.723081	1.18869	0.5508	0.898003	0.616365	1.30833	0.5755	0.914488	0.590196	1.41697	0.6892	0.966964	0.816708	1.14486	0.695976	1.004	0.774958	1.30074	0.975865	0.891032	0.653497	1.21491	0.460702	-13.4929	-259.365	232.379	0.914428	25.6787	-260.949	312.306	0.860749	-321.582	-1095.37	452.21	0.416072
NFATC1	rs8097537	18	75294233	C	T	0.937749	0.731971	1.20138	0.6113	0.935436	0.642524	1.36188	0.7278	0.896407	0.579456	1.38672	0.6234	0.971201	0.820172	1.15004	0.734239	1.01459	0.782464	1.31557	0.912682	0.891032	0.653497	1.21491	0.460702	-43.9943	-230.902	142.914	0.644942	24.4205	-206.087	254.929	0.835669	-371.461	-834.254	91.3319	0.116904
NFATC1	rs3826567	18	75300465	C	T	0.944477	0.694597	1.28425	0.7158	0.998021	0.649028	1.53467	0.9928	0.733328	0.35522	1.51391	0.402	0.849128	0.679266	1.06147	0.139207	0.785386	0.581828	1.06016	0.106197	0.835702	0.494347	1.41277	0.491519	-497.03	-2378.45	1384.39	0.605037	-497.03	-2378.45	1384.39	0.605037	.	.	.	1
NFATC1	rs306872	18	75301832	T	C	0.848164	0.526502	1.36634	0.4988	0.779235	0.46268	1.31237	0.3487	2.4194	0.244865	23.9049	0.45	0.814932	0.593625	1.11874	0.18635	0.842565	0.575401	1.23377	0.368171	0.416424	0.133121	1.30265	0.0800332	-267.924	-1213.89	678.046	0.579276	-267.924	-1213.89	678.046	0.579276	.	.	.	1
NFATC1	rs3786194	18	75308111	A	G	0.887734	0.615051	1.28131	0.5251	0.887198	0.596959	1.31855	0.554	0.748529	0.159759	3.50714	0.7133	0.868767	0.662943	1.13849	0.301827	0.831279	0.628708	1.09912	0.188077	2.64936	0.849873	8.25899	0.152693	-12.0942	-184.528	160.34	0.890763	51.8886	-185.823	289.6	0.669116	-153.64	-493.743	186.462	0.376728
NFATC1	rs2290154	18	75312162	T	C	0.913598	0.711257	1.1735	0.4796	0.826071	0.576314	1.18407	0.2987	1.00786	0.625141	1.62488	0.9744	0.963559	0.805855	1.15213	0.682349	0.898164	0.700753	1.15119	0.398194	1.06699	0.762942	1.4922	0.713016	39.6358	-164.498	243.77	0.70383	84.6983	-152.877	322.274	0.485312	-200.663	-805.734	404.409	0.51625
NFATC1	rs9966033	18	75312751	T	C	0.896257	0.64504	1.24531	0.5142	0.85236	0.589988	1.23141	0.3952	1.23702	0.399705	3.82836	0.7123	0.941309	0.744994	1.18936	0.610212	0.912328	0.703724	1.18277	0.486036	1.18748	0.560178	2.51724	0.687532	.	.	.	1	.	.	.	1	.	.	.	1
NFATC1	rs8090560	18	75314142	G	A	0.904352	0.671359	1.2182	0.5086	0.868916	0.612136	1.23341	0.4321	1.0083	0.435853	2.3326	0.9846	0.983364	0.799031	1.21022	0.873444	0.979675	0.766395	1.25231	0.86947	0.983041	0.547509	1.76503	0.953867	92.8523	-86.4708	272.175	0.311088	202.887	-25.3596	431.134	0.0826237	-170.291	-587.892	247.31	0.424855
NFATC1	rs7236492	18	75321603	C	T	0.943056	0.652514	1.36297	0.7552	0.860849	0.54405	1.36212	0.5225	1.33031	0.482128	3.67064	0.5818	0.938689	0.716993	1.22893	0.641996	0.854495	0.615871	1.18558	0.339017	1.39612	0.714634	2.72747	0.354764	79.8116	-78.1134	237.737	0.322815	80.7711	-172.117	333.659	0.531845	140.056	-128.997	409.109	0.308526
NFATC1	rs8090312	18	75326141	A	G	0.898718	0.697729	1.1576	0.4087	0.803716	0.565996	1.14128	0.2225	1.03067	0.613952	1.73024	0.909	0.944306	0.790774	1.12765	0.525376	0.900642	0.707244	1.14693	0.396881	0.992747	0.691012	1.42624	0.968475	56.1343	-111.542	223.811	0.512287	125.356	-130.912	381.625	0.338554	7.56621	-280.573	295.705	0.958992
NFATC1	rs7239147	18	75326899	C	T	0.969134	0.704927	1.33237	0.847	0.931868	0.647983	1.34013	0.7036	1.26028	0.455295	3.48854	0.6563	0.974803	0.781737	1.21555	0.818979	0.963733	0.747714	1.24216	0.773782	1.0222	0.524723	1.9913	0.949242	12.1486	-158.443	182.74	0.889097	-70.6568	-302.383	161.069	0.550593	216.912	-136.067	569.891	0.229484
NFATC1	rs754505	18	75327355	G	A	0.643303	0.403187	1.02642	0.0648	0.65219	0.405862	1.04802	0.0779	9.14E-06	1.99E-173	4.20E+162	0.9531	1.26293	0.888007	1.79615	0.206952	1.26293	0.888007	1.79615	0.206952	1	1	1	1	10.9124	-152.201	174.026	0.895775	-6.20276	-245.567	233.161	0.959531	48.0241	-256.294	352.342	0.757331
NFATC1	rs7227107	18	75328463	A	G	0.914823	0.710967	1.17713	0.4892	0.825908	0.581646	1.17275	0.2855	1.04184	0.624655	1.73763	0.8753	0.972955	0.814901	1.16166	0.760417	0.931169	0.730917	1.18628	0.564255	1.04476	0.730536	1.49414	0.814342	-52.2789	-235.689	131.131	0.576853	-43.4138	-273.82	186.992	0.712191	-146.963	-593.796	299.871	0.519715
NFATC1	rs11660128	18	75328937	G	T	0.887856	0.635835	1.23977	0.4853	0.848254	0.573556	1.25452	0.4101	1.00676	0.366533	2.76527	0.9896	0.945942	0.739988	1.20922	0.648754	0.890837	0.673662	1.17803	0.413176	1.38668	0.684312	2.80995	0.390028	40.9169	-136.541	218.375	0.651694	12.197	-223.316	247.71	0.919225	147.201	-221.831	516.234	0.435019
NFATC1	rs160189	18	75333696	A	G	0.910655	0.707247	1.17256	0.4683	0.791027	0.558457	1.12045	0.1875	1.13893	0.67389	1.92489	0.6272	0.862267	0.722164	1.02955	0.0982686	0.800067	0.627988	1.0193	0.0717593	0.875118	0.609782	1.25591	0.461891	55.7242	-114.227	225.675	0.521003	87.6294	-159.554	334.812	0.48776	47.4842	-262.284	357.253	0.764071
NFATC1	rs1667667	18	75345987	A	G	1.13477	0.885072	1.45492	0.3192	1.176	0.790465	1.74956	0.4241	1.18742	0.787833	1.78968	0.4122	1.03595	0.875713	1.22551	0.680305	1.11487	0.841155	1.47767	0.445131	0.988036	0.748508	1.30421	0.932021	-264.468	-443.356	-85.5795	0.00407266	-289.329	-517.006	-61.6527	0.0133577	-447.006	-861.643	-32.3697	0.0355312
NFATC1	rs754093	18	75347393	T	G	0.939103	0.727853	1.21166	0.6291	0.96095	0.649741	1.42122	0.8419	0.875876	0.568091	1.35042	0.5488	0.980463	0.825155	1.165	0.822409	1.05218	0.802572	1.37943	0.708574	0.883385	0.650461	1.19972	0.421372	-44.5817	-235.456	146.292	0.647477	-86.2294	-318.695	146.236	0.467847	92.1842	-406.986	591.354	0.717667
NFATC1	rs396127	18	75351625	T	C	1.04526	0.814058	1.34213	0.7287	1.04435	0.733423	1.48709	0.8099	1.09106	0.667412	1.78361	0.7284	1.00615	0.853636	1.18592	0.941775	1.14002	0.887436	1.4645	0.302806	0.821072	0.588089	1.14635	0.236332	144.08	-16.6082	304.769	0.0800094	167.239	-78.1284	412.607	0.182734	231.59	-56.929	520.108	0.11686
NFATC1	rs1660154	18	75357049	A	G	0.951191	0.725442	1.24719	0.7175	1.03925	0.736089	1.46726	0.8269	0.671482	0.356257	1.26563	0.2186	1.07483	0.885483	1.30467	0.467277	1.08866	0.85587	1.38476	0.488716	1.10762	0.694055	1.76763	0.686047	34.7472	-211.52	281.014	0.782342	34.9594	-243.709	313.628	0.805961	88.2715	-759.862	936.405	0.838516
NFATC1	rs1667676	18	75357607	C	T	1.0021	0.764579	1.31341	0.9879	1.13737	0.799806	1.6174	0.474	0.658615	0.344573	1.25887	0.207	1.10217	0.909072	1.33629	0.326628	1.1484	0.898212	1.46827	0.271486	1.07215	0.663685	1.73202	0.784449	-101.63	-278.366	75.1068	0.260729	-97.6762	-326.94	131.588	0.404443	-223.709	-624.748	177.33	0.275237
NFATC1	rs1660153	18	75357928	C	G	0.951191	0.725442	1.24719	0.7175	1.03925	0.736089	1.46726	0.8269	0.671482	0.356257	1.26563	0.2186	1.07483	0.885483	1.30467	0.467277	1.08866	0.85587	1.38476	0.488716	1.10762	0.694055	1.76763	0.686047	-271.28	-448.528	-94.0318	0.00295774	-289.329	-517.006	-61.6527	0.0133577	-486.539	-892.091	-80.9871	0.0194326
NFATC1	rs1660152	18	75357959	C	G	0.970151	0.739054	1.27351	0.8273	1.05608	0.747973	1.4911	0.7567	0.703858	0.37134	1.33413	0.2822	1.07483	0.885483	1.30467	0.467277	1.08866	0.85587	1.38476	0.488716	1.10762	0.694055	1.76763	0.686047	123.115	-49.4996	295.73	0.163294	178.047	-51.1366	407.232	0.129028	104.372	-270.63	479.374	0.585857
NFATC1	rs409329	18	75358390	A	G	1.07074	0.795431	1.44134	0.6524	1.14808	0.8074	1.63251	0.4423	0.789426	0.342551	1.81928	0.5791	1.13503	0.918988	1.40185	0.244096	1.14338	0.894608	1.46133	0.286214	1.25608	0.685818	2.30052	0.476	136.849	-23.1655	296.863	0.0948646	147.796	-95.9473	391.54	0.23571	233.655	-53.1136	520.424	0.111457
NFATC1	rs8099113	18	75367141	G	A	0.762678	0.472207	1.23183	0.2685	0.740949	0.4506	1.21839	0.2379	1.26623	0.075547	21.2231	0.8697	0.899657	0.628275	1.28826	0.558442	0.877885	0.607745	1.2681	0.480622	4.45108	1.00281	19.7565	0.630555	-186.452	-422.335	49.4317	0.122508	-215.978	-472.467	40.512	0.100037	-63.8788	-1010.37	882.609	0.894862
NFATC1	rs1078633	18	75369497	G	T	1.07134	0.79585	1.44218	0.6497	1.14784	0.807463	1.63171	0.4427	0.792608	0.343821	1.8272	0.5857	1.07053	0.865676	1.32385	0.531396	1.05693	0.828031	1.34911	0.65859	1.26008	0.687956	2.308	0.470146	-55.839	-262.688	151.01	0.597176	-48.2178	-298.069	201.633	0.705544	-177.933	-756.031	400.165	0.546843
NFATC1	rs372741	18	75370276	T	C	0.972208	0.742978	1.27216	0.8373	1.05129	0.744649	1.48419	0.7763	0.734545	0.395497	1.36425	0.3292	1.02232	0.849194	1.23073	0.816696	1.09135	0.857875	1.38836	0.476364	0.842453	0.532481	1.33287	0.452999	-70.7245	-266.032	124.583	0.478479	-118.306	-347.404	110.792	0.31239	112.675	-421.373	646.722	0.679554
NFATC1	rs177820	18	75377951	T	C	1.13952	0.88893	1.46075	0.3031	1.29278	0.9025	1.85183	0.1619	1.02871	0.643698	1.64401	0.9059	0.950438	0.797861	1.13219	0.568563	0.947017	0.733433	1.2228	0.680008	0.91521	0.659348	1.27036	0.592758	-19.0854	-177.997	139.826	0.814081	10.3842	-256	276.769	0.939155	-59.439	-316.05	197.173	0.650202
NFATC1	rs2044750	18	75380737	G	A	0.944494	0.735559	1.21278	0.6546	1.0409	0.730496	1.48321	0.8245	0.745779	0.457097	1.21678	0.2408	0.953766	0.805068	1.12993	0.583294	1.05012	0.819795	1.34516	0.696588	0.751804	0.525551	1.07546	0.105851	.	.	.	1	.	.	.	1	.	.	.	1
[truncated: 1,892 more rows]
